# Supplementary material for: Molecular analysis of inherited disorders of cornification in polish patients show novel variants and functional data and provokes questions on the significance of secondary findings
Source: Orphanet J Rare Dis. 2024 Nov 5;19:413. doi: 10.1186/s13023-024-03395-4 (PMC11536877; doi:10.1186/s13023-024-03395-4)
Supplement: Supplementary file 5 — Supplementary Material 5 [file 13023_2024_3395_MOESM5_ESM.xlsx]

## Sheet: GO
	CLID	CLSZ	GOID	NodeSize	SampleMatch	Phyper	Padj	Term	Ont	SampleKeys	SampleKeysSymbols
2620	Patient-Control_up_down	4651	GO:0015318	874	203	2.29917790430647e-12	2.40034173209596e-09	inorganic molecular entity transmembrane transporter activity	MF	ENSG00000071553 ENSG00000080644 ENSG00000169684 ENSG00000138207 ENSG00000151704 ENSG00000126903 ENSG00000067191 ENSG00000131183 ENSG00000130821 ENSG00000112394 ENSG00000021488 ENSG00000125675 ENSG00000172548 ENSG00000187730 ENSG00000158445 ENSG00000198515 ENSG00000136868 ENSG00000006283 ENSG00000163293 ENSG00000197506 ENSG00000165269 ENSG00000118432 ENSG00000075461 ENSG00000165272 ENSG00000139209…	ATP6AP1 CHRNA3 CHRNA5 RBP4 KCNJ1 SLC10A3 CACNB1 SLC34A1 SLC6A8 SLC16A10 SLC7A9 GRIA3 NIPAL4 GABRD KCNB1 CNGA1 SLC31A1 CACNA1G NIPAL1 SLC28A3 AQP7 CNR1 CACNG4 AQP3 SLC38A4 LRRC55 ITPR2 SLC30A10 FXYD1 LRRC26 ATP5ME SLC13A3 CACNA1H SLC2A10 GRIK2 SLC2A12 SLC30A1 KCNK7 SLC9B1 SLC36A1 SLC23A1 TMC5 GRIK3 SLC16A12 GRIA4 SLC66A1 OTOP2 TUSC3 MFSD5 SLC16A6 SLC16A14 KCNMA1 SLC6A16 PIEZO2 SLC25A15 CLCA2 SLC7A…
4005	Patient-Control_up_down	4651	GO:0022857	1153	252	5.09079787715913e-12	5.31479298375414e-09	transmembrane transporter activity	MF	ENSG00000071553 ENSG00000080644 ENSG00000169684 ENSG00000138207 ENSG00000119686 ENSG00000005022 ENSG00000144452 ENSG00000151704 ENSG00000126903 ENSG00000197375 ENSG00000067191 ENSG00000131183 ENSG00000140519 ENSG00000130821 ENSG00000174514 ENSG00000112394 ENSG00000021488 ENSG00000130204 ENSG00000125675 ENSG00000119457 ENSG00000172548 ENSG00000189114 ENSG00000101276 ENSG00000187730 ENSG00000117394…	ATP6AP1 CHRNA3 CHRNA5 RBP4 FLVCR2 SLC25A5 ABCA12 KCNJ1 SLC10A3 SLC22A5 CACNB1 SLC34A1 RHCG SLC6A8 MFSD4A SLC16A10 SLC7A9 TOMM40 GRIA3 SLC46A2 NIPAL4 BLOC1S3 SLC52A3 GABRD SLC2A1 KCNB1 CNGA1 SLC31A1 CACNA1G NIPAL1 SLC28A3 AQP7 CNR1 GJA1 SLC35A2 CACNG4 AQP3 SLC38A4 LRRC55 ITPR2 SLC35E4 SLC30A10 FXYD1 LRRC26 ATP5ME SLC13A3 CACNA1H SLC2A10 GRIK2 SLC2A12 SLC30A1 KCNK7 SLC9B1 SLC36A1 SLC23A1 GJA3 TMC5 …
1456	Patient-Control_up_down	4651	GO:0005215	1256	269	9.50833729533059e-12	9.92670413632514e-09	transporter activity	MF	ENSG00000071553 ENSG00000080644 ENSG00000169684 ENSG00000138207 ENSG00000119686 ENSG00000005022 ENSG00000144452 ENSG00000164211 ENSG00000151704 ENSG00000126903 ENSG00000197375 ENSG00000067191 ENSG00000169230 ENSG00000131183 ENSG00000140519 ENSG00000130821 ENSG00000174514 ENSG00000112394 ENSG00000021488 ENSG00000130204 ENSG00000125675 ENSG00000119457 ENSG00000172548 ENSG00000189114 ENSG00000101276…	ATP6AP1 CHRNA3 CHRNA5 RBP4 FLVCR2 SLC25A5 ABCA12 STARD4 KCNJ1 SLC10A3 SLC22A5 CACNB1 PRELID1 SLC34A1 RHCG SLC6A8 MFSD4A SLC16A10 SLC7A9 TOMM40 GRIA3 SLC46A2 NIPAL4 BLOC1S3 SLC52A3 GABRD PLTP SLC2A1 XK KCNB1 CNGA1 SLC31A1 CACNA1G NIPAL1 SLC28A3 AQP7 CNR1 GJA1 SLC35A2 CACNG4 AQP3 SLC38A4 LRRC55 ITPR2 SLC35E4 SLC30A10 FXYD1 LRRC26 ATP5ME SLC13A3 CACNA1H GM2A SLC2A10 GRIK2 SLC2A12 SLC30A1 KCNK7 SLC9B…
2430	Patient-Control_up_down	4651	GO:0015075	942	210	5.37555634534345e-11	5.61208082453856e-08	ion transmembrane transporter activity	MF	ENSG00000071553 ENSG00000080644 ENSG00000169684 ENSG00000005022 ENSG00000151704 ENSG00000126903 ENSG00000197375 ENSG00000067191 ENSG00000131183 ENSG00000140519 ENSG00000130821 ENSG00000112394 ENSG00000021488 ENSG00000125675 ENSG00000172548 ENSG00000101276 ENSG00000187730 ENSG00000117394 ENSG00000158445 ENSG00000198515 ENSG00000136868 ENSG00000006283 ENSG00000163293 ENSG00000197506 ENSG00000118432…	ATP6AP1 CHRNA3 CHRNA5 SLC25A5 KCNJ1 SLC10A3 SLC22A5 CACNB1 SLC34A1 RHCG SLC6A8 SLC16A10 SLC7A9 GRIA3 NIPAL4 SLC52A3 GABRD SLC2A1 KCNB1 CNGA1 SLC31A1 CACNA1G NIPAL1 SLC28A3 CNR1 GJA1 CACNG4 SLC38A4 LRRC55 ITPR2 SLC30A10 FXYD1 LRRC26 ATP5ME SLC13A3 CACNA1H SLC2A10 GRIK2 SLC2A12 SLC30A1 KCNK7 SLC9B1 SLC36A1 SLC23A1 TMC5 GRIK3 SLC16A12 GRIA4 SLC66A1 OTOP2 TUSC3 MFSD5 SLC16A6 SLC16A14 KCNMA1 SLC6A16 P…
4027	Patient-Control_up_down	4651	GO:0022890	641	154	8.45146721211872e-11	8.82333176945195e-08	inorganic cation transmembrane transporter activity	MF	ENSG00000071553 ENSG00000080644 ENSG00000169684 ENSG00000151704 ENSG00000126903 ENSG00000067191 ENSG00000131183 ENSG00000130821 ENSG00000125675 ENSG00000172548 ENSG00000158445 ENSG00000198515 ENSG00000136868 ENSG00000006283 ENSG00000163293 ENSG00000197506 ENSG00000118432 ENSG00000075461 ENSG00000183908 ENSG00000123104 ENSG00000196660 ENSG00000184709 ENSG00000169020 ENSG00000158296 ENSG00000196557…	ATP6AP1 CHRNA3 CHRNA5 KCNJ1 SLC10A3 CACNB1 SLC34A1 SLC6A8 GRIA3 NIPAL4 KCNB1 CNGA1 SLC31A1 CACNA1G NIPAL1 SLC28A3 CNR1 CACNG4 LRRC55 ITPR2 SLC30A10 LRRC26 ATP5ME SLC13A3 CACNA1H SLC2A10 GRIK2 SLC2A12 SLC30A1 KCNK7 SLC9B1 SLC36A1 SLC23A1 GRIK3 GRIA4 OTOP2 TUSC3 KCNMA1 SLC6A16 PIEZO2 COX8A ATP6V1B1 ATP5MC1 ANO10 KCNMB1 KCNK1 KCNJ18 ATP2A3 CHRNE SLC6A9 CLCN3 SLC6A14 SCN7A KCNIP4 COX4I1 SLC2A13 ATP6V…
1767	Patient-Control_up_down	4651	GO:0008324	695	163	1.68166690172057e-10	1.75566024539628e-07	cation transmembrane transporter activity	MF	ENSG00000071553 ENSG00000080644 ENSG00000169684 ENSG00000151704 ENSG00000126903 ENSG00000197375 ENSG00000067191 ENSG00000131183 ENSG00000140519 ENSG00000130821 ENSG00000125675 ENSG00000172548 ENSG00000158445 ENSG00000198515 ENSG00000136868 ENSG00000006283 ENSG00000163293 ENSG00000197506 ENSG00000118432 ENSG00000075461 ENSG00000183908 ENSG00000123104 ENSG00000196660 ENSG00000184709 ENSG00000169020…	ATP6AP1 CHRNA3 CHRNA5 KCNJ1 SLC10A3 SLC22A5 CACNB1 SLC34A1 RHCG SLC6A8 GRIA3 NIPAL4 KCNB1 CNGA1 SLC31A1 CACNA1G NIPAL1 SLC28A3 CNR1 CACNG4 LRRC55 ITPR2 SLC30A10 LRRC26 ATP5ME SLC13A3 CACNA1H SLC2A10 GRIK2 SLC2A12 SLC30A1 KCNK7 SLC9B1 SLC36A1 SLC23A1 GRIK3 GRIA4 SLC66A1 OTOP2 TUSC3 KCNMA1 SLC6A16 PIEZO2 SLC25A15 SLC7A8 COX8A ATP6V1B1 ATP5MC1 ANO10 KCNMB1 KCNK1 KCNJ18 ATP2A3 CHRNE SLC6A9 CLCN3 SLC6…
2431	Patient-Control_up_down	4651	GO:0015077	413	105	3.62053960758854e-09	3.77984335032244e-06	monovalent inorganic cation transmembrane transporter activity	MF	ENSG00000071553 ENSG00000151704 ENSG00000126903 ENSG00000131183 ENSG00000130821 ENSG00000158445 ENSG00000006283 ENSG00000197506 ENSG00000183908 ENSG00000184709 ENSG00000169020 ENSG00000158296 ENSG00000196557 ENSG00000197496 ENSG00000164418 ENSG00000146411 ENSG00000173338 ENSG00000164037 ENSG00000123643 ENSG00000170482 ENSG00000163873 ENSG00000183034 ENSG00000156113 ENSG00000063127 ENSG00000176340…	ATP6AP1 KCNJ1 SLC10A3 SLC34A1 SLC6A8 KCNB1 CACNA1G SLC28A3 LRRC55 LRRC26 ATP5ME SLC13A3 CACNA1H SLC2A10 GRIK2 SLC2A12 KCNK7 SLC9B1 SLC36A1 SLC23A1 GRIK3 OTOP2 KCNMA1 SLC6A16 COX8A ATP6V1B1 ATP5MC1 KCNMB1 KCNK1 KCNJ18 ATP2A3 SLC6A9 CLCN3 SLC6A14 SCN7A KCNIP4 COX4I1 SLC2A13 ATP6V0E1 ATP6V1C2 SLC1A6 SLC18A2 SLC12A2 KCNT2 SLC6A20 NALCN SLC9A4 SLC9A2 SLC4A10 KCNJ15 ATP6AP1L SLC1A2 SLC15A1 ATP5PB KCNN4…
1595	Patient-Control_up_down	4651	GO:0005509	765	170	5.01129279283008e-09	5.23178967571461e-06	calcium ion binding	MF	ENSG00000130032 ENSG00000118997 ENSG00000131187 ENSG00000127831 ENSG00000149043 ENSG00000130477 ENSG00000127990 ENSG00000101333 ENSG00000264230 ENSG00000158786 ENSG00000148600 ENSG00000170743 ENSG00000118680 ENSG00000162591 ENSG00000131979 ENSG00000156453 ENSG00000160014 ENSG00000165304 ENSG00000123104 ENSG00000152689 ENSG00000107736 ENSG00000179218 ENSG00000105499 ENSG00000187957 ENSG00000179915…	PRRG3 DNAH7 F12 VIL1 SYT8 UNC13A SGCE PLCB4 ANXA8L1 PLA2G2F CDHR1 SYT9 MYL12B MEGF6 GCH1 PCDH1 CALM3 MELK ITPR2 RASGRP3 CDH23 CALR PLA2G4C DNER NRXN1 PRSS3 GJB2 MYL9 PSPH CEMIP2 EFCAB10 SPOCK2 DLL1 PCDHA9 NECAB1 CLEC3B SYT10 MATN4 RCN3 PRRG2 TNNT3 HSPA5 PCDHB2 PCDHB9 MICU3 FLG2 FLG HRNR CRNN CDHR3 CUBN FBN3 PADI2 PLCD4 EFEMP1 COMP ANXA1 PADI1 KCNIP4 PLCB2 PLCD1 JMJD7-PLA2G4B CDK5R1 EPDR1 CAPS CAL…
2986	Patient-Control_up_down	4651	GO:0016491	829	180	1.08871289712665e-08	1.13661626460022e-05	oxidoreductase activity	MF	ENSG00000167588 ENSG00000129932 ENSG00000108786 ENSG00000108828 ENSG00000125356 ENSG00000160211 ENSG00000171954 ENSG00000186526 ENSG00000186529 ENSG00000171903 ENSG00000186115 ENSG00000117009 ENSG00000205702 ENSG00000116133 ENSG00000211448 ENSG00000141098 ENSG00000108839 ENSG00000167815 ENSG00000168306 ENSG00000186010 ENSG00000183010 ENSG00000131495 ENSG00000151632 ENSG00000094963 ENSG00000166136…	GPD1 DOHH HSD17B1 VAT1 NDUFA1 G6PD CYP4F22 CYP4F8 CYP4F3 CYP4F11 CYP4F2 KMO CYP2D7 DHCR24 DIO2 GFOD2 ALOX12 PRDX2 ACOX2 NDUFA13 PYCR1 NDUFA2 AKR1C2 FMO2 NDUFB8 SESN1 PHGDH ADHFE1 DEGS1 GFER PRODH PIPOX ALDH1L1 NDUFB2 HPGD RP1 SH3BGRL3 PDIA3 AKR7A3 FDXR AKR7A2 SRD5A3 UQCRFS1 IFI30 NDUFS6 AKR1B10 CYP46A1 GPX2 MARC2 HMOX2 COX8A MARC1 LDHA ALDH8A1 SDR16C5 CYP2C18 SCD5 FOXRED2 PGD P3H2 PRDX1 BLVRB SEL…
2432	Patient-Control_up_down	4651	GO:0015078	146	46	1.51450842412854e-07	0.00015811467947902	proton transmembrane transporter activity	MF	ENSG00000071553 ENSG00000169020 ENSG00000197496 ENSG00000146411 ENSG00000164037 ENSG00000123643 ENSG00000183034 ENSG00000176340 ENSG00000116039 ENSG00000159199 ENSG00000074370 ENSG00000109572 ENSG00000131143 ENSG00000151229 ENSG00000113732 ENSG00000143882 ENSG00000180251 ENSG00000115616 ENSG00000205464 ENSG00000088386 ENSG00000116459 ENSG00000126267 ENSG00000064270 ENSG00000127184 ENSG00000178741…	ATP6AP1 ATP5ME SLC2A10 SLC2A12 SLC9B1 SLC36A1 OTOP2 COX8A ATP6V1B1 ATP5MC1 ATP2A3 CLCN3 COX4I1 SLC2A13 ATP6V0E1 ATP6V1C2 SLC9A4 SLC9A2 ATP6AP1L SLC15A1 ATP5PB COX6B1 ATP2C2 COX7C COX5A COX6C ATP5MF ATP6V1G1 NDUFA4L2 ATP5PF COX6A1 SLC45A2 ATP6V1B2 ATP6V1A ATP6V0D1 ATP12A ATP6V1F ATP5MG SLC45A4 MFSD3 COX5B ATP6V0A4 CLCN4 ATP5PO ATP5MC3 COX7B
1449	Patient-Control_up_down	4651	GO:0005198	811	167	1.34336533024406e-06	0.0014024734047748	structural molecule activity	MF	ENSG00000126934 ENSG00000159176 ENSG00000127824 ENSG00000113368 ENSG00000131469 ENSG00000182253 ENSG00000133048 ENSG00000180992 ENSG00000175416 ENSG00000173801 ENSG00000112306 ENSG00000004776 ENSG00000188517 ENSG00000104369 ENSG00000143369 ENSG00000184702 ENSG00000231500 ENSG00000174547 ENSG00000169031 ENSG00000101605 ENSG00000172554 ENSG00000181885 ENSG00000075826 ENSG00000197614 ENSG00000149792…	MAP2K2 CSRP1 TUBA4A LMNB1 RPL27 SYNM CHI3L1 MRPL14 CLTB JUP RPS12 HSPB6 COL25A1 JPH1 ECM1 SEPTIN5 RPS18 MRPL11 COL4A3 MYOM1 SNTG2 CLDN7 SEC31B MFAP5 MRPL49 DES MRPL15 MRPS15 CCN1 COL24A1 MYL9 MAPK8IP1 RPL18 PODN TUBB4B INA RPL35 COL16A1 PI3 ABI3BP CROCC COLQ RPS3 MAL2 SH3RF1 COL28A1 MRPS12 FLG2 FLG RPL37A MAL RPL27A RPS16 MRPL27 FBN3 RPLP0 TNXB NPHP1 COL27A1 MYH11 DCTN3 COL21A1 ACTG1 EFEMP1 KRT10…
3977	Patient-Control_up_down	4651	GO:0022804	403	94	1.60520172238002e-06	0.00167583059816474	active transmembrane transporter activity	MF	ENSG00000071553 ENSG00000005022 ENSG00000144452 ENSG00000126903 ENSG00000197375 ENSG00000131183 ENSG00000130821 ENSG00000112394 ENSG00000119457 ENSG00000197506 ENSG00000139209 ENSG00000100036 ENSG00000169020 ENSG00000158296 ENSG00000197496 ENSG00000146411 ENSG00000164037 ENSG00000123643 ENSG00000170482 ENSG00000152779 ENSG00000108932 ENSG00000163053 ENSG00000063127 ENSG00000154258 ENSG00000159199…	ATP6AP1 SLC25A5 ABCA12 SLC10A3 SLC22A5 SLC34A1 SLC6A8 SLC16A10 SLC46A2 SLC28A3 SLC38A4 SLC35E4 ATP5ME SLC13A3 SLC2A10 SLC2A12 SLC9B1 SLC36A1 SLC23A1 SLC16A12 SLC16A6 SLC16A14 SLC6A16 ABCA9 ATP5MC1 ABCA6 SLC26A7 ABCA5 ABCA10 TMEM241 SLC25A6 ATP2A3 SLC26A9 SLC6A9 CLCN3 SLC6A14 SLC2A13 ATP6V0E1 ATP6V1C2 SLC25A11 SLC1A6 SLC18A2 SLC12A2 SLC6A20 SLC9A4 SLC9A2 SLC4A10 MFSD2B ATP6AP1L SLC1A2 SLC15A1 ATP2…
3993	Patient-Control_up_down	4651	GO:0009888	2271	485	8.41193536407149e-22	3.05016776301232e-18	tissue development	BP	ENSG00000159176 ENSG00000161638 ENSG00000164087 ENSG00000138207 ENSG00000170345 ENSG00000119699 ENSG00000163472 ENSG00000204435 ENSG00000144452 ENSG00000160211 ENSG00000133048 ENSG00000076716 ENSG00000135541 ENSG00000127528 ENSG00000140519 ENSG00000164509 ENSG00000127831 ENSG00000174804 ENSG00000173801 ENSG00000138166 ENSG00000164741 ENSG00000116133 ENSG00000112378 ENSG00000146350 ENSG00000160801…	CSRP1 ITGA5 POC1A RBP4 FOS TGFB3 TMEM79 CSNK2B ABCA12 G6PD CHI3L1 GPC4 AHI1 KLF2 RHCG IL31RA VIL1 FZD4 JUP DUSP5 DLC1 DHCR24 PERP TBC1D32 PTH1R PARD6A ECM1 LHX2 SOX11 ALOX12 PIM1 ADAMTSL4 FGFR1 FOXP2 TIPARP SMURF2 TCF15 AIMP2 MYOM1 SOCS3 ODAPH RBM24 KRTAP5-11 AKR1C2 LGR5 MYOCD XK GPI PSMD4 SPINK5 CDON ACTA2 FREM2 ELF5 LDB2 SOX8 HHIP PHGDH HAS2 KBTBD8 EHF CTNNBIP1 PSMB5 GJA1 AQP3 OSR1 SDC1 PHLDB2 …
14504	Patient-Control_up_down	4651	GO:0048513	3899	743	2.01105515246168e-19	7.29208598282607e-16	animal organ development	BP	ENSG00000071553 ENSG00000164087 ENSG00000138207 ENSG00000170345 ENSG00000119699 ENSG00000163472 ENSG00000204435 ENSG00000144452 ENSG00000108786 ENSG00000160211 ENSG00000133048 ENSG00000161031 ENSG00000076716 ENSG00000135541 ENSG00000169230 ENSG00000127528 ENSG00000131183 ENSG00000022267 ENSG00000128564 ENSG00000164509 ENSG00000174804 ENSG00000173801 ENSG00000112320 ENSG00000145386 ENSG00000189120…	ATP6AP1 POC1A RBP4 FOS TGFB3 TMEM79 CSNK2B ABCA12 HSD17B1 G6PD CHI3L1 PGLYRP2 GPC4 AHI1 PRELID1 KLF2 SLC34A1 FHL1 VGF IL31RA FZD4 JUP SOBP CCNA2 SP6 TNFAIP3 DLC1 DHCR24 CSK PERP TBC1D32 JPH1 BCL3 PTH1R PARD6A ECM1 LHX2 SGCE SOX11 ALOX12 CLPTM1 PIM1 CEBPA TNFRSF11A PRDX2 PTPRM SLC46A2 SGPL1 FGFR1 PCSK9 PRDM16 FOXP2 NUDT1 BLOC1S3 TIPARP SMURF2 TCF15 DIXDC1 PRKCQ COL4A3 AIMP2 MYOM1 SOCS3 NME1 ODAPH …
2673	Patient-Control_up_down	4651	GO:0006811	1810	389	7.30194581395418e-18	2.64768555213978e-14	ion transport	BP	ENSG00000071553 ENSG00000080644 ENSG00000169684 ENSG00000005022 ENSG00000144452 ENSG00000151704 ENSG00000126903 ENSG00000143847 ENSG00000160211 ENSG00000197375 ENSG00000103888 ENSG00000067191 ENSG00000186115 ENSG00000169230 ENSG00000131183 ENSG00000022267 ENSG00000140519 ENSG00000099625 ENSG00000130821 ENSG00000173198 ENSG00000112394 ENSG00000185345 ENSG00000021488 ENSG00000143801 ENSG00000117009…	ATP6AP1 CHRNA3 CHRNA5 SLC25A5 ABCA12 KCNJ1 SLC10A3 PPFIA4 G6PD SLC22A5 CEMIP CACNB1 CYP4F2 PRELID1 SLC34A1 FHL1 RHCG CBARP SLC6A8 CYSLTR1 SLC16A10 PRKN SLC7A9 PSEN2 KMO SYT8 JPH1 TOMM40 PLCB4 GRIA3 TNFRSF11A PHB PRKD1 FGFR1 PCSK9 PDE4B NIPAL4 SLC52A3 GABRD PLA2G2F PLTP GALR2 SLC2A1 XK MIF KCNB1 CNGA1 SYT9 SLC31A1 RGS9 CACNA1G NIPAL1 SLC28A3 REM1 TFR2 CNR1 PRKAA2 GJA1 SLC35A2 CACNG4 CALM3 SLC38A4 …
18258	Patient-Control_up_down	4651	GO:0065008	4501	829	1.02907719679104e-17	3.73143391556432e-14	regulation of biological quality	BP	ENSG00000071553 ENSG00000080644 ENSG00000169684 ENSG00000159176 ENSG00000138207 ENSG00000138376 ENSG00000163472 ENSG00000005022 ENSG00000144452 ENSG00000244045 ENSG00000164211 ENSG00000163431 ENSG00000185985 ENSG00000108786 ENSG00000108830 ENSG00000143847 ENSG00000160211 ENSG00000197375 ENSG00000136379 ENSG00000103888 ENSG00000076716 ENSG00000171903 ENSG00000186115 ENSG00000167461 ENSG00000169230…	ATP6AP1 CHRNA3 CHRNA5 CSRP1 RBP4 BARD1 TMEM79 SLC25A5 ABCA12 TMEM199 STARD4 LMOD1 SLITRK2 HSD17B1 RND2 PPFIA4 G6PD SLC22A5 ABHD17C CEMIP GPC4 CYP4F11 CYP4F2 RAB8A PRELID1 KLF2 SLC34A1 F12 FHL1 VGF RHCG IL31RA BAG2 VIL1 FZD4 JUP CYSLTR1 SLC16A10 PRKN CLEC7A FH TNFAIP3 KMO SYT8 DLC1 DIO2 CSK JPH1 BCL3 UNC13A PTH1R RAC2 PEAR1 HEBP2 SOX11 TAC3 PLCB4 BNIP3L ALOX12 SEPTIN5 PIM1 CEBPA GRIA3 TNFRSF11A PH…
18405	Patient-Control_up_down	4651	GO:0070268	126	58	1.43009291629147e-17	5.18551691447289e-14	cornification	BP	ENSG00000163472 ENSG00000173801 ENSG00000112378 ENSG00000133710 ENSG00000154227 ENSG00000124102 ENSG00000057294 ENSG00000143631 ENSG00000163202 ENSG00000186395 ENSG00000108244 ENSG00000167754 ENSG00000167759 ENSG00000140479 ENSG00000186844 ENSG00000163207 ENSG00000169474 ENSG00000169469 ENSG00000163216 ENSG00000105141 ENSG00000241794 ENSG00000203785 ENSG00000196805 ENSG00000244094 ENSG00000159516…	TMEM79 JUP PERP SPINK5 CERS3 PI3 PKP2 FLG LCE3D KRT10 KRT23 KLK5 KLK13 PCSK6 LCE1A IVL SPRR1A SPRR1B SPRR2D CASP14 SPRR2A SPRR2E SPRR2B SPRR2F SPRR2G LOR KRT19 KRT9 KRT16 KRT17 LIPK LIPN LIPM PKP1 FURIN KRT3 KRT78 TGM1 CAPN1 KRT8 KRT18 TGM5 KRT80 PRSS8 KRT7 PKP3 PPL KRT6C KRT6A DSC2 DSC1 KRT2 KRT1 KRT77 CSTA DSG1 DSG2 ST14
14696	Patient-Control_up_down	4651	GO:0048731	5319	954	2.50626686716588e-17	9.08772366034348e-14	system development	BP	ENSG00000071553 ENSG00000080644 ENSG00000161638 ENSG00000164087 ENSG00000138207 ENSG00000170345 ENSG00000119699 ENSG00000163472 ENSG00000204435 ENSG00000144452 ENSG00000146013 ENSG00000173546 ENSG00000185985 ENSG00000108786 ENSG00000108830 ENSG00000160211 ENSG00000133048 ENSG00000161031 ENSG00000076716 ENSG00000135541 ENSG00000167461 ENSG00000169230 ENSG00000127528 ENSG00000131183 ENSG00000022267…	ATP6AP1 CHRNA3 ITGA5 POC1A RBP4 FOS TGFB3 TMEM79 CSNK2B ABCA12 GFRA3 CSPG4 SLITRK2 HSD17B1 RND2 G6PD CHI3L1 PGLYRP2 GPC4 AHI1 RAB8A PRELID1 KLF2 SLC34A1 FHL1 VGF IL31RA FZD4 JUP SOBP PRKN CCNA2 SP6 TNFAIP3 HSPB6 DLC1 COL25A1 DHCR24 CSK PERP TBC1D32 JPH1 BCL3 UNC13A PTH1R RAC2 PARD6A ECM1 LHX2 SGCE SOX11 ALOX12 CLPTM1 PIM1 CEBPA NYAP2 TNFRSF11A PRDX2 PTPRM SLC46A2 NTM LRRN1 SGPL1 PRKD1 FGFR1 PCSK9…
16506	Patient-Control_up_down	4651	GO:0055085	1769	379	3.55391372274775e-17	1.28864911586833e-13	transmembrane transport	BP	ENSG00000071553 ENSG00000080644 ENSG00000169684 ENSG00000119686 ENSG00000005022 ENSG00000144452 ENSG00000151704 ENSG00000126903 ENSG00000160211 ENSG00000197375 ENSG00000103888 ENSG00000067191 ENSG00000131183 ENSG00000104904 ENSG00000022267 ENSG00000140519 ENSG00000099625 ENSG00000130821 ENSG00000174514 ENSG00000112394 ENSG00000021488 ENSG00000143801 ENSG00000104369 ENSG00000130204 ENSG00000101333…	ATP6AP1 CHRNA3 CHRNA5 FLVCR2 SLC25A5 ABCA12 KCNJ1 SLC10A3 G6PD SLC22A5 CEMIP CACNB1 SLC34A1 OAZ1 FHL1 RHCG CBARP SLC6A8 MFSD4A SLC16A10 SLC7A9 PSEN2 JPH1 TOMM40 PLCB4 PIM1 GRIA3 PHB SLC46A2 PRKD1 PCSK9 PDE4B NIPAL4 BLOC1S3 IRS1 GABRD NDUFA13 GALR2 SLC2A1 PSMD4 KCNB1 CNGA1 SLC31A1 RGS9 CACNA1G NIPAL1 SLC28A3 REM1 AQP7 PSMB5 PRKAA2 GJA1 SLC35A2 CACNG4 CALM3 AQP3 SLC38A4 LRRC55 OSR1 ITPR2 SLC35E4 SL…
14811	Patient-Control_up_down	4651	GO:0048856	6499	1129	1.490784372684e-16	5.40558413535217e-13	anatomical structure development	BP	ENSG00000071553 ENSG00000080644 ENSG00000159176 ENSG00000161638 ENSG00000164087 ENSG00000138180 ENSG00000138207 ENSG00000170345 ENSG00000096063 ENSG00000119699 ENSG00000163472 ENSG00000204435 ENSG00000004142 ENSG00000144452 ENSG00000146013 ENSG00000173546 ENSG00000163431 ENSG00000185985 ENSG00000108786 ENSG00000108828 ENSG00000108830 ENSG00000160211 ENSG00000133048 ENSG00000161031 ENSG00000076716…	ATP6AP1 CHRNA3 CSRP1 ITGA5 POC1A CEP55 RBP4 FOS SRPK1 TGFB3 TMEM79 CSNK2B POLDIP2 ABCA12 GFRA3 CSPG4 LMOD1 SLITRK2 HSD17B1 VAT1 RND2 G6PD CHI3L1 PGLYRP2 GPC4 AHI1 RAB8A PRELID1 KLF2 SLC34A1 FHL1 VGF RHCG IL31RA VIL1 FZD4 JUP SOBP TTC21A PRKN CCNA2 SP6 CLEC7A DUSP5 TNFAIP3 HSPB6 DLC1 COL25A1 DHCR24 CSK PERP SPATA6 TBC1D32 JPH1 BCL3 UNC13A PTH1R RAC2 PARD6A POLG2 ECM1 LHX2 SGCE SOX11 ALOX12 CLPTM1 …
15347	Patient-Control_up_down	4651	GO:0051179	7571	1289	1.68417579148518e-16	6.10682141992526e-13	localization	BP	ENSG00000207568 ENSG00000126934 ENSG00000071553 ENSG00000099866 ENSG00000080644 ENSG00000169684 ENSG00000161638 ENSG00000138180 ENSG00000138207 ENSG00000119699 ENSG00000119686 ENSG00000138376 ENSG00000163472 ENSG00000204435 ENSG00000005022 ENSG00000271447 ENSG00000144452 ENSG00000135723 ENSG00000127824 ENSG00000146013 ENSG00000118997 ENSG00000173546 ENSG00000164211 ENSG00000151704 ENSG00000173926…	MIR203A MAP2K2 ATP6AP1 MADCAM1 CHRNA3 CHRNA5 ITGA5 CEP55 RBP4 TGFB3 FLVCR2 BARD1 TMEM79 CSNK2B SLC25A5 MMP28 ABCA12 FHOD1 TUBA4A GFRA3 DNAH7 CSPG4 STARD4 KCNJ1 MARCHF3 SFT2D2 RABIF RPL27 UBL4A SLC10A3 VAT1 RND2 PPFIA4 G6PD SLC22A5 CHI3L1 MREG ABHD17C CEMIP CACNB1 GPC4 CYP4F2 CLTB AHI1 RAB8A PRELID1 LMAN2 SLC34A1 OAZ1 FHL1 VGF ZDHHC12 RHCG CBARP KIF1C A1BG SLC6A8 MFSD4A RAB5C VIL1 FZD4 JUP DOK3 CY…
16917	Patient-Control_up_down	4651	GO:0060429	1428	316	2.24478312176827e-16	8.13958359953174e-13	epithelium development	BP	ENSG00000161638 ENSG00000163472 ENSG00000204435 ENSG00000144452 ENSG00000076716 ENSG00000135541 ENSG00000127528 ENSG00000140519 ENSG00000164509 ENSG00000127831 ENSG00000174804 ENSG00000173801 ENSG00000164741 ENSG00000112378 ENSG00000146350 ENSG00000102981 ENSG00000106689 ENSG00000176887 ENSG00000108839 ENSG00000143382 ENSG00000077782 ENSG00000128573 ENSG00000108854 ENSG00000125878 ENSG00000106305…	ITGA5 TMEM79 CSNK2B ABCA12 GPC4 AHI1 KLF2 RHCG IL31RA VIL1 FZD4 JUP DLC1 PERP TBC1D32 PARD6A LHX2 SOX11 ALOX12 ADAMTSL4 FGFR1 FOXP2 SMURF2 TCF15 AIMP2 SOCS3 KRTAP5-11 AKR1C2 LGR5 PSMD4 SPINK5 ACTA2 FREM2 ELF5 LDB2 SOX8 HHIP PHGDH EHF CTNNBIP1 PSMB5 GJA1 AQP3 OSR1 SDC1 PHLDB2 CCN1 AP2S1 FOXE1 SERPINB5 MKKS HOXB2 CCDC40 PCK2 ANKRD6 KEAP1 RAPGEF3 SERPINB13 KLF15 GREB1L GDF7 PSMB7 PPP1CA SULT2B1 RASI…
8426	Patient-Control_up_down	4651	GO:0032502	6999	1196	2.29121712406415e-15	8.30795329185662e-12	developmental process	BP	ENSG00000071553 ENSG00000080644 ENSG00000159176 ENSG00000161638 ENSG00000164087 ENSG00000138180 ENSG00000138207 ENSG00000170345 ENSG00000096063 ENSG00000119699 ENSG00000163472 ENSG00000204435 ENSG00000004142 ENSG00000144452 ENSG00000146013 ENSG00000173546 ENSG00000163431 ENSG00000184216 ENSG00000185985 ENSG00000108786 ENSG00000108828 ENSG00000108830 ENSG00000160211 ENSG00000133048 ENSG00000118242…	ATP6AP1 CHRNA3 CSRP1 ITGA5 POC1A CEP55 RBP4 FOS SRPK1 TGFB3 TMEM79 CSNK2B POLDIP2 ABCA12 GFRA3 CSPG4 LMOD1 IRAK1 SLITRK2 HSD17B1 VAT1 RND2 G6PD CHI3L1 MREG PGLYRP2 GPC4 AHI1 RAB8A PRELID1 KLF2 SLC34A1 FHL1 VGF RHCG IL31RA VIL1 FZD4 JUP SOBP TTC21A PRKN CCNA2 SP6 CLEC7A DUSP5 TNFAIP3 HSPB6 KMO DLC1 COL25A1 DHCR24 DIO2 CSK PERP SPATA6 TBC1D32 JPH1 BCL3 UNC13A PTH1R RAC2 PARD6A POLG2 ECM1 LHX2 MED27…
12037	Patient-Control_up_down	4651	GO:0043588	471	132	6.76272609374221e-15	2.45216448159093e-11	skin development	BP	ENSG00000163472 ENSG00000144452 ENSG00000173801 ENSG00000116133 ENSG00000112378 ENSG00000106689 ENSG00000108839 ENSG00000125878 ENSG00000204571 ENSG00000139292 ENSG00000133710 ENSG00000169744 ENSG00000165272 ENSG00000178919 ENSG00000197641 ENSG00000105699 ENSG00000107984 ENSG00000105976 ENSG00000198719 ENSG00000066322 ENSG00000154227 ENSG00000124102 ENSG00000057294 ENSG00000143520 ENSG00000143631…	TMEM79 ABCA12 JUP DHCR24 PERP LHX2 ALOX12 TCF15 KRTAP5-11 LGR5 SPINK5 LDB2 AQP3 FOXE1 SERPINB13 LSR DKK1 MET DLL1 ELOVL1 CERS3 PI3 PKP2 FLG2 FLG HRNR IGFBP5 HOXC13 LCE5A LCE3E LCE3D LCE3C LCE3A LCE2D LCE2C LCE2B LCE2A LCE4A LCE1E LCE1D LCE1C SLC27A4 SOX9 WNT5A GJB3 ERRFI1 KRT10 COMP ANXA1 LTB FST KRT23 EREG KLK5 NSDHL KLK13 PCSK6 OVOL1 MACROH2A1 LCE1B LCE1A LCE6A IVL SPRR4 SPRR1A SPRR1B SPRR2D CA…
9392	Patient-Control_up_down	4651	GO:0034220	1250	278	9.2746835902502e-15	3.36300026982472e-11	ion transmembrane transport	BP	ENSG00000071553 ENSG00000080644 ENSG00000169684 ENSG00000151704 ENSG00000160211 ENSG00000197375 ENSG00000103888 ENSG00000067191 ENSG00000131183 ENSG00000022267 ENSG00000140519 ENSG00000099625 ENSG00000130821 ENSG00000112394 ENSG00000021488 ENSG00000143801 ENSG00000104369 ENSG00000101333 ENSG00000125675 ENSG00000167085 ENSG00000184304 ENSG00000169174 ENSG00000184588 ENSG00000172548 ENSG00000187730…	ATP6AP1 CHRNA3 CHRNA5 KCNJ1 G6PD SLC22A5 CEMIP CACNB1 SLC34A1 FHL1 RHCG CBARP SLC6A8 SLC16A10 SLC7A9 PSEN2 JPH1 PLCB4 GRIA3 PHB PRKD1 PCSK9 PDE4B NIPAL4 GABRD GALR2 KCNB1 CNGA1 SLC31A1 RGS9 CACNA1G NIPAL1 SLC28A3 REM1 PRKAA2 GJA1 SLC35A2 CACNG4 CALM3 SLC38A4 LRRC55 OSR1 ITPR2 SLC30A10 FXYD1 CCL19 MCUB LRRC26 ATP5ME SLC13A3 CCL21 CACNA1H SLC2A10 TRDN GRIK2 SLC2A12 PRKAG2 SLC30A1 KCNK7 SLC9B1 SLC36…
12337	Patient-Control_up_down	4651	GO:0044281	2300	456	2.19968949989391e-14	7.97607412661531e-11	small molecule metabolic process	BP	ENSG00000143179 ENSG00000138207 ENSG00000167588 ENSG00000173546 ENSG00000164211 ENSG00000108786 ENSG00000143156 ENSG00000125356 ENSG00000160211 ENSG00000171954 ENSG00000103888 ENSG00000186526 ENSG00000186529 ENSG00000171903 ENSG00000186115 ENSG00000131183 ENSG00000104904 ENSG00000130821 ENSG00000185345 ENSG00000091483 ENSG00000117009 ENSG00000205702 ENSG00000116133 ENSG00000160801 ENSG00000144115…	UCK2 RBP4 GPD1 CSPG4 STARD4 HSD17B1 NME7 NDUFA1 G6PD CYP4F22 CEMIP CYP4F8 CYP4F3 CYP4F11 CYP4F2 SLC34A1 OAZ1 SLC6A8 PRKN FH KMO CYP2D7 DHCR24 PTH1R THNSL2 PLCB4 ALOX12 PIM1 CEBPA TK1 SGPL1 FGFR1 PCSK9 ACOX2 PDE4B NUDT1 IRS1 SLC52A3 AIMP2 PDP2 GARS1 NME1 ANGPT1 NDUFA13 PLTP PYCR1 GALR2 CLN8 NDUFA2 AKR1C2 FMO2 SLC2A1 NDUFB8 GPI PSMD4 MIF CSAD CHST12 LCAT LYPLA1 PTGES PHGDH ADHFE1 GCH1 HAS2 CMPK2 DE…
3418	Patient-Control_up_down	4651	GO:0008544	535	142	7.4214146305855e-14	2.6910049450503e-10	epidermis development	BP	ENSG00000163472 ENSG00000144452 ENSG00000173801 ENSG00000112378 ENSG00000106689 ENSG00000077782 ENSG00000204571 ENSG00000139292 ENSG00000133710 ENSG00000169744 ENSG00000165272 ENSG00000178919 ENSG00000198176 ENSG00000079999 ENSG00000197641 ENSG00000088002 ENSG00000107984 ENSG00000198719 ENSG00000225950 ENSG00000154227 ENSG00000188508 ENSG00000124102 ENSG00000057294 ENSG00000141579 ENSG00000143520…	TMEM79 ABCA12 JUP PERP LHX2 FGFR1 KRTAP5-11 LGR5 SPINK5 LDB2 AQP3 FOXE1 TFDP1 KEAP1 SERPINB13 SULT2B1 DKK1 DLL1 NTF4 CERS3 KRTDAP PI3 PKP2 ZNF750 FLG2 FLG HRNR IGFBP5 HOXC13 LCE5A LCE3E LCE3D LCE3C LCE3A LCE2D LCE2C LCE2B LCE2A LCE4A C1orf68 LCE1E LCE1D LCE1C SOX9 WNT5A GJB5 ERRFI1 KRT10 ANXA1 FST KRT23 EREG KLK7 KLK5 NSDHL KLK13 PCSK6 OVOL1 MACROH2A1 LCE1B LCE1A LCE6A IVL SPRR4 SPRR1A CCN2 SPRR1…
15391	Patient-Control_up_down	4651	GO:0051234	6018	1037	9.41075765449143e-14	3.41234072551859e-10	establishment of localization	BP	ENSG00000207568 ENSG00000126934 ENSG00000071553 ENSG00000080644 ENSG00000169684 ENSG00000138180 ENSG00000138207 ENSG00000119699 ENSG00000119686 ENSG00000138376 ENSG00000163472 ENSG00000204435 ENSG00000005022 ENSG00000144452 ENSG00000135723 ENSG00000127824 ENSG00000164211 ENSG00000151704 ENSG00000173926 ENSG00000213064 ENSG00000183155 ENSG00000131469 ENSG00000102178 ENSG00000126903 ENSG00000108828…	MIR203A MAP2K2 ATP6AP1 CHRNA3 CHRNA5 CEP55 RBP4 TGFB3 FLVCR2 BARD1 TMEM79 CSNK2B SLC25A5 ABCA12 FHOD1 TUBA4A STARD4 KCNJ1 MARCHF3 SFT2D2 RABIF RPL27 UBL4A SLC10A3 VAT1 PPFIA4 G6PD SLC22A5 CHI3L1 MREG CEMIP CACNB1 CYP4F2 CLTB AHI1 RAB8A PRELID1 LMAN2 SLC34A1 OAZ1 FHL1 VGF ZDHHC12 RHCG CBARP KIF1C A1BG SLC6A8 MFSD4A RAB5C VIL1 FZD4 JUP DOK3 CYSLTR1 SLC16A10 TTC21A PRKN TEX2 SLC7A9 PSEN2 CLEC7A RPS1…
3009	Patient-Control_up_down	4651	GO:0007275	5961	1028	1.05931738393047e-13	3.8410848341319e-10	multicellular organism development	BP	ENSG00000071553 ENSG00000080644 ENSG00000161638 ENSG00000164087 ENSG00000138180 ENSG00000138207 ENSG00000170345 ENSG00000119699 ENSG00000163472 ENSG00000204435 ENSG00000144452 ENSG00000146013 ENSG00000173546 ENSG00000185985 ENSG00000108786 ENSG00000108830 ENSG00000160211 ENSG00000133048 ENSG00000161031 ENSG00000076716 ENSG00000135541 ENSG00000167461 ENSG00000169230 ENSG00000127528 ENSG00000131183…	ATP6AP1 CHRNA3 ITGA5 POC1A CEP55 RBP4 FOS TGFB3 TMEM79 CSNK2B ABCA12 GFRA3 CSPG4 SLITRK2 HSD17B1 RND2 G6PD CHI3L1 PGLYRP2 GPC4 AHI1 RAB8A PRELID1 KLF2 SLC34A1 FHL1 VGF IL31RA FZD4 JUP SOBP PRKN CCNA2 SP6 DUSP5 TNFAIP3 HSPB6 DLC1 COL25A1 DHCR24 CSK PERP SPATA6 TBC1D32 JPH1 BCL3 UNC13A PTH1R RAC2 PARD6A POLG2 ECM1 LHX2 SGCE SOX11 ALOX12 CLPTM1 PIM1 CEBPA NYAP2 TNFRSF11A PRDX2 PTPRM SLC46A2 NTM LRRN…
3002	Patient-Control_up_down	4651	GO:0007267	1811	366	9.39969050709492e-13	3.40832777787262e-09	cell-cell signaling	BP	ENSG00000080644 ENSG00000169684 ENSG00000138207 ENSG00000204435 ENSG00000005022 ENSG00000143847 ENSG00000067191 ENSG00000076716 ENSG00000167461 ENSG00000128564 ENSG00000174804 ENSG00000173801 ENSG00000112394 ENSG00000185345 ENSG00000118503 ENSG00000117009 ENSG00000149043 ENSG00000130477 ENSG00000102981 ENSG00000176887 ENSG00000101333 ENSG00000184702 ENSG00000125675 ENSG00000141655 ENSG00000136449…	CHRNA3 CHRNA5 RBP4 CSNK2B SLC25A5 PPFIA4 CACNB1 GPC4 RAB8A VGF FZD4 JUP SLC16A10 PRKN TNFAIP3 KMO SYT8 UNC13A PARD6A SOX11 PLCB4 SEPTIN5 GRIA3 TNFRSF11A MYCBPAP FGFR1 IRS1 MARK4 SMURF2 DIXDC1 BIRC5 GABRD FCHSD1 GABARAP FAM3D LGR5 SLC2A1 STX19 NOTUM RASD2 CCL18 PSMD4 KCNB1 SYT9 CACNA1G TFR2 TPRG1L ZBED2 PCDH1 CNR1 CTNNBIP1 PSMB5 PRKAA2 GJA1 ADRB1 CACNG4 CALM3 CADPS2 GPR68 APCDD1L SDC1 ITPR2 EGR3 A…
2672	Patient-Control_up_down	4651	GO:0006810	5883	1006	2.53849853087063e-12	9.20459567293689e-09	transport	BP	ENSG00000207568 ENSG00000126934 ENSG00000071553 ENSG00000080644 ENSG00000169684 ENSG00000138207 ENSG00000119699 ENSG00000119686 ENSG00000138376 ENSG00000163472 ENSG00000204435 ENSG00000005022 ENSG00000144452 ENSG00000135723 ENSG00000127824 ENSG00000164211 ENSG00000151704 ENSG00000173926 ENSG00000213064 ENSG00000183155 ENSG00000131469 ENSG00000126903 ENSG00000108828 ENSG00000143847 ENSG00000160211…	MIR203A MAP2K2 ATP6AP1 CHRNA3 CHRNA5 RBP4 TGFB3 FLVCR2 BARD1 TMEM79 CSNK2B SLC25A5 ABCA12 FHOD1 TUBA4A STARD4 KCNJ1 MARCHF3 SFT2D2 RABIF RPL27 SLC10A3 VAT1 PPFIA4 G6PD SLC22A5 CHI3L1 MREG CEMIP CACNB1 CYP4F2 CLTB AHI1 RAB8A PRELID1 LMAN2 SLC34A1 OAZ1 FHL1 VGF ZDHHC12 RHCG CBARP KIF1C A1BG SLC6A8 MFSD4A RAB5C VIL1 FZD4 JUP DOK3 CYSLTR1 SLC16A10 TTC21A PRKN TEX2 SLC7A9 PSEN2 CLEC7A RPS12 TNFAIP3 KM…
14825	Patient-Control_up_down	4651	GO:0048871	528	136	2.75357833077182e-12	9.98447502737862e-09	multicellular organismal homeostasis	BP	ENSG00000071553 ENSG00000138207 ENSG00000138376 ENSG00000163472 ENSG00000144452 ENSG00000197375 ENSG00000186115 ENSG00000091483 ENSG00000118503 ENSG00000211448 ENSG00000103653 ENSG00000160801 ENSG00000128340 ENSG00000108839 ENSG00000141655 ENSG00000142611 ENSG00000174483 ENSG00000148600 ENSG00000196482 ENSG00000169744 ENSG00000170961 ENSG00000118432 ENSG00000162409 ENSG00000152661 ENSG00000043591…	ATP6AP1 RBP4 BARD1 TMEM79 ABCA12 SLC22A5 CYP4F2 FH TNFAIP3 DIO2 CSK PTH1R RAC2 ALOX12 TNFRSF11A PRDM16 BBS1 CDHR1 ESRRG LDB2 HAS2 CNR1 PRKAA2 GJA1 ADRB1 AQP3 CDH23 PIP MKKS RP1 PER2 LACRT IL6 LSR CD36 MET ALB USH1G BAX DLL1 ELOVL1 GHRL YBX2 ACP5 CROCC ATP6V1B1 RCN3 CEBPB METRNL ADRB2 FLG2 FLG HRNR ELOVL6 CUBN UBB SOX9 PRDX1 LYZ PRKACA ACHE ALDH1A1 ACTG1 OGT NMU ACADL CCN2 CD38 INAVA LEP KRT16 MTF…
21743	Patient-Control_up_down	4651	GO:0098655	953	215	3.00979328680285e-12	1.09135104579471e-08	cation transmembrane transport	BP	ENSG00000071553 ENSG00000151704 ENSG00000160211 ENSG00000197375 ENSG00000103888 ENSG00000067191 ENSG00000131183 ENSG00000022267 ENSG00000140519 ENSG00000099625 ENSG00000143801 ENSG00000104369 ENSG00000101333 ENSG00000125675 ENSG00000167085 ENSG00000184304 ENSG00000169174 ENSG00000184588 ENSG00000172548 ENSG00000182687 ENSG00000158445 ENSG00000198515 ENSG00000136868 ENSG00000108370 ENSG00000006283…	ATP6AP1 KCNJ1 G6PD SLC22A5 CEMIP CACNB1 SLC34A1 FHL1 RHCG CBARP PSEN2 JPH1 PLCB4 GRIA3 PHB PRKD1 PCSK9 PDE4B NIPAL4 GALR2 KCNB1 CNGA1 SLC31A1 RGS9 CACNA1G NIPAL1 SLC28A3 REM1 CACNG4 CALM3 LRRC55 OSR1 ITPR2 SLC30A10 FXYD1 CCL19 MCUB LRRC26 ATP5ME CCL21 CACNA1H SLC2A10 TRDN SLC2A12 SLC30A1 KCNK7 SLC9B1 SLC36A1 SLC23A1 EPHB2 NRXN1 LACRT ATOX1 GRIA4 SLC66A1 OTOP2 BAX TUSC3 KCNMA1 PIEZO2 SLC25A15 DRD4…
11444	Patient-Control_up_down	4651	GO:0042592	2080	407	5.31003640574354e-12	1.92541920072261e-08	homeostatic process	BP	ENSG00000071553 ENSG00000138207 ENSG00000138376 ENSG00000163472 ENSG00000144452 ENSG00000244045 ENSG00000160211 ENSG00000197375 ENSG00000103888 ENSG00000186115 ENSG00000127528 ENSG00000131183 ENSG00000022267 ENSG00000128564 ENSG00000140519 ENSG00000164509 ENSG00000173198 ENSG00000185345 ENSG00000091483 ENSG00000118503 ENSG00000211448 ENSG00000103653 ENSG00000104369 ENSG00000160801 ENSG00000128340…	ATP6AP1 RBP4 BARD1 TMEM79 ABCA12 TMEM199 G6PD SLC22A5 CEMIP CYP4F2 KLF2 SLC34A1 FHL1 VGF RHCG IL31RA CYSLTR1 PRKN FH TNFAIP3 DIO2 CSK JPH1 PTH1R RAC2 PLCB4 ALOX12 CEBPA TNFRSF11A PRDX2 SLC46A2 PRKD1 PCSK9 ACOX2 PDE4B PRDM16 IRS1 PRKCQ BIRC5 BBS1 NME1 GALR2 WDR35 XK CDHR1 ESRRG GPI MIF KCNB1 SLC31A1 CORIN MB LDB2 CACNA1G LCAT TFR2 HAS2 CNR1 PRKAA2 GJA1 ADRB1 CALM3 AQP3 FIS1 GPR68 ITPR2 CDH23 PIP C…
2674	Patient-Control_up_down	4651	GO:0006812	1276	270	9.00526300546184e-12	3.26530836578046e-08	cation transport	BP	ENSG00000071553 ENSG00000080644 ENSG00000151704 ENSG00000160211 ENSG00000197375 ENSG00000103888 ENSG00000067191 ENSG00000131183 ENSG00000022267 ENSG00000140519 ENSG00000099625 ENSG00000130821 ENSG00000173198 ENSG00000185345 ENSG00000143801 ENSG00000149043 ENSG00000104369 ENSG00000101333 ENSG00000125675 ENSG00000167085 ENSG00000184304 ENSG00000169174 ENSG00000184588 ENSG00000172548 ENSG00000182687…	ATP6AP1 CHRNA3 KCNJ1 G6PD SLC22A5 CEMIP CACNB1 SLC34A1 FHL1 RHCG CBARP SLC6A8 CYSLTR1 PRKN PSEN2 SYT8 JPH1 PLCB4 GRIA3 PHB PRKD1 PCSK9 PDE4B NIPAL4 GALR2 KCNB1 CNGA1 SYT9 SLC31A1 RGS9 CACNA1G NIPAL1 SLC28A3 REM1 TFR2 CNR1 GJA1 CACNG4 CALM3 SLC38A4 LRRC55 OSR1 ITPR2 SLC30A10 CDH23 FXYD1 CCL19 MCUB LRRC26 ATP5ME SLC13A3 CCL21 CACNA1H NKAIN1 SLC2A10 TRDN SLC2A12 BSPRY SLC30A1 KCNK7 SLC9B1 SLC36A1 SL…
7657	Patient-Control_up_down	4651	GO:0030855	858	196	9.05209049586935e-12	3.28228801380223e-08	epithelial cell differentiation	BP	ENSG00000163472 ENSG00000144452 ENSG00000135541 ENSG00000127528 ENSG00000140519 ENSG00000164509 ENSG00000127831 ENSG00000173801 ENSG00000112378 ENSG00000176887 ENSG00000143382 ENSG00000077782 ENSG00000125878 ENSG00000106305 ENSG00000204571 ENSG00000151632 ENSG00000133710 ENSG00000107796 ENSG00000135374 ENSG00000005513 ENSG00000135373 ENSG00000165272 ENSG00000143867 ENSG00000115884 ENSG00000100889…	TMEM79 ABCA12 AHI1 KLF2 RHCG IL31RA VIL1 JUP PERP SOX11 ADAMTSL4 FGFR1 TCF15 AIMP2 KRTAP5-11 AKR1C2 SPINK5 ACTA2 ELF5 SOX8 EHF AQP3 OSR1 SDC1 PCK2 KEAP1 RAPGEF3 SERPINB13 KLF15 GDF7 SULT2B1 DLX3 POF1B MET GATA6 DLL1 SH3BP1 CERS3 ESR1 PI3 PKP2 CEBPB PRDM1 FLG HRNR FOXA1 LCE5A LCE3E LCE3D LCE3C LCE3A LCE2D LCE2C LCE2B LCE2A LCE4A GREM1 LCE1E LCE1D LCE1C AKT2 SOX9 WNT5A LIF ERRFI1 KRT10 ANXA1 KRT23 …
4887	Patient-Control_up_down	4651	GO:0012501	2335	444	3.83390697255131e-11	1.3901746682471e-07	programmed cell death	BP	ENSG00000161638 ENSG00000119699 ENSG00000138376 ENSG00000163472 ENSG00000005022 ENSG00000184216 ENSG00000160211 ENSG00000133048 ENSG00000135541 ENSG00000105058 ENSG00000169230 ENSG00000181026 ENSG00000164509 ENSG00000127831 ENSG00000173801 ENSG00000185345 ENSG00000143801 ENSG00000172243 ENSG00000205155 ENSG00000118503 ENSG00000004776 ENSG00000164741 ENSG00000116133 ENSG00000155876 ENSG00000112378…	ITGA5 TGFB3 BARD1 TMEM79 SLC25A5 IRAK1 G6PD CHI3L1 AHI1 FAM32A PRELID1 AEN IL31RA VIL1 JUP PRKN PSEN2 CLEC7A PSENEN TNFAIP3 HSPB6 DLC1 DHCR24 RRAGA PERP BCL3 BNIP3L ALOX12 PIM1 PHB PRDX2 SDF2L1 SLC46A2 SGPL1 PRKD1 ADAMTSL4 FGFR1 PCSK9 MARK4 PRKCQ BIRC5 COL4A3 AIMP2 GGCT SOCS3 NME1 CLDN7 GABARAP ANGPT1 NDUFA13 WDR35 MYOCD GPI MIF SPINK5 KCNB1 FAS PAK5 SOX8 HHIP RETREG1 CSRNP1 SIVA1 HIF3A CNR1 PRKA…
21748	Patient-Control_up_down	4651	GO:0098660	925	205	5.40752644929059e-11	1.96076909051277e-07	inorganic ion transmembrane transport	BP	ENSG00000071553 ENSG00000151704 ENSG00000160211 ENSG00000103888 ENSG00000067191 ENSG00000131183 ENSG00000022267 ENSG00000099625 ENSG00000143801 ENSG00000104369 ENSG00000101333 ENSG00000167085 ENSG00000184304 ENSG00000169174 ENSG00000184588 ENSG00000172548 ENSG00000187730 ENSG00000182687 ENSG00000158445 ENSG00000136868 ENSG00000006283 ENSG00000163293 ENSG00000197506 ENSG00000088320 ENSG00000075461…	ATP6AP1 KCNJ1 G6PD CEMIP CACNB1 SLC34A1 FHL1 CBARP PSEN2 JPH1 PLCB4 PHB PRKD1 PCSK9 PDE4B NIPAL4 GABRD GALR2 KCNB1 SLC31A1 CACNA1G NIPAL1 SLC28A3 REM1 CACNG4 CALM3 LRRC55 OSR1 ITPR2 SLC30A10 FXYD1 CCL19 MCUB LRRC26 ATP5ME CCL21 CACNA1H SLC2A10 TRDN SLC2A12 SLC30A1 KCNK7 SLC9B1 SLC36A1 SLC23A1 LACRT ATOX1 OTOP2 BAX TUSC3 KCNMA1 CLCA2 DRD4 COX8A ATP6V1B1 ANO8 GABRA2 ATP5MC1 MICU3 SLC26A7 ANO10 GEM …
21750	Patient-Control_up_down	4651	GO:0098662	826	187	6.20144231261877e-11	2.24864298255557e-07	inorganic cation transmembrane transport	BP	ENSG00000071553 ENSG00000151704 ENSG00000160211 ENSG00000103888 ENSG00000067191 ENSG00000131183 ENSG00000022267 ENSG00000099625 ENSG00000143801 ENSG00000104369 ENSG00000101333 ENSG00000167085 ENSG00000184304 ENSG00000169174 ENSG00000184588 ENSG00000172548 ENSG00000182687 ENSG00000158445 ENSG00000136868 ENSG00000006283 ENSG00000163293 ENSG00000197506 ENSG00000088320 ENSG00000075461 ENSG00000160014…	ATP6AP1 KCNJ1 G6PD CEMIP CACNB1 SLC34A1 FHL1 CBARP PSEN2 JPH1 PLCB4 PHB PRKD1 PCSK9 PDE4B NIPAL4 GALR2 KCNB1 SLC31A1 CACNA1G NIPAL1 SLC28A3 REM1 CACNG4 CALM3 LRRC55 OSR1 ITPR2 SLC30A10 FXYD1 CCL19 MCUB LRRC26 ATP5ME CCL21 CACNA1H SLC2A10 TRDN SLC2A12 SLC30A1 KCNK7 SLC9B1 SLC36A1 SLC23A1 LACRT ATOX1 OTOP2 BAX TUSC3 KCNMA1 DRD4 COX8A ATP6V1B1 ATP5MC1 MICU3 GEM KCNMB1 KCNK1 KCNJ18 ATP2A3 PRKACA PLCD…
8702	Patient-Control_up_down	4651	GO:0032879	3181	577	1.02803352786165e-10	3.72764957202635e-07	regulation of localization	BP	ENSG00000207568 ENSG00000126934 ENSG00000071553 ENSG00000099866 ENSG00000080644 ENSG00000169684 ENSG00000161638 ENSG00000138207 ENSG00000119699 ENSG00000138376 ENSG00000204435 ENSG00000005022 ENSG00000271447 ENSG00000144452 ENSG00000151704 ENSG00000108830 ENSG00000160211 ENSG00000136379 ENSG00000103888 ENSG00000067191 ENSG00000076716 ENSG00000186115 ENSG00000135541 ENSG00000167461 ENSG00000169230…	MIR203A MAP2K2 ATP6AP1 MADCAM1 CHRNA3 CHRNA5 ITGA5 RBP4 TGFB3 BARD1 CSNK2B SLC25A5 MMP28 ABCA12 KCNJ1 RND2 G6PD ABHD17C CEMIP CACNB1 GPC4 CYP4F2 AHI1 RAB8A PRELID1 LMAN2 SLC34A1 OAZ1 FHL1 CBARP VIL1 JUP PRKN PSEN2 CLEC7A TNFAIP3 KMO SYT8 DLC1 CSK JPH1 UNC13A RAC2 PARD6A ECM1 SOX11 PLCB4 BNIP3L ALOX12 SEPTIN5 PIM1 GRIA3 TNFRSF11A PTPRM PRKD1 FGFR1 PCSK9 PDE4B IRS1 MARK4 PRAM1 SMURF2 BIRC5 MYOM1 CL…
3806	Patient-Control_up_down	4651	GO:0009653	2981	544	1.59160578684105e-10	5.77116258308564e-07	anatomical structure morphogenesis	BP	ENSG00000080644 ENSG00000159176 ENSG00000161638 ENSG00000164087 ENSG00000138207 ENSG00000119699 ENSG00000163472 ENSG00000204435 ENSG00000004142 ENSG00000146013 ENSG00000173546 ENSG00000163431 ENSG00000185985 ENSG00000108828 ENSG00000108830 ENSG00000133048 ENSG00000076716 ENSG00000135541 ENSG00000167461 ENSG00000127528 ENSG00000131183 ENSG00000022267 ENSG00000127831 ENSG00000174804 ENSG00000173801…	CHRNA3 CSRP1 ITGA5 POC1A RBP4 TGFB3 TMEM79 CSNK2B POLDIP2 GFRA3 CSPG4 LMOD1 SLITRK2 VAT1 RND2 CHI3L1 GPC4 AHI1 RAB8A KLF2 SLC34A1 FHL1 VIL1 FZD4 JUP SOBP PRKN SP6 DUSP5 TNFAIP3 HSPB6 DLC1 COL25A1 PERP TBC1D32 BCL3 UNC13A RAC2 PARD6A POLG2 ECM1 LHX2 SOX11 ALOX12 PIM1 NYAP2 PTPRM SGPL1 PRKD1 STRIP2 FGFR1 WEE1 ERVMER34-1 FOXP2 TIPARP SMURF2 TCF15 PRKCQ SS18L2 COL4A3 MYOM1 SOCS3 ODAPH ANGPT1 RASAL1 A…
7933	Patient-Control_up_down	4651	GO:0031424	269	79	1.61472019370202e-10	5.85497542236354e-07	keratinization	BP	ENSG00000163472 ENSG00000144452 ENSG00000173801 ENSG00000112378 ENSG00000204571 ENSG00000133710 ENSG00000154227 ENSG00000124102 ENSG00000057294 ENSG00000143631 ENSG00000197915 ENSG00000186207 ENSG00000185966 ENSG00000163202 ENSG00000244057 ENSG00000185962 ENSG00000187223 ENSG00000187180 ENSG00000159455 ENSG00000187173 ENSG00000187170 ENSG00000186226 ENSG00000172155 ENSG00000197084 ENSG00000186395…	TMEM79 ABCA12 JUP PERP KRTAP5-11 SPINK5 CERS3 PI3 PKP2 FLG HRNR LCE5A LCE3E LCE3D LCE3C LCE3A LCE2D LCE2C LCE2B LCE2A LCE4A LCE1E LCE1D LCE1C KRT10 KRT23 KLK5 KLK13 PCSK6 LCE1B LCE1A LCE6A IVL SPRR4 SPRR1A SPRR1B SPRR2D CASP14 SPRR2A SPRR2E SPRR2B SPRR2F SPRR2G LOR CNFN KRT19 KRT9 KRT16 KRT17 LIPK LIPN LIPM PKP1 FURIN KRT3 KRT78 TGM1 CAPN1 KRT8 KRT18 TGM5 KRT80 PRSS8 KRT7 TGM3 PKP3 SFN PPL KRT6C …
16525	Patient-Control_up_down	4651	GO:0055114	1082	230	2.27811904377142e-10	8.26045965271515e-07	oxidation-reduction process	BP	ENSG00000167588 ENSG00000129932 ENSG00000108786 ENSG00000108828 ENSG00000125356 ENSG00000160211 ENSG00000171954 ENSG00000186526 ENSG00000186529 ENSG00000171903 ENSG00000186115 ENSG00000169230 ENSG00000091483 ENSG00000117009 ENSG00000205702 ENSG00000116133 ENSG00000211448 ENSG00000256525 ENSG00000141098 ENSG00000108839 ENSG00000167815 ENSG00000168306 ENSG00000142611 ENSG00000169047 ENSG00000186010…	GPD1 DOHH HSD17B1 VAT1 NDUFA1 G6PD CYP4F22 CYP4F8 CYP4F3 CYP4F11 CYP4F2 PRELID1 FH KMO CYP2D7 DHCR24 DIO2 POLG2 GFOD2 ALOX12 PRDX2 ACOX2 PRDM16 IRS1 NDUFA13 PYCR1 NDUFA2 AKR1C2 FMO2 NDUFB8 GPI SESN1 PTGES PHGDH ADHFE1 DEGS1 CNR1 GFER PRODH PIPOX ALDH1L1 NDUFB2 ACAT2 HPGD RP1 PPP1R1A PRKAG2 HIGD1A SH3BGRL3 PDIA3 PER2 AKR7A3 PPP1CA VCP FDXR AKR7A2 SRD5A3 UQCRFS1 IFI30 PHLDA2 NDUFS6 GYS1 AKR1B10 CYP…
3369	Patient-Control_up_down	4651	GO:0008219	2493	464	3.15480467527338e-10	1.14393217525413e-06	cell death	BP	ENSG00000161638 ENSG00000170345 ENSG00000119699 ENSG00000138376 ENSG00000163472 ENSG00000005022 ENSG00000184216 ENSG00000160211 ENSG00000133048 ENSG00000135541 ENSG00000105058 ENSG00000169230 ENSG00000181026 ENSG00000164509 ENSG00000127831 ENSG00000173801 ENSG00000185345 ENSG00000143801 ENSG00000172243 ENSG00000205155 ENSG00000118503 ENSG00000004776 ENSG00000117009 ENSG00000164741 ENSG00000116133…	ITGA5 FOS TGFB3 BARD1 TMEM79 SLC25A5 IRAK1 G6PD CHI3L1 AHI1 FAM32A PRELID1 AEN IL31RA VIL1 JUP PRKN PSEN2 CLEC7A PSENEN TNFAIP3 HSPB6 KMO DLC1 DHCR24 RRAGA PERP BCL3 HEBP2 SOX11 BNIP3L ALOX12 PIM1 PHB PRDX2 SDF2L1 SLC46A2 SGPL1 PRKD1 ADAMTSL4 FGFR1 PCSK9 ACOX2 MARK4 PRKCQ BIRC5 COL4A3 AIMP2 GGCT SOCS3 NME1 CLDN7 GABARAP ANGPT1 NDUFA13 PYCR1 WDR35 MYOCD GPI MIF SPINK5 KCNB1 FAS PAK5 SOX8 HHIP RETR…
7352	Patient-Control_up_down	4651	GO:0023061	506	125	3.89933212363296e-10	1.41389782802931e-06	signal release	BP	ENSG00000080644 ENSG00000169684 ENSG00000138207 ENSG00000005022 ENSG00000143847 ENSG00000128564 ENSG00000174804 ENSG00000112394 ENSG00000185345 ENSG00000117009 ENSG00000149043 ENSG00000130477 ENSG00000176887 ENSG00000184702 ENSG00000077782 ENSG00000169047 ENSG00000089685 ENSG00000198643 ENSG00000117394 ENSG00000178750 ENSG00000158445 ENSG00000170743 ENSG00000106327 ENSG00000118432 ENSG00000152661…	CHRNA3 CHRNA5 RBP4 SLC25A5 PPFIA4 VGF FZD4 SLC16A10 PRKN KMO SYT8 UNC13A SOX11 SEPTIN5 FGFR1 IRS1 BIRC5 FAM3D SLC2A1 STX19 KCNB1 SYT9 TFR2 CNR1 GJA1 CALM3 CADPS2 GPR68 ITPR2 SLC30A1 RAPGEF3 NRXN1 PER2 CHGA IL6 CADPS LIN7B GHRL SYT10 STX11 NRXN2 DNAJC5 SCG5 REN SLC25A6 SELENOM LIF SLC6A9 ANXA1 VIP GIPC1 NMU SLC18A2 TSPOAP1 CACNA2D2 RIMS1 CD38 STX2 LEP SYT7 PNKD AGTR1 PFKFB2 SNAPIN SYT5 PPARD SLC16…
3992	Patient-Control_up_down	4651	GO:0009887	1142	239	4.63683809564663e-10	1.68131749348147e-06	animal organ morphogenesis	BP	ENSG00000164087 ENSG00000138207 ENSG00000119699 ENSG00000076716 ENSG00000135541 ENSG00000131183 ENSG00000022267 ENSG00000174804 ENSG00000112320 ENSG00000189120 ENSG00000118503 ENSG00000164741 ENSG00000112378 ENSG00000102981 ENSG00000176887 ENSG00000137193 ENSG00000173482 ENSG00000166224 ENSG00000077782 ENSG00000128573 ENSG00000163659 ENSG00000108854 ENSG00000125878 ENSG00000101605 ENSG00000174792…	POC1A RBP4 TGFB3 GPC4 AHI1 SLC34A1 FHL1 FZD4 SOBP SP6 TNFAIP3 DLC1 PERP PARD6A SOX11 PIM1 PTPRM SGPL1 FGFR1 FOXP2 TIPARP SMURF2 TCF15 MYOM1 ODAPH NECTIN3 SPEF2 PSMD4 CDON ACTA2 SOX8 HHIP ASXL3 CSRNP1 HAS2 CTNNBIP1 PSMB5 AQP3 OSR1 SDC1 CCN1 DNAH11 AP2S1 FOXE1 SERPINB5 MKKS HOXB2 CCDC40 HOXB3 RP1 EIF4A3 ANKRD6 HOXB8 EPHB2 TGFA GJB6 GREB1L GDF7 PSMB7 VSX1 NTN5 BDNF DLX3 PSMD8 DKK1 PHLDA2 USH1G BAX G…
5643	Patient-Control_up_down	4651	GO:0017144	915	199	5.62992837429663e-10	2.04141202851996e-06	drug metabolic process	BP	ENSG00000167588 ENSG00000173546 ENSG00000125356 ENSG00000133048 ENSG00000186115 ENSG00000127528 ENSG00000131183 ENSG00000130821 ENSG00000185345 ENSG00000172243 ENSG00000091483 ENSG00000117009 ENSG00000205702 ENSG00000128340 ENSG00000167815 ENSG00000101276 ENSG00000186010 ENSG00000183010 ENSG00000131495 ENSG00000118965 ENSG00000151632 ENSG00000094963 ENSG00000166136 ENSG00000105220 ENSG00000136213…	GPD1 CSPG4 NDUFA1 CHI3L1 CYP4F2 KLF2 SLC34A1 SLC6A8 PRKN CLEC7A FH KMO CYP2D7 RAC2 PRDX2 SLC52A3 NDUFA13 PYCR1 NDUFA2 WDR35 AKR1C2 FMO2 NDUFB8 GPI CHST12 PHGDH NOXO1 GCH1 PRKAA2 PIPOX ST3GAL1 ALDH1L1 NDUFB2 HMGCS2 ATP5ME CACNA1H PRKAG2 PCK2 PRSS3 ZC3H12A VCP AKR7A2 CD36 GPR37 UQCRFS1 NDUFS6 AKR1B10 CYP46A1 ELOVL1 ACP5 AMDHD1 COLQ DRD4 COX8A ATP6V1B1 HAL ATP5MC1 SUCLG1 LDHA ALDH8A1 UGT1A7 PGM2L1 C…
15239	Patient-Control_up_down	4651	GO:0051049	2127	402	8.77533372125785e-10	3.1819360073281e-06	regulation of transport	BP	ENSG00000207568 ENSG00000126934 ENSG00000071553 ENSG00000080644 ENSG00000169684 ENSG00000138207 ENSG00000119699 ENSG00000138376 ENSG00000005022 ENSG00000144452 ENSG00000151704 ENSG00000160211 ENSG00000103888 ENSG00000067191 ENSG00000186115 ENSG00000135541 ENSG00000167461 ENSG00000169230 ENSG00000169223 ENSG00000131183 ENSG00000104904 ENSG00000022267 ENSG00000099625 ENSG00000173801 ENSG00000185345…	MIR203A MAP2K2 ATP6AP1 CHRNA3 CHRNA5 RBP4 TGFB3 BARD1 SLC25A5 ABCA12 KCNJ1 G6PD CEMIP CACNB1 CYP4F2 AHI1 RAB8A PRELID1 LMAN2 SLC34A1 OAZ1 FHL1 CBARP JUP PRKN PSEN2 CLEC7A TNFAIP3 KMO SYT8 CSK JPH1 UNC13A RAC2 PARD6A SOX11 BNIP3L SEPTIN5 PIM1 GRIA3 TNFRSF11A PRKD1 FGFR1 PCSK9 PDE4B IRS1 PRAM1 BIRC5 MYOM1 ANGPT1 PLTP FAM3D ARHGAP44 GALR2 SLC2A1 GPI MIF KCNB1 SYT9 CORIN RGS9 CACNA1G LYPLA1 REM1 TFR2…
14108	Patient-Control_up_down	4651	GO:0046903	1940	371	1.04865449681832e-09	3.80242120546321e-06	secretion	BP	ENSG00000207568 ENSG00000071553 ENSG00000080644 ENSG00000169684 ENSG00000138207 ENSG00000119699 ENSG00000163472 ENSG00000204435 ENSG00000005022 ENSG00000144452 ENSG00000127824 ENSG00000108828 ENSG00000143847 ENSG00000133048 ENSG00000186115 ENSG00000167461 ENSG00000128564 ENSG00000099625 ENSG00000121410 ENSG00000108774 ENSG00000174804 ENSG00000173801 ENSG00000146094 ENSG00000112394 ENSG00000185345…	MIR203A ATP6AP1 CHRNA3 CHRNA5 RBP4 TGFB3 TMEM79 CSNK2B SLC25A5 ABCA12 TUBA4A VAT1 PPFIA4 CHI3L1 CYP4F2 RAB8A VGF CBARP A1BG RAB5C FZD4 JUP DOK3 SLC16A10 PRKN TNFAIP3 KMO SYT8 UNC13A RAC2 PARD6A ECM1 HEBP2 SOX11 FCGR3B SEPTIN5 TNFRSF11A FGFR1 BLOC1S3 IRS1 PRAM1 BIRC5 PLA2G2F MYOM1 NME1 ANGPT1 FAM3D CTSA ARHGAP44 SLC2A1 STX19 GPI MIF KCNB1 SYT9 CORIN CACNA1G TFR2 DEGS1 CNR1 LAMP1 LGALS3BP GJA1 CALM…
2100	Patient-Control_up_down	4651	GO:0006091	546	131	1.1177077575094e-09	4.05280832872908e-06	generation of precursor metabolites and energy	BP	ENSG00000167588 ENSG00000125356 ENSG00000169230 ENSG00000128564 ENSG00000091483 ENSG00000256525 ENSG00000245848 ENSG00000142611 ENSG00000169047 ENSG00000186010 ENSG00000131495 ENSG00000166136 ENSG00000105220 ENSG00000092621 ENSG00000143753 ENSG00000162409 ENSG00000090266 ENSG00000134240 ENSG00000169020 ENSG00000135447 ENSG00000106617 ENSG00000142669 ENSG00000132326 ENSG00000162482 ENSG00000172531…	GPD1 NDUFA1 PRELID1 VGF FH POLG2 CEBPA PRDM16 IRS1 NDUFA13 NDUFA2 NDUFB8 GPI PHGDH DEGS1 PRKAA2 NDUFB2 HMGCS2 ATP5ME PPP1R1A PRKAG2 SH3BGRL3 PER2 AKR7A3 PPP1CA VCP FDXR AKR7A2 UQCRFS1 PHLDA2 NDUFS6 GYS1 GPX2 COX8A ATP5MC1 SUCLG1 LDHA PGM2L1 PPP1R3C AKT2 IDE ALDH1A1 ENO4 OGT ME1 COX4I1 CCNB1 NDUFA11 NDUFB9 GSK3A ENO1 ADH1B ADH7 UQCRQ ENO3 CYB561 NDUFB3 LEP PFKFB2 ME3 GLRX TYRP1 ATP5PB PPARD COX6B1…
455	Patient-Control_up_down	4651	GO:0001655	344	92	1.23182550746549e-09	4.46659929006988e-06	urogenital system development	BP	ENSG00000138207 ENSG00000135541 ENSG00000131183 ENSG00000176887 ENSG00000166224 ENSG00000077782 ENSG00000169174 ENSG00000163659 ENSG00000169031 ENSG00000154188 ENSG00000139292 ENSG00000141052 ENSG00000107796 ENSG00000005513 ENSG00000170961 ENSG00000178585 ENSG00000143867 ENSG00000115884 ENSG00000206075 ENSG00000164120 ENSG00000163884 ENSG00000133216 ENSG00000141449 ENSG00000176697 ENSG00000145494…	RBP4 AHI1 SLC34A1 SOX11 SGPL1 FGFR1 PCSK9 TIPARP COL4A3 ANGPT1 LGR5 MYOCD ACTA2 SOX8 HAS2 CTNNBIP1 OSR1 SDC1 SERPINB5 HPGD KLF15 EPHB2 GREB1L BDNF NDUFS6 BAX DLL1 ITGA8 SERPINB7 IFT88 ESR1 GCNT4 EPHA7 FOXA1 ENPEP REN GREM1 SOX9 WNT5A CRLF1 LIF ANXA1 KIF26B GPC3 OVOL1 CXCR2 NPNT FSTL3 CTSH AGTR1 FOXC1 WDR77 KIRREL3 BMP6 LRP4 PKD1L3 TBX18 POU3F3 SULF1 PRLR EGR1 CD24 PDGFA EMX2 PSAPL1 TACSTD2 RGN TN…
17886	Patient-Control_up_down	4651	GO:0061436	25	17	1.5990223050591e-09	5.7980548781443e-06	establishment of skin barrier	BP	ENSG00000163472 ENSG00000144452 ENSG00000108839 ENSG00000105699 ENSG00000105976 ENSG00000066322 ENSG00000143520 ENSG00000143631 ENSG00000197915 ENSG00000186832 ENSG00000158055 ENSG00000175793 ENSG00000179477 ENSG00000167768 ENSG00000179148 ENSG00000103089 ENSG00000189143	TMEM79 ABCA12 ALOX12 LSR MET ELOVL1 FLG2 FLG HRNR KRT16 GRHL3 SFN ALOX12B KRT1 ALOXE3 FA2H CLDN4
9141	Patient-Control_up_down	4651	GO:0033561	28	18	2.07099831147195e-09	7.50943987739729e-06	regulation of water loss via skin	BP	ENSG00000163472 ENSG00000144452 ENSG00000108839 ENSG00000105699 ENSG00000105976 ENSG00000066322 ENSG00000143520 ENSG00000143631 ENSG00000197915 ENSG00000186832 ENSG00000167769 ENSG00000158055 ENSG00000175793 ENSG00000179477 ENSG00000167768 ENSG00000179148 ENSG00000103089 ENSG00000189143	TMEM79 ABCA12 ALOX12 LSR MET ELOVL1 FLG2 FLG HRNR KRT16 ACER1 GRHL3 SFN ALOX12B KRT1 ALOXE3 FA2H CLDN4
3537	Patient-Control_up_down	4651	GO:0009141	388	100	2.07930801394094e-09	7.53957085854983e-06	nucleoside triphosphate metabolic process	BP	ENSG00000143179 ENSG00000167588 ENSG00000143156 ENSG00000125356 ENSG00000106268 ENSG00000239672 ENSG00000186010 ENSG00000131495 ENSG00000166136 ENSG00000105220 ENSG00000134326 ENSG00000162409 ENSG00000090266 ENSG00000169020 ENSG00000106617 ENSG00000165280 ENSG00000125877 ENSG00000169021 ENSG00000145494 ENSG00000176340 ENSG00000116039 ENSG00000159199 ENSG00000163541 ENSG00000134333 ENSG00000165434…	UCK2 GPD1 NME7 NDUFA1 NUDT1 NME1 NDUFA13 NDUFA2 NDUFB8 GPI CMPK2 PRKAA2 NDUFB2 ATP5ME PRKAG2 VCP ITPA UQCRFS1 NDUFS6 COX8A ATP6V1B1 ATP5MC1 SUCLG1 LDHA PGM2L1 ENO4 OGT NUDT15 COX4I1 CCNB1 NDUFA11 NDUFB9 TREM2 ENO1 UQCRQ ENO3 NDUFB3 CTNS PFKFB2 ATP5PB RAN COX6B1 NDUFB10 ZBTB7A UQCR11 COX6B2 COX7C COX5A HK2 COX6C GALK1 NDUFA7 ATP5MF ALDOA TSPO NDUFB4 SHMT2 IMPDH1 PPARGC1A NDUFB11 PFKFB4 GNAI3 JMJD8…
14823	Patient-Control_up_down	4651	GO:0048869	4874	829	2.44458845625279e-09	8.86407774237263e-06	cellular developmental process	BP	ENSG00000071553 ENSG00000080644 ENSG00000159176 ENSG00000161638 ENSG00000164087 ENSG00000170345 ENSG00000096063 ENSG00000119699 ENSG00000163472 ENSG00000004142 ENSG00000144452 ENSG00000146013 ENSG00000173546 ENSG00000163431 ENSG00000185985 ENSG00000108830 ENSG00000160211 ENSG00000118242 ENSG00000161031 ENSG00000135541 ENSG00000167461 ENSG00000169230 ENSG00000127528 ENSG00000022267 ENSG00000140519…	ATP6AP1 CHRNA3 CSRP1 ITGA5 POC1A FOS SRPK1 TGFB3 TMEM79 POLDIP2 ABCA12 GFRA3 CSPG4 LMOD1 SLITRK2 RND2 G6PD MREG PGLYRP2 AHI1 RAB8A PRELID1 KLF2 FHL1 RHCG IL31RA VIL1 FZD4 JUP TTC21A PRKN CLEC7A DLC1 COL25A1 DIO2 CSK PERP SPATA6 BCL3 UNC13A PTH1R RAC2 POLG2 ECM1 LHX2 SOX11 CLPTM1 PIM1 CEBPA NYAP2 TNFRSF11A PHB PRDX2 PTPRM SLC46A2 NTM MYCBPAP SGPL1 PRKD1 ADAMTSL4 STRIP2 FGFR1 PCSK9 WEE1 PRDM16 BLOC…
3540	Patient-Control_up_down	4651	GO:0009144	369	96	2.5857878171672e-09	9.37606662504827e-06	purine nucleoside triphosphate metabolic process	BP	ENSG00000167588 ENSG00000143156 ENSG00000125356 ENSG00000106268 ENSG00000239672 ENSG00000186010 ENSG00000131495 ENSG00000166136 ENSG00000105220 ENSG00000162409 ENSG00000090266 ENSG00000169020 ENSG00000106617 ENSG00000165280 ENSG00000125877 ENSG00000169021 ENSG00000145494 ENSG00000176340 ENSG00000116039 ENSG00000159199 ENSG00000134333 ENSG00000165434 ENSG00000188316 ENSG00000147162 ENSG00000136159…	GPD1 NME7 NDUFA1 NUDT1 NME1 NDUFA13 NDUFA2 NDUFB8 GPI PRKAA2 NDUFB2 ATP5ME PRKAG2 VCP ITPA UQCRFS1 NDUFS6 COX8A ATP6V1B1 ATP5MC1 LDHA PGM2L1 ENO4 OGT NUDT15 COX4I1 CCNB1 NDUFA11 NDUFB9 TREM2 ENO1 UQCRQ ENO3 NDUFB3 CTNS PFKFB2 ATP5PB RAN COX6B1 NDUFB10 ZBTB7A UQCR11 COX6B2 COX7C COX5A HK2 COX6C GALK1 NDUFA7 ATP5MF ALDOA TSPO NDUFB4 SHMT2 IMPDH1 PPARGC1A NDUFB11 PFKFB4 GNAI3 JMJD8 NDUFAB1 ATP5PF CO…
7434	Patient-Control_up_down	4651	GO:0030216	349	92	2.71773332448407e-09	9.85450103457924e-06	keratinocyte differentiation	BP	ENSG00000163472 ENSG00000144452 ENSG00000173801 ENSG00000112378 ENSG00000204571 ENSG00000133710 ENSG00000165272 ENSG00000197641 ENSG00000154227 ENSG00000124102 ENSG00000057294 ENSG00000143631 ENSG00000197915 ENSG00000186207 ENSG00000185966 ENSG00000163202 ENSG00000244057 ENSG00000185962 ENSG00000187223 ENSG00000187180 ENSG00000159455 ENSG00000187173 ENSG00000187170 ENSG00000186226 ENSG00000172155…	TMEM79 ABCA12 JUP PERP KRTAP5-11 SPINK5 AQP3 SERPINB13 CERS3 PI3 PKP2 FLG HRNR LCE5A LCE3E LCE3D LCE3C LCE3A LCE2D LCE2C LCE2B LCE2A LCE4A LCE1E LCE1D LCE1C WNT5A ERRFI1 KRT10 ANXA1 KRT23 EREG KLK5 KLK13 PCSK6 MACROH2A1 LCE1B LCE1A LCE6A IVL SPRR4 SPRR1A SPRR1B SPRR2D CASP14 SPRR2A SPRR2E SPRR2B SPRR2F SPRR2G LOR CNFN S100A7 KRT19 KRT9 KRT16 KRT17 DNASE1L2 POU3F1 FOXC1 LIPK LIPN LIPM ACER1 PKP1 F…
19534	Patient-Control_up_down	4651	GO:0072001	305	83	3.2662667396858e-09	1.18434831981007e-05	renal system development	BP	ENSG00000138207 ENSG00000135541 ENSG00000131183 ENSG00000176887 ENSG00000166224 ENSG00000077782 ENSG00000169174 ENSG00000163659 ENSG00000169031 ENSG00000154188 ENSG00000139292 ENSG00000141052 ENSG00000107796 ENSG00000005513 ENSG00000170961 ENSG00000178585 ENSG00000143867 ENSG00000115884 ENSG00000164120 ENSG00000163884 ENSG00000141449 ENSG00000176697 ENSG00000145494 ENSG00000087088 ENSG00000198719…	RBP4 AHI1 SLC34A1 SOX11 SGPL1 FGFR1 PCSK9 TIPARP COL4A3 ANGPT1 LGR5 MYOCD ACTA2 SOX8 HAS2 CTNNBIP1 OSR1 SDC1 HPGD KLF15 GREB1L BDNF NDUFS6 BAX DLL1 ITGA8 SERPINB7 IFT88 GCNT4 EPHA7 ENPEP REN GREM1 SOX9 WNT5A CRLF1 LIF KIF26B GPC3 OVOL1 CXCR2 NPNT FSTL3 CTSH AGTR1 FOXC1 KIRREL3 BMP6 LRP4 PKD1L3 TBX18 POU3F3 SULF1 EGR1 CD24 PDGFA EMX2 TACSTD2 RGN TNS2 DCHS2 BMP7 WDPCP CPLANE1 HES5 RARB SFRP1 MYC AD…
11325	Patient-Control_up_down	4651	GO:0042391	465	114	3.68129591479529e-09	1.33483789870477e-05	regulation of membrane potential	BP	ENSG00000080644 ENSG00000169684 ENSG00000169230 ENSG00000131183 ENSG00000022267 ENSG00000173801 ENSG00000185345 ENSG00000051620 ENSG00000104765 ENSG00000108839 ENSG00000125675 ENSG00000187730 ENSG00000183010 ENSG00000158445 ENSG00000006283 ENSG00000118432 ENSG00000152661 ENSG00000043591 ENSG00000075461 ENSG00000266964 ENSG00000196557 ENSG00000186439 ENSG00000164418 ENSG00000141543 ENSG00000173338…	CHRNA3 CHRNA5 PRELID1 SLC34A1 FHL1 JUP PRKN HEBP2 BNIP3L ALOX12 GRIA3 GABRD PYCR1 KCNB1 CACNA1G CNR1 GJA1 ADRB1 CACNG4 FXYD1 CACNA1H TRDN GRIK2 EIF4A3 KCNK7 NRXN1 GRIK3 VCP GRIA4 CD36 BDNF BAX BCL2L1 GHRL BOK MYOC KCNMA1 PIEZO2 PKP2 DRD4 GABRA2 SH3GL1 ADRB2 KCNK1 GABRA4 BAK1 UBB CELF4 AKT2 GABRP GABRB2 CHRNE SCN7A CACNA2D1 SLC1A6 TREM2 NALCN RIMS1 GSK3A MPP2 POPDC2 CTNS AKAP9 PLN GLRX KCNN4 SLC25…
3600	Patient-Control_up_down	4651	GO:0009205	362	94	4.19205120931704e-09	1.52003776849836e-05	purine ribonucleoside triphosphate metabolic process	BP	ENSG00000167588 ENSG00000143156 ENSG00000125356 ENSG00000239672 ENSG00000186010 ENSG00000131495 ENSG00000166136 ENSG00000105220 ENSG00000162409 ENSG00000090266 ENSG00000169020 ENSG00000106617 ENSG00000165280 ENSG00000125877 ENSG00000169021 ENSG00000145494 ENSG00000176340 ENSG00000116039 ENSG00000159199 ENSG00000134333 ENSG00000165434 ENSG00000188316 ENSG00000147162 ENSG00000131143 ENSG00000134057…	GPD1 NME7 NDUFA1 NME1 NDUFA13 NDUFA2 NDUFB8 GPI PRKAA2 NDUFB2 ATP5ME PRKAG2 VCP ITPA UQCRFS1 NDUFS6 COX8A ATP6V1B1 ATP5MC1 LDHA PGM2L1 ENO4 OGT COX4I1 CCNB1 NDUFA11 NDUFB9 TREM2 ENO1 UQCRQ ENO3 NDUFB3 CTNS PFKFB2 ATP5PB RAN COX6B1 NDUFB10 ZBTB7A UQCR11 COX6B2 COX7C COX5A HK2 COX6C GALK1 NDUFA7 ATP5MF ALDOA TSPO NDUFB4 SHMT2 IMPDH1 PPARGC1A NDUFB11 PFKFB4 GNAI3 JMJD8 NDUFAB1 ATP5PF COX6A1 ALDOC UQ…
12339	Patient-Control_up_down	4651	GO:0044283	841	182	4.6885075375036e-09	1.70005283309881e-05	small molecule biosynthetic process	BP	ENSG00000143179 ENSG00000138207 ENSG00000167588 ENSG00000173546 ENSG00000164211 ENSG00000108786 ENSG00000143156 ENSG00000160211 ENSG00000103888 ENSG00000171903 ENSG00000117009 ENSG00000116133 ENSG00000160801 ENSG00000144115 ENSG00000101333 ENSG00000108839 ENSG00000167900 ENSG00000168306 ENSG00000184588 ENSG00000106268 ENSG00000239672 ENSG00000100979 ENSG00000183010 ENSG00000105220 ENSG00000240972…	UCK2 RBP4 GPD1 CSPG4 STARD4 HSD17B1 NME7 G6PD CEMIP CYP4F11 KMO DHCR24 PTH1R THNSL2 PLCB4 ALOX12 TK1 ACOX2 PDE4B NUDT1 NME1 PLTP PYCR1 GPI MIF CSAD CHST12 PTGES PHGDH GCH1 HAS2 DEGS1 PRKAA2 HMGCS2 ACAT2 CACNA1H HPGD PRKAG2 PCK2 CDA PSPH PER2 VCP FDXR ITPA SRD5A3 CYP46A1 ELOVL1 ATF3 GDA LDHA ALDH8A1 PGM2L1 SCD5 ELOVL6 PGD ASPG ASPA ENO4 PLCD4 ELOVL7 MVK ANXA1 OGT NSDHL NUDT15 NEIL1 PLCB2 PLCD1 ACA…
3594	Patient-Control_up_down	4651	GO:0009199	368	95	4.78487582769626e-09	1.73499597512266e-05	ribonucleoside triphosphate metabolic process	BP	ENSG00000143179 ENSG00000167588 ENSG00000143156 ENSG00000125356 ENSG00000239672 ENSG00000186010 ENSG00000131495 ENSG00000166136 ENSG00000105220 ENSG00000162409 ENSG00000090266 ENSG00000169020 ENSG00000106617 ENSG00000165280 ENSG00000125877 ENSG00000169021 ENSG00000145494 ENSG00000176340 ENSG00000116039 ENSG00000159199 ENSG00000134333 ENSG00000165434 ENSG00000188316 ENSG00000147162 ENSG00000131143…	UCK2 GPD1 NME7 NDUFA1 NME1 NDUFA13 NDUFA2 NDUFB8 GPI PRKAA2 NDUFB2 ATP5ME PRKAG2 VCP ITPA UQCRFS1 NDUFS6 COX8A ATP6V1B1 ATP5MC1 LDHA PGM2L1 ENO4 OGT COX4I1 CCNB1 NDUFA11 NDUFB9 TREM2 ENO1 UQCRQ ENO3 NDUFB3 CTNS PFKFB2 ATP5PB RAN COX6B1 NDUFB10 ZBTB7A UQCR11 COX6B2 COX7C COX5A HK2 COX6C GALK1 NDUFA7 ATP5MF ALDOA TSPO NDUFB4 SHMT2 IMPDH1 PPARGC1A NDUFB11 PFKFB4 GNAI3 JMJD8 NDUFAB1 ATP5PF COX6A1 ALD…
7397	Patient-Control_up_down	4651	GO:0030154	4652	792	5.76972076445608e-09	2.09210074919177e-05	cell differentiation	BP	ENSG00000071553 ENSG00000080644 ENSG00000159176 ENSG00000161638 ENSG00000164087 ENSG00000170345 ENSG00000096063 ENSG00000119699 ENSG00000163472 ENSG00000144452 ENSG00000146013 ENSG00000173546 ENSG00000163431 ENSG00000185985 ENSG00000108830 ENSG00000160211 ENSG00000118242 ENSG00000161031 ENSG00000135541 ENSG00000167461 ENSG00000169230 ENSG00000127528 ENSG00000022267 ENSG00000140519 ENSG00000164509…	ATP6AP1 CHRNA3 CSRP1 ITGA5 POC1A FOS SRPK1 TGFB3 TMEM79 ABCA12 GFRA3 CSPG4 LMOD1 SLITRK2 RND2 G6PD MREG PGLYRP2 AHI1 RAB8A PRELID1 KLF2 FHL1 RHCG IL31RA VIL1 FZD4 JUP TTC21A PRKN CLEC7A COL25A1 DIO2 CSK PERP SPATA6 BCL3 UNC13A PTH1R RAC2 ECM1 LHX2 SOX11 CLPTM1 PIM1 CEBPA NYAP2 TNFRSF11A PHB PRDX2 PTPRM SLC46A2 NTM MYCBPAP SGPL1 PRKD1 ADAMTSL4 FGFR1 PCSK9 WEE1 PRDM16 BLOC1S3 ARHGEF28 TIPARP SRRM4 …
14832	Patient-Control_up_down	4651	GO:0048878	1286	258	6.32881604103194e-09	2.29482869647818e-05	chemical homeostasis	BP	ENSG00000071553 ENSG00000138207 ENSG00000163472 ENSG00000144452 ENSG00000244045 ENSG00000103888 ENSG00000186115 ENSG00000131183 ENSG00000022267 ENSG00000128564 ENSG00000140519 ENSG00000173198 ENSG00000185345 ENSG00000104369 ENSG00000160801 ENSG00000101333 ENSG00000108839 ENSG00000245848 ENSG00000184304 ENSG00000169174 ENSG00000168306 ENSG00000169047 ENSG00000089685 ENSG00000239672 ENSG00000182687…	ATP6AP1 RBP4 TMEM79 ABCA12 TMEM199 CEMIP CYP4F2 SLC34A1 FHL1 VGF RHCG CYSLTR1 PRKN JPH1 PTH1R PLCB4 ALOX12 CEBPA PRKD1 PCSK9 ACOX2 IRS1 BIRC5 NME1 GALR2 WDR35 XK GPI KCNB1 SLC31A1 CORIN CACNA1G LCAT TFR2 HAS2 CNR1 PRKAA2 GJA1 CALM3 AQP3 FIS1 GPR68 ITPR2 CDH23 CCL19 MCUB ASGR2 C5AR2 CCL21 CALR TRDN GRIK2 ACKR2 PCK2 SLC30A1 SLC9B1 KLF15 GJB6 IFIT1 LACRT LSR ATOX1 CD36 SLC66A1 CSMD1 MET PIK3R2 BAX E…
4014	Patient-Control_up_down	4651	GO:0009913	417	104	6.75058582089254e-09	2.44776241865563e-05	epidermal cell differentiation	BP	ENSG00000163472 ENSG00000144452 ENSG00000173801 ENSG00000112378 ENSG00000077782 ENSG00000204571 ENSG00000133710 ENSG00000165272 ENSG00000079999 ENSG00000197641 ENSG00000088002 ENSG00000198719 ENSG00000154227 ENSG00000124102 ENSG00000057294 ENSG00000143631 ENSG00000197915 ENSG00000186207 ENSG00000185966 ENSG00000163202 ENSG00000244057 ENSG00000185962 ENSG00000187223 ENSG00000187180 ENSG00000159455…	TMEM79 ABCA12 JUP PERP FGFR1 KRTAP5-11 SPINK5 AQP3 KEAP1 SERPINB13 SULT2B1 DLL1 CERS3 PI3 PKP2 FLG HRNR LCE5A LCE3E LCE3D LCE3C LCE3A LCE2D LCE2C LCE2B LCE2A LCE4A LCE1E LCE1D LCE1C WNT5A ERRFI1 KRT10 ANXA1 KRT23 EREG KLK5 KLK13 PCSK6 OVOL1 MACROH2A1 LCE1B LCE1A LCE6A IVL SPRR4 SPRR1A SPRR1B SPRR2D CASP14 SFRP4 SPRR2A SPRR2E SPRR2B SPRR2F SPRR2G LOR CNFN S100A7 KRT19 KRT9 KRT16 KRT17 DNASE1L2 POU…
23748	Patient-Control_up_down	4651	GO:1901135	1354	269	7.69279159131178e-09	2.78940623100965e-05	carbohydrate derivative metabolic process	BP	ENSG00000143179 ENSG00000167588 ENSG00000173546 ENSG00000143156 ENSG00000125356 ENSG00000160211 ENSG00000133048 ENSG00000161031 ENSG00000103888 ENSG00000076716 ENSG00000131183 ENSG00000137193 ENSG00000167900 ENSG00000128228 ENSG00000184588 ENSG00000106268 ENSG00000176945 ENSG00000172840 ENSG00000239672 ENSG00000154188 ENSG00000128268 ENSG00000186010 ENSG00000064601 ENSG00000131495 ENSG00000151632…	UCK2 GPD1 CSPG4 NME7 NDUFA1 G6PD CHI3L1 PGLYRP2 CEMIP GPC4 SLC34A1 PIM1 TK1 SDF2L1 PDE4B NUDT1 MUC20 PDP2 NME1 ANGPT1 MGAT3 NDUFA13 CTSA NDUFA2 AKR1C2 NDUFB8 GPI CHST12 HAS2 CMPK2 PRKAA2 PIPOX SDC1 MUC16 CHST1 ENGASE ST3GAL1 NDUFB2 HMGCS2 CCL19 ASGR2 ATP5ME CCL21 GM2A ST6GALNAC1 PRKAG2 LRGUK CDA DDOST PIGW MUCL1 CEMIP2 CPTP SULT2B1 VCP HYAL4 ITPA SMPD2 FUT2 AKR7A2 PANK1 FUT1 SRD5A3 UQCRFS1 SPOCK2…
8753	Patient-Control_up_down	4651	GO:0032940	1791	341	9.08007990190005e-09	3.29243697242896e-05	secretion by cell	BP	ENSG00000207568 ENSG00000071553 ENSG00000080644 ENSG00000169684 ENSG00000138207 ENSG00000119699 ENSG00000163472 ENSG00000204435 ENSG00000005022 ENSG00000144452 ENSG00000127824 ENSG00000108828 ENSG00000143847 ENSG00000133048 ENSG00000167461 ENSG00000128564 ENSG00000099625 ENSG00000121410 ENSG00000108774 ENSG00000174804 ENSG00000173801 ENSG00000146094 ENSG00000112394 ENSG00000185345 ENSG00000118503…	MIR203A ATP6AP1 CHRNA3 CHRNA5 RBP4 TGFB3 TMEM79 CSNK2B SLC25A5 ABCA12 TUBA4A VAT1 PPFIA4 CHI3L1 RAB8A VGF CBARP A1BG RAB5C FZD4 JUP DOK3 SLC16A10 PRKN TNFAIP3 KMO SYT8 UNC13A RAC2 PARD6A ECM1 HEBP2 SOX11 FCGR3B SEPTIN5 FGFR1 BLOC1S3 IRS1 PRAM1 BIRC5 MYOM1 ANGPT1 FAM3D CTSA ARHGAP44 SLC2A1 STX19 GPI MIF KCNB1 SYT9 CACNA1G TFR2 DEGS1 CNR1 LAMP1 LGALS3BP GJA1 CALM3 CADPS2 GPR68 SDC1 CSTB ITPR2 CCL19…
8425	Patient-Control_up_down	4651	GO:0032501	8616	1380	9.37028804727415e-09	3.39766644594161e-05	multicellular organismal process	BP	ENSG00000207568 ENSG00000071553 ENSG00000080644 ENSG00000169684 ENSG00000159176 ENSG00000161638 ENSG00000164087 ENSG00000138180 ENSG00000138207 ENSG00000170345 ENSG00000096063 ENSG00000119699 ENSG00000138376 ENSG00000163472 ENSG00000204435 ENSG00000144452 ENSG00000146013 ENSG00000173546 ENSG00000151704 ENSG00000163431 ENSG00000184216 ENSG00000185985 ENSG00000108786 ENSG00000182253 ENSG00000108830…	MIR203A ATP6AP1 CHRNA3 CHRNA5 CSRP1 ITGA5 POC1A CEP55 RBP4 FOS SRPK1 TGFB3 BARD1 TMEM79 CSNK2B ABCA12 GFRA3 CSPG4 KCNJ1 LMOD1 IRAK1 SLITRK2 HSD17B1 SYNM RND2 G6PD SLC22A5 CHI3L1 PGLYRP2 CEMIP CACNB1 GPC4 CYP4F11 CYP4F2 AHI1 RAB8A PRELID1 KLF2 SLC34A1 F12 FHL1 VGF IL31RA SLC6A8 VIL1 FZD4 JUP CYSLTR1 SOBP TTC21A PRKN CCNA2 SP6 CLEC7A DUSP5 FH TNFAIP3 HSPB6 DLC1 COL25A1 DHCR24 DIO2 CSK PERP SPATA6 T…
13444	Patient-Control_up_down	4651	GO:0046034	333	87	1.15142890772254e-08	4.17508121940193e-05	ATP metabolic process	BP	ENSG00000167588 ENSG00000125356 ENSG00000186010 ENSG00000131495 ENSG00000166136 ENSG00000105220 ENSG00000162409 ENSG00000090266 ENSG00000169020 ENSG00000106617 ENSG00000165280 ENSG00000169021 ENSG00000145494 ENSG00000176340 ENSG00000116039 ENSG00000159199 ENSG00000134333 ENSG00000165434 ENSG00000188316 ENSG00000147162 ENSG00000131143 ENSG00000134057 ENSG00000174886 ENSG00000147684 ENSG00000095970…	GPD1 NDUFA1 NDUFA13 NDUFA2 NDUFB8 GPI PRKAA2 NDUFB2 ATP5ME PRKAG2 VCP UQCRFS1 NDUFS6 COX8A ATP6V1B1 ATP5MC1 LDHA PGM2L1 ENO4 OGT COX4I1 CCNB1 NDUFA11 NDUFB9 TREM2 ENO1 UQCRQ ENO3 NDUFB3 CTNS PFKFB2 ATP5PB COX6B1 NDUFB10 ZBTB7A UQCR11 COX6B2 COX7C COX5A HK2 COX6C GALK1 NDUFA7 ATP5MF ALDOA TSPO NDUFB4 SHMT2 PPARGC1A NDUFB11 PFKFB4 JMJD8 NDUFAB1 ATP5PF COX6A1 ALDOC UQCC2 NDUFS8 UQCRH NDUFS3 PRKAG1 E…
4723	Patient-Control_up_down	4651	GO:0010817	601	137	1.51728044960283e-08	5.50165891025987e-05	regulation of hormone levels	BP	ENSG00000080644 ENSG00000138207 ENSG00000005022 ENSG00000108786 ENSG00000128564 ENSG00000174804 ENSG00000112394 ENSG00000185345 ENSG00000211448 ENSG00000176887 ENSG00000166224 ENSG00000077782 ENSG00000169047 ENSG00000163659 ENSG00000089685 ENSG00000198643 ENSG00000151632 ENSG00000117394 ENSG00000158445 ENSG00000170743 ENSG00000145244 ENSG00000005513 ENSG00000106327 ENSG00000118432 ENSG00000152661…	CHRNA3 RBP4 SLC25A5 HSD17B1 VGF FZD4 SLC16A10 PRKN DIO2 SOX11 SGPL1 FGFR1 IRS1 TIPARP BIRC5 FAM3D AKR1C2 SLC2A1 KCNB1 SYT9 CORIN SOX8 TFR2 CNR1 GJA1 GPR68 ITPR2 FOXE1 CACNA1H RAPGEF3 PER2 CHGA IL6 FDXR SRD5A3 AKR1B10 CYP46A1 GHRL ESR1 COLQ GCNT4 ALDH8A1 SDR16C5 UGT1A7 CYP2C18 UGT1A1 SCG5 FOXA1 ENPEP REN SLC25A6 ACE2 SLC27A4 SELENOM ECE2 IDE ACHE ALDH1A1 LIF ANXA1 KLK6 VIP NMU PCSK6 TSPOAP1 CACNA2…
11927	Patient-Control_up_down	4651	GO:0043436	1270	253	1.73416210740802e-08	6.28807180146147e-05	oxoacid metabolic process	BP	ENSG00000167588 ENSG00000173546 ENSG00000164211 ENSG00000171954 ENSG00000103888 ENSG00000186526 ENSG00000186529 ENSG00000171903 ENSG00000186115 ENSG00000131183 ENSG00000104904 ENSG00000130821 ENSG00000091483 ENSG00000117009 ENSG00000205702 ENSG00000144115 ENSG00000108839 ENSG00000137193 ENSG00000166224 ENSG00000168306 ENSG00000169047 ENSG00000106305 ENSG00000172840 ENSG00000106105 ENSG00000154188…	GPD1 CSPG4 STARD4 CYP4F22 CEMIP CYP4F8 CYP4F3 CYP4F11 CYP4F2 SLC34A1 OAZ1 SLC6A8 FH KMO CYP2D7 THNSL2 ALOX12 PIM1 SGPL1 ACOX2 IRS1 AIMP2 PDP2 GARS1 ANGPT1 PYCR1 AKR1C2 SLC2A1 GPI PSMD4 MIF CSAD CHST12 LYPLA1 PTGES PHGDH ADHFE1 GCH1 HAS2 DEGS1 CNR1 PSMB5 PRKAA2 PRODH PIPOX CHST1 ST3GAL1 ALDH1L1 FARSA ACAT2 HPGD PRKAG2 PCK2 PLA2G4C SLC23A1 PSPH PER2 PSMB7 CEMIP2 SULT2B1 HYAL4 CD36 SPOCK2 PSMD8 NDUF…
6689	Patient-Control_up_down	4651	GO:0019752	1178	237	2.13735671799919e-08	7.75005545946507e-05	carboxylic acid metabolic process	BP	ENSG00000167588 ENSG00000173546 ENSG00000164211 ENSG00000171954 ENSG00000103888 ENSG00000186526 ENSG00000186529 ENSG00000171903 ENSG00000186115 ENSG00000131183 ENSG00000104904 ENSG00000130821 ENSG00000091483 ENSG00000117009 ENSG00000205702 ENSG00000144115 ENSG00000108839 ENSG00000137193 ENSG00000166224 ENSG00000168306 ENSG00000169047 ENSG00000106305 ENSG00000172840 ENSG00000106105 ENSG00000183010…	GPD1 CSPG4 STARD4 CYP4F22 CEMIP CYP4F8 CYP4F3 CYP4F11 CYP4F2 SLC34A1 OAZ1 SLC6A8 FH KMO CYP2D7 THNSL2 ALOX12 PIM1 SGPL1 ACOX2 IRS1 AIMP2 PDP2 GARS1 PYCR1 AKR1C2 SLC2A1 GPI PSMD4 MIF CSAD CHST12 LYPLA1 PTGES PHGDH ADHFE1 GCH1 HAS2 DEGS1 CNR1 PSMB5 PRKAA2 PRODH PIPOX ST3GAL1 ALDH1L1 FARSA ACAT2 HPGD PRKAG2 PCK2 PLA2G4C SLC23A1 PSPH PER2 PSMB7 CEMIP2 CD36 PSMD8 NDUFS6 HYAL3 CYP46A1 ELOVL1 PSMB1 PSMC…
15240	Patient-Control_up_down	4651	GO:0051050	1120	227	2.30024193387529e-08	8.34067725223181e-05	positive regulation of transport	BP	ENSG00000071553 ENSG00000138207 ENSG00000119699 ENSG00000144452 ENSG00000160211 ENSG00000103888 ENSG00000186115 ENSG00000135541 ENSG00000169230 ENSG00000169223 ENSG00000131183 ENSG00000104904 ENSG00000022267 ENSG00000173801 ENSG00000185345 ENSG00000172243 ENSG00000117009 ENSG00000130477 ENSG00000128340 ENSG00000102981 ENSG00000176887 ENSG00000141655 ENSG00000184304 ENSG00000077782 ENSG00000169174…	ATP6AP1 RBP4 TGFB3 ABCA12 G6PD CEMIP CYP4F2 AHI1 PRELID1 LMAN2 SLC34A1 OAZ1 FHL1 JUP PRKN CLEC7A KMO UNC13A RAC2 PARD6A SOX11 TNFRSF11A PRKD1 FGFR1 PCSK9 IRS1 MYOM1 ANGPT1 PLTP GALR2 GPI MIF KCNB1 SYT9 RGS9 CACNA1G TFR2 CNR1 LAMP1 GJA1 CACNG4 CALM3 FIS1 CADPS2 LRRC55 GPR68 SDC1 SAE1 FXYD1 CCL19 LRRC26 CCL21 CACNA1H TENM1 CALR TRDN TFDP1 RAPGEF3 KLF15 EPHB2 H1-1 LACRT MAPK8IP1 IL6 ZC3H12A YWHAQ CD…
2093	Patient-Control_up_down	4651	GO:0006082	1289	255	2.88805396548624e-08	0.000104720836788531	organic acid metabolic process	BP	ENSG00000167588 ENSG00000173546 ENSG00000164211 ENSG00000171954 ENSG00000103888 ENSG00000186526 ENSG00000186529 ENSG00000171903 ENSG00000186115 ENSG00000131183 ENSG00000104904 ENSG00000130821 ENSG00000091483 ENSG00000117009 ENSG00000205702 ENSG00000144115 ENSG00000108839 ENSG00000137193 ENSG00000166224 ENSG00000168306 ENSG00000169047 ENSG00000106305 ENSG00000172840 ENSG00000106105 ENSG00000154188…	GPD1 CSPG4 STARD4 CYP4F22 CEMIP CYP4F8 CYP4F3 CYP4F11 CYP4F2 SLC34A1 OAZ1 SLC6A8 FH KMO CYP2D7 THNSL2 ALOX12 PIM1 SGPL1 ACOX2 IRS1 AIMP2 PDP2 GARS1 ANGPT1 PYCR1 AKR1C2 FMO2 SLC2A1 GPI PSMD4 MIF CSAD CHST12 LYPLA1 PTGES PHGDH ADHFE1 GCH1 HAS2 DEGS1 CNR1 PSMB5 PRKAA2 PRODH PIPOX CHST1 ST3GAL1 ALDH1L1 FARSA ACAT2 HPGD PRKAG2 PCK2 PLA2G4C SLC23A1 PSPH PER2 PSMB7 CEMIP2 SULT2B1 HYAL4 CD36 SPOCK2 PSMD8…
5425	Patient-Control_up_down	4651	GO:0016051	220	63	3.2072506556836e-08	0.000116294908775087	carbohydrate biosynthetic process	BP	ENSG00000138207 ENSG00000167588 ENSG00000160211 ENSG00000160801 ENSG00000169047 ENSG00000117394 ENSG00000105220 ENSG00000136213 ENSG00000170961 ENSG00000070526 ENSG00000100889 ENSG00000132326 ENSG00000172531 ENSG00000104812 ENSG00000162772 ENSG00000165434 ENSG00000172461 ENSG00000119938 ENSG00000142657 ENSG00000105221 ENSG00000033170 ENSG00000147162 ENSG00000177191 ENSG00000108528 ENSG00000171124…	RBP4 GPD1 G6PD PTH1R IRS1 SLC2A1 GPI CHST12 HAS2 ST6GALNAC1 PCK2 PER2 PPP1CA GYS1 ATF3 PGM2L1 FUT9 PPP1R3C PGD AKT2 FUT8 OGT B3GNT8 SLC25A11 FUT3 HAS1 GSK3A ENO1 DGAT2 ENO3 GOT2 LEP ST6GALNAC5 NDST1 KAT2A SERPINA12 ALDOA SORBS1 RGN PPARGC1A TALDO1 NDST2 ALDOC IMPA2 TPI1 SDHAF3 ENO2 PGM2 ADIPOQ SMPD3 PDGFB PTAFR B3GNT4 B3GALT5 SESN2 TKT LEPR MDH2 FBP1 GNMT GOT1 GAPDH PGK1
15103	Patient-Control_up_down	4651	GO:0050891	74	30	3.42365487071845e-08	0.000124141725612251	multicellular organismal water homeostasis	BP	ENSG00000163472 ENSG00000144452 ENSG00000186115 ENSG00000108839 ENSG00000170961 ENSG00000165272 ENSG00000105699 ENSG00000105976 ENSG00000066322 ENSG00000116039 ENSG00000143520 ENSG00000143631 ENSG00000197915 ENSG00000072062 ENSG00000186832 ENSG00000167769 ENSG00000168447 ENSG00000103769 ENSG00000155897 ENSG00000158055 ENSG00000129467 ENSG00000111319 ENSG00000175793 ENSG00000001626 ENSG00000179477…	TMEM79 ABCA12 CYP4F2 ALOX12 HAS2 AQP3 LSR MET ELOVL1 ATP6V1B1 FLG2 FLG HRNR PRKACA KRT16 ACER1 SCNN1B RAB11A ADCY8 GRHL3 ADCY4 SCNN1A SFN CFTR ALOX12B KRT1 ALOXE3 FA2H MYO5B CLDN4
22072	Patient-Control_up_down	4651	GO:0099536	779	167	4.05230723890495e-08	0.000146936660482693	synaptic signaling	BP	ENSG00000080644 ENSG00000169684 ENSG00000143847 ENSG00000067191 ENSG00000167461 ENSG00000128564 ENSG00000185345 ENSG00000117009 ENSG00000149043 ENSG00000130477 ENSG00000101333 ENSG00000184702 ENSG00000125675 ENSG00000136449 ENSG00000187730 ENSG00000197948 ENSG00000170296 ENSG00000178750 ENSG00000100302 ENSG00000158445 ENSG00000170743 ENSG00000006283 ENSG00000158109 ENSG00000118432 ENSG00000075461…	CHRNA3 CHRNA5 PPFIA4 CACNB1 RAB8A VGF PRKN KMO SYT8 UNC13A PLCB4 SEPTIN5 GRIA3 MYCBPAP GABRD FCHSD1 GABARAP STX19 RASD2 KCNB1 SYT9 CACNA1G TPRG1L CNR1 CACNG4 CALM3 CADPS2 EGR3 PHF24 GRIK2 EIF4A3 SLC30A1 EPHB2 NRXN1 KPNA2 GRIK3 CDC20 GRIA4 BDNF RAB26 DKK1 CADPS CYP46A1 NTF4 LIN7B GHRL COLQ DRD4 SYT10 GABRA2 SH3GL1 STX11 NRXN2 PCDHB2 PCDHB9 HTR4 DNAJC5 ADRB2 KCNMB1 CDHR3 GABRA4 NTNG1 DTNA CELF4 GAB…
24233	Patient-Control_up_down	4651	GO:1901700	1795	337	5.1380168251573e-08	0.000186304490080204	response to oxygen-containing compound	BP	ENSG00000071553 ENSG00000080644 ENSG00000138378 ENSG00000138207 ENSG00000170345 ENSG00000167588 ENSG00000119699 ENSG00000204435 ENSG00000184216 ENSG00000131469 ENSG00000126903 ENSG00000160211 ENSG00000067191 ENSG00000167461 ENSG00000127528 ENSG00000131183 ENSG00000128564 ENSG00000174804 ENSG00000173801 ENSG00000185345 ENSG00000145386 ENSG00000172243 ENSG00000118503 ENSG00000117009 ENSG00000155876…	ATP6AP1 CHRNA3 STAT4 RBP4 FOS GPD1 TGFB3 CSNK2B IRAK1 RPL27 SLC10A3 G6PD CACNB1 RAB8A KLF2 SLC34A1 VGF FZD4 JUP PRKN CCNA2 CLEC7A TNFAIP3 KMO RRAGA CSK PIM1 TNFRSF11A PRDX2 PRKD1 PCSK9 PDE4B FOXP2 IRS1 PRKCQ BIRC5 COL4A3 FOSB SOCS3 NME1 CLDN7 NDUFA13 PYCR1 WDR35 AKR1C2 SLC2A1 GPI MIF KCNB1 SESN1 MB RGS9 PTGES GCH1 CMPK2 CNR1 PRKAA2 GJA1 CACNG4 CALM3 AQP3 H2AZ1 FIS1 TWF2 GPR68 OSR1 SDC1 ITPR2 SLC3…
11823	Patient-Control_up_down	4651	GO:0043269	754	162	5.56429514180414e-08	0.000201761341841818	regulation of ion transport	BP	ENSG00000080644 ENSG00000151704 ENSG00000160211 ENSG00000103888 ENSG00000067191 ENSG00000186115 ENSG00000169230 ENSG00000131183 ENSG00000022267 ENSG00000099625 ENSG00000185345 ENSG00000143801 ENSG00000117009 ENSG00000149043 ENSG00000104369 ENSG00000125675 ENSG00000141655 ENSG00000184304 ENSG00000077782 ENSG00000169174 ENSG00000184588 ENSG00000182687 ENSG00000240972 ENSG00000158445 ENSG00000170743…	CHRNA3 KCNJ1 G6PD CEMIP CACNB1 CYP4F2 PRELID1 SLC34A1 FHL1 CBARP PRKN PSEN2 KMO SYT8 JPH1 GRIA3 TNFRSF11A PRKD1 FGFR1 PCSK9 PDE4B GALR2 MIF KCNB1 SYT9 RGS9 CACNA1G REM1 CNR1 GJA1 CACNG4 CALM3 LRRC55 OSR1 SLC30A10 FXYD1 LRRC26 CACNA1H NKAIN1 TRDN SLC30A1 KCNK7 EPHB2 NRXN1 PER2 LACRT YWHAQ GRIA4 BAX KCNMA1 PKP2 DRD4 SYT10 CEBPB ADRB2 GEM KCNMB1 BAK1 KCNJ18 ACE2 AKT2 PLA2R1 ARG1 PRKACA DPP6 VIP SCN7…
2123	Patient-Control_up_down	4651	GO:0006119	158	49	7.19122274458621e-08	0.000260753736718696	oxidative phosphorylation	BP	ENSG00000125356 ENSG00000186010 ENSG00000131495 ENSG00000166136 ENSG00000090266 ENSG00000169020 ENSG00000165280 ENSG00000169021 ENSG00000145494 ENSG00000176340 ENSG00000159199 ENSG00000131143 ENSG00000134057 ENSG00000174886 ENSG00000147684 ENSG00000164405 ENSG00000119013 ENSG00000116459 ENSG00000126267 ENSG00000140990 ENSG00000127540 ENSG00000160471 ENSG00000127184 ENSG00000178741 ENSG00000164919…	NDUFA1 NDUFA13 NDUFA2 NDUFB8 NDUFB2 ATP5ME VCP UQCRFS1 NDUFS6 COX8A ATP5MC1 COX4I1 CCNB1 NDUFA11 NDUFB9 UQCRQ NDUFB3 ATP5PB COX6B1 NDUFB10 UQCR11 COX6B2 COX7C COX5A COX6C NDUFA7 ATP5MF NDUFB4 SHMT2 NDUFB11 NDUFAB1 ATP5PF COX6A1 UQCC2 NDUFS8 UQCRH NDUFS3 CYC1 CDK1 CHCHD10 MYC PPIF ATP5MG NDUFA6 COX5B ATP5PO ATP5MC3 COX7B PGK1
22073	Patient-Control_up_down	4651	GO:0099537	774	165	7.24098368228943e-08	0.000262558068319815	trans-synaptic signaling	BP	ENSG00000080644 ENSG00000169684 ENSG00000143847 ENSG00000067191 ENSG00000167461 ENSG00000128564 ENSG00000185345 ENSG00000117009 ENSG00000149043 ENSG00000130477 ENSG00000101333 ENSG00000184702 ENSG00000125675 ENSG00000136449 ENSG00000187730 ENSG00000197948 ENSG00000170296 ENSG00000178750 ENSG00000100302 ENSG00000158445 ENSG00000170743 ENSG00000006283 ENSG00000158109 ENSG00000118432 ENSG00000075461…	CHRNA3 CHRNA5 PPFIA4 CACNB1 RAB8A VGF PRKN KMO SYT8 UNC13A PLCB4 SEPTIN5 GRIA3 MYCBPAP GABRD FCHSD1 GABARAP STX19 RASD2 KCNB1 SYT9 CACNA1G TPRG1L CNR1 CACNG4 CALM3 CADPS2 EGR3 PHF24 GRIK2 EIF4A3 SLC30A1 EPHB2 NRXN1 GRIK3 CDC20 GRIA4 BDNF RAB26 DKK1 CADPS CYP46A1 NTF4 LIN7B GHRL COLQ DRD4 SYT10 GABRA2 SH3GL1 STX11 NRXN2 PCDHB2 PCDHB9 HTR4 DNAJC5 ADRB2 KCNMB1 CDHR3 GABRA4 NTNG1 DTNA CELF4 GABRP ROR…
566	Patient-Control_up_down	4651	GO:0001822	295	77	8.18148567839854e-08	0.000296660670698731	kidney development	BP	ENSG00000135541 ENSG00000131183 ENSG00000176887 ENSG00000166224 ENSG00000077782 ENSG00000169174 ENSG00000163659 ENSG00000169031 ENSG00000154188 ENSG00000107796 ENSG00000005513 ENSG00000170961 ENSG00000178585 ENSG00000143867 ENSG00000115884 ENSG00000164120 ENSG00000163884 ENSG00000141449 ENSG00000176697 ENSG00000145494 ENSG00000087088 ENSG00000198719 ENSG00000077943 ENSG00000166396 ENSG00000032742…	AHI1 SLC34A1 SOX11 SGPL1 FGFR1 PCSK9 TIPARP COL4A3 ANGPT1 ACTA2 SOX8 HAS2 CTNNBIP1 OSR1 SDC1 HPGD KLF15 GREB1L BDNF NDUFS6 BAX DLL1 ITGA8 SERPINB7 IFT88 GCNT4 EPHA7 ENPEP REN GREM1 SOX9 CRLF1 LIF KIF26B GPC3 OVOL1 CXCR2 NPNT FSTL3 CTSH AGTR1 FOXC1 KIRREL3 BMP6 LRP4 PKD1L3 POU3F3 SULF1 EGR1 CD24 PDGFA TACSTD2 RGN TNS2 DCHS2 BMP7 WDPCP CPLANE1 HES5 RARB SFRP1 MYC ADIPOQ EPCAM APH1A CEP290 GDNF LAMA…
3003	Patient-Control_up_down	4651	GO:0007268	764	163	8.22859648381725e-08	0.000298368908503214	chemical synaptic transmission	BP	ENSG00000080644 ENSG00000169684 ENSG00000143847 ENSG00000067191 ENSG00000167461 ENSG00000128564 ENSG00000185345 ENSG00000117009 ENSG00000149043 ENSG00000130477 ENSG00000101333 ENSG00000184702 ENSG00000125675 ENSG00000136449 ENSG00000187730 ENSG00000197948 ENSG00000170296 ENSG00000178750 ENSG00000100302 ENSG00000158445 ENSG00000170743 ENSG00000006283 ENSG00000158109 ENSG00000118432 ENSG00000075461…	CHRNA3 CHRNA5 PPFIA4 CACNB1 RAB8A VGF PRKN KMO SYT8 UNC13A PLCB4 SEPTIN5 GRIA3 MYCBPAP GABRD FCHSD1 GABARAP STX19 RASD2 KCNB1 SYT9 CACNA1G TPRG1L CNR1 CACNG4 CALM3 CADPS2 EGR3 PHF24 GRIK2 EIF4A3 SLC30A1 EPHB2 NRXN1 GRIK3 CDC20 GRIA4 BDNF RAB26 DKK1 CADPS CYP46A1 NTF4 LIN7B GHRL COLQ DRD4 SYT10 GABRA2 SH3GL1 STX11 NRXN2 PCDHB2 PCDHB9 HTR4 DNAJC5 ADRB2 KCNMB1 CDHR3 GABRA4 NTNG1 DTNA CELF4 GABRP ROR…
21898	Patient-Control_up_down	4651	GO:0098916	764	163	8.22859648381725e-08	0.000298368908503214	anterograde trans-synaptic signaling	BP	ENSG00000080644 ENSG00000169684 ENSG00000143847 ENSG00000067191 ENSG00000167461 ENSG00000128564 ENSG00000185345 ENSG00000117009 ENSG00000149043 ENSG00000130477 ENSG00000101333 ENSG00000184702 ENSG00000125675 ENSG00000136449 ENSG00000187730 ENSG00000197948 ENSG00000170296 ENSG00000178750 ENSG00000100302 ENSG00000158445 ENSG00000170743 ENSG00000006283 ENSG00000158109 ENSG00000118432 ENSG00000075461…	CHRNA3 CHRNA5 PPFIA4 CACNB1 RAB8A VGF PRKN KMO SYT8 UNC13A PLCB4 SEPTIN5 GRIA3 MYCBPAP GABRD FCHSD1 GABARAP STX19 RASD2 KCNB1 SYT9 CACNA1G TPRG1L CNR1 CACNG4 CALM3 CADPS2 EGR3 PHF24 GRIK2 EIF4A3 SLC30A1 EPHB2 NRXN1 GRIK3 CDC20 GRIA4 BDNF RAB26 DKK1 CADPS CYP46A1 NTF4 LIN7B GHRL COLQ DRD4 SYT10 GABRA2 SH3GL1 STX11 NRXN2 PCDHB2 PCDHB9 HTR4 DNAJC5 ADRB2 KCNMB1 CDHR3 GABRA4 NTNG1 DTNA CELF4 GABRP ROR…
9658	Patient-Control_up_down	4651	GO:0034762	602	134	9.66979940809994e-08	0.000350626926537704	regulation of transmembrane transport	BP	ENSG00000151704 ENSG00000160211 ENSG00000103888 ENSG00000067191 ENSG00000131183 ENSG00000104904 ENSG00000022267 ENSG00000099625 ENSG00000143801 ENSG00000104369 ENSG00000137193 ENSG00000125675 ENSG00000184304 ENSG00000169174 ENSG00000184588 ENSG00000169047 ENSG00000182687 ENSG00000117394 ENSG00000158445 ENSG00000108370 ENSG00000006283 ENSG00000088320 ENSG00000152661 ENSG00000075461 ENSG00000160014…	KCNJ1 G6PD CEMIP CACNB1 SLC34A1 OAZ1 FHL1 CBARP PSEN2 JPH1 PIM1 GRIA3 PRKD1 PCSK9 PDE4B IRS1 GALR2 SLC2A1 KCNB1 RGS9 CACNA1G REM1 GJA1 CACNG4 CALM3 LRRC55 OSR1 FXYD1 LRRC26 CACNA1H TRDN PRKAG2 SLC30A1 KCNK7 KLF15 EPHB2 NRXN1 PER2 LACRT YWHAQ GRIA4 BAX KCNMA1 DRD4 ADRB2 GEM KCNMB1 KCNJ18 AKT2 PRKACA DPP6 SCN7A GPC3 KCNIP4 STAC2 CACNA2D1 TREM2 CHRM3 OSTN CACNA2D2 TCAF2 NALCN GSK3A JPH4 S100A1 KCNJ1…
11408	Patient-Control_up_down	4651	GO:0042493	1096	218	2.02605135612726e-07	0.000734646221731746	response to drug	BP	ENSG00000080644 ENSG00000169684 ENSG00000138207 ENSG00000170345 ENSG00000119699 ENSG00000005022 ENSG00000160211 ENSG00000197375 ENSG00000127528 ENSG00000131183 ENSG00000130821 ENSG00000174804 ENSG00000173801 ENSG00000185345 ENSG00000145386 ENSG00000118503 ENSG00000149043 ENSG00000205702 ENSG00000173482 ENSG00000184588 ENSG00000189114 ENSG00000101276 ENSG00000125740 ENSG00000239672 ENSG00000181885…	CHRNA3 CHRNA5 RBP4 FOS TGFB3 SLC25A5 G6PD SLC22A5 KLF2 SLC34A1 SLC6A8 FZD4 JUP PRKN CCNA2 TNFAIP3 SYT8 CYP2D7 PTPRM PDE4B BLOC1S3 SLC52A3 FOSB NME1 CLDN7 PYCR1 WDR35 GPI SYT9 SLC31A1 MB RGS9 CNR1 PRKAA2 GJA1 CACNG4 CALM3 OSR1 SDC1 ITPR2 CCL19 SLC13A3 HPGD CALR UGT3A2 PCK2 SLC36A1 PPP1R14A TGFA GJB2 PER2 IL6 ZC3H12A SLC16A12 BDNF GPR37 CATSPERG IL18BP SLC66A1 MET GATA6 BCL2L1 GHRL KCNMA1 SLC2A4 SL…
3004	Patient-Control_up_down	4651	GO:0007269	177	52	2.03745964443883e-07	0.000738782867073521	neurotransmitter secretion	BP	ENSG00000080644 ENSG00000169684 ENSG00000143847 ENSG00000185345 ENSG00000117009 ENSG00000149043 ENSG00000130477 ENSG00000184702 ENSG00000178750 ENSG00000170743 ENSG00000118432 ENSG00000160014 ENSG00000081803 ENSG00000170385 ENSG00000179915 ENSG00000163618 ENSG00000104863 ENSG00000110975 ENSG00000135604 ENSG00000110076 ENSG00000101152 ENSG00000196517 ENSG00000123159 ENSG00000165646 ENSG00000005379…	CHRNA3 CHRNA5 PPFIA4 PRKN KMO SYT8 UNC13A SEPTIN5 STX19 SYT9 CNR1 CALM3 CADPS2 SLC30A1 NRXN1 CADPS LIN7B SYT10 STX11 NRXN2 DNAJC5 SLC6A9 GIPC1 SLC18A2 TSPOAP1 RIMS1 STX2 SYT7 PNKD SNAPIN SYT5 BRSK1 NRXN3 SLC4A8 PPP1R9A SNAP29 CHRM2 RIMS3 STXBP5L SYT1 SYN2 DGKI APBA1 HRH3 PRKCB TRIM9 NRN1 RAB5A PPFIA2 CDK5 CACNB2 GAD1
22140	Patient-Control_up_down	4651	GO:0099643	177	52	2.03745964443883e-07	0.000738782867073521	signal release from synapse	BP	ENSG00000080644 ENSG00000169684 ENSG00000143847 ENSG00000185345 ENSG00000117009 ENSG00000149043 ENSG00000130477 ENSG00000184702 ENSG00000178750 ENSG00000170743 ENSG00000118432 ENSG00000160014 ENSG00000081803 ENSG00000170385 ENSG00000179915 ENSG00000163618 ENSG00000104863 ENSG00000110975 ENSG00000135604 ENSG00000110076 ENSG00000101152 ENSG00000196517 ENSG00000123159 ENSG00000165646 ENSG00000005379…	CHRNA3 CHRNA5 PPFIA4 PRKN KMO SYT8 UNC13A SEPTIN5 STX19 SYT9 CNR1 CALM3 CADPS2 SLC30A1 NRXN1 CADPS LIN7B SYT10 STX11 NRXN2 DNAJC5 SLC6A9 GIPC1 SLC18A2 TSPOAP1 RIMS1 STX2 SYT7 PNKD SNAPIN SYT5 BRSK1 NRXN3 SLC4A8 PPP1R9A SNAP29 CHRM2 RIMS3 STXBP5L SYT1 SYN2 DGKI APBA1 HRH3 PRKCB TRIM9 NRN1 RAB5A PPFIA2 CDK5 CACNB2 GAD1
3318	Patient-Control_up_down	4651	GO:0008015	565	126	2.08895835753634e-07	0.000757456300442676	blood circulation	BP	ENSG00000067191 ENSG00000186115 ENSG00000173801 ENSG00000130598 ENSG00000166863 ENSG00000108839 ENSG00000173482 ENSG00000184588 ENSG00000169031 ENSG00000154188 ENSG00000118965 ENSG00000107796 ENSG00000145244 ENSG00000006283 ENSG00000131979 ENSG00000118432 ENSG00000178585 ENSG00000152661 ENSG00000043591 ENSG00000075461 ENSG00000160014 ENSG00000175084 ENSG00000123104 ENSG00000266964 ENSG00000196557…	CACNB1 CYP4F2 JUP TNNI2 TAC3 ALOX12 PTPRM PDE4B COL4A3 ANGPT1 WDR35 ACTA2 CORIN CACNA1G GCH1 CNR1 CTNNBIP1 GJA1 ADRB1 CACNG4 CALM3 DES ITPR2 FXYD1 CACNA1H MKKS HOXB2 TRDN PER2 CHGA ZC3H12A DLL1 GHRL KCNMA1 PKP2 TNNT3 ADRB2 KCNMB1 KCNK1 ENPEP REN FGFBP3 ACE2 ATP2A3 PRKACA COMP ADM2 KLK1 VIP NMU KCNIP4 CCN2 CACNA2D1 CXCR2 CHRM3 CACNA2D2 GSK3A CD38 SEMA3A S100A1 GSTO1 LEP POPDC2 NCALD AGTR1 AKAP9 PL…
3562	Patient-Control_up_down	4651	GO:0009167	370	90	2.31619903840409e-07	0.000839853771325323	purine ribonucleoside monophosphate metabolic process	BP	ENSG00000167588 ENSG00000125356 ENSG00000186010 ENSG00000131495 ENSG00000166136 ENSG00000105220 ENSG00000162409 ENSG00000090266 ENSG00000169020 ENSG00000106617 ENSG00000155530 ENSG00000165280 ENSG00000169021 ENSG00000145494 ENSG00000176340 ENSG00000116039 ENSG00000159199 ENSG00000134333 ENSG00000165434 ENSG00000188316 ENSG00000147162 ENSG00000131143 ENSG00000134057 ENSG00000174886 ENSG00000147684…	GPD1 NDUFA1 NDUFA13 NDUFA2 NDUFB8 GPI PRKAA2 NDUFB2 ATP5ME PRKAG2 LRGUK VCP UQCRFS1 NDUFS6 COX8A ATP6V1B1 ATP5MC1 LDHA PGM2L1 ENO4 OGT COX4I1 CCNB1 NDUFA11 NDUFB9 TREM2 ENO1 UQCRQ ENO3 NDUFB3 CTNS PFKFB2 ATP5PB COX6B1 NDUFB10 ZBTB7A APRT UQCR11 COX6B2 COX7C COX5A HK2 COX6C GALK1 NDUFA7 ATP5MF ALDOA TSPO NDUFB4 SHMT2 IMPDH1 PPARGC1A NDUFB11 PFKFB4 JMJD8 NDUFAB1 ATP5PF COX6A1 ALDOC UQCC2 NDUFS8 UQC…
7390	Patient-Control_up_down	4651	GO:0030104	84	31	2.58335270308028e-07	0.000936723690136911	water homeostasis	BP	ENSG00000163472 ENSG00000144452 ENSG00000186115 ENSG00000108839 ENSG00000170961 ENSG00000165272 ENSG00000105699 ENSG00000105976 ENSG00000066322 ENSG00000116039 ENSG00000143520 ENSG00000143631 ENSG00000197915 ENSG00000072062 ENSG00000186832 ENSG00000167769 ENSG00000103569 ENSG00000168447 ENSG00000103769 ENSG00000155897 ENSG00000158055 ENSG00000129467 ENSG00000111319 ENSG00000175793 ENSG00000001626…	TMEM79 ABCA12 CYP4F2 ALOX12 HAS2 AQP3 LSR MET ELOVL1 ATP6V1B1 FLG2 FLG HRNR PRKACA KRT16 ACER1 AQP9 SCNN1B RAB11A ADCY8 GRHL3 ADCY4 SCNN1A SFN CFTR ALOX12B KRT1 ALOXE3 FA2H MYO5B CLDN4
3522	Patient-Control_up_down	4651	GO:0009126	373	90	3.39319292016869e-07	0.00123037175285317	purine nucleoside monophosphate metabolic process	BP	ENSG00000167588 ENSG00000125356 ENSG00000186010 ENSG00000131495 ENSG00000166136 ENSG00000105220 ENSG00000162409 ENSG00000090266 ENSG00000169020 ENSG00000106617 ENSG00000155530 ENSG00000165280 ENSG00000169021 ENSG00000145494 ENSG00000176340 ENSG00000116039 ENSG00000159199 ENSG00000134333 ENSG00000165434 ENSG00000188316 ENSG00000147162 ENSG00000131143 ENSG00000134057 ENSG00000174886 ENSG00000147684…	GPD1 NDUFA1 NDUFA13 NDUFA2 NDUFB8 GPI PRKAA2 NDUFB2 ATP5ME PRKAG2 LRGUK VCP UQCRFS1 NDUFS6 COX8A ATP6V1B1 ATP5MC1 LDHA PGM2L1 ENO4 OGT COX4I1 CCNB1 NDUFA11 NDUFB9 TREM2 ENO1 UQCRQ ENO3 NDUFB3 CTNS PFKFB2 ATP5PB COX6B1 NDUFB10 ZBTB7A APRT UQCR11 COX6B2 COX7C COX5A HK2 COX6C GALK1 NDUFA7 ATP5MF ALDOA TSPO NDUFB4 SHMT2 IMPDH1 PPARGC1A NDUFB11 PFKFB4 JMJD8 NDUFAB1 ATP5PF COX6A1 ALDOC UQCC2 NDUFS8 UQC…
1581	Patient-Control_up_down	4651	GO:0003013	576	127	3.60224683675772e-07	0.00130617470300835	circulatory system process	BP	ENSG00000067191 ENSG00000186115 ENSG00000173801 ENSG00000130598 ENSG00000166863 ENSG00000108839 ENSG00000173482 ENSG00000184588 ENSG00000169031 ENSG00000154188 ENSG00000118965 ENSG00000107796 ENSG00000145244 ENSG00000006283 ENSG00000131979 ENSG00000118432 ENSG00000178585 ENSG00000152661 ENSG00000043591 ENSG00000075461 ENSG00000160014 ENSG00000175084 ENSG00000123104 ENSG00000266964 ENSG00000196557…	CACNB1 CYP4F2 JUP TNNI2 TAC3 ALOX12 PTPRM PDE4B COL4A3 ANGPT1 WDR35 ACTA2 CORIN CACNA1G GCH1 CNR1 CTNNBIP1 GJA1 ADRB1 CACNG4 CALM3 DES ITPR2 FXYD1 CACNA1H MKKS HOXB2 TRDN PER2 CHGA ZC3H12A DLL1 GHRL KCNMA1 PKP2 TNNT3 ADRB2 KCNMB1 KCNK1 ENPEP REN FGFBP3 ACE2 ATP2A3 PRKACA COMP ADM2 KLK1 VIP NMU KCNIP4 CCN2 CACNA2D1 CXCR2 CHRM3 CACNA2D2 GSK3A CD38 SEMA3A S100A1 GSTO1 LEP POPDC2 NCALD AGTR1 AKAP13 A…
18766	Patient-Control_up_down	4651	GO:0070887	3665	625	3.73407211830688e-07	0.00135397455009808	cellular response to chemical stimulus	BP	ENSG00000071553 ENSG00000080644 ENSG00000138378 ENSG00000161638 ENSG00000170345 ENSG00000167588 ENSG00000119699 ENSG00000204435 ENSG00000005022 ENSG00000271447 ENSG00000115661 ENSG00000113368 ENSG00000244045 ENSG00000188779 ENSG00000184216 ENSG00000108786 ENSG00000160211 ENSG00000133048 ENSG00000067191 ENSG00000167461 ENSG00000127528 ENSG00000131183 ENSG00000164509 ENSG00000127831 ENSG00000174804…	ATP6AP1 CHRNA3 STAT4 ITGA5 FOS GPD1 TGFB3 CSNK2B SLC25A5 MMP28 STK16 LMNB1 TMEM199 SKOR1 IRAK1 HSD17B1 G6PD CHI3L1 CACNB1 RAB8A KLF2 SLC34A1 IL31RA VIL1 FZD4 JUP GAREM1 PRKN CCNA2 CLEC7A TNFAIP3 KMO SYT8 CYP2D7 RRAGA CSK RAC2 PARD6A ECM1 SOX11 BNIP3L ALOX12 PIM1 CEBPA TNFRSF11A PHB PRDX2 SDF2L1 PRKD1 FGFR1 PCSK9 PDE4B PRDM16 RASL11B IRS1 TIPARP SMURF2 PRKCQ BIRC5 FOSB SOCS3 NME1 ANGPT1 RASAL1 MGA…
7320	Patient-Control_up_down	4651	GO:0022610	1614	302	3.7841266568639e-07	0.00137212432577885	biological adhesion	BP	ENSG00000099866 ENSG00000159176 ENSG00000143217 ENSG00000161638 ENSG00000184216 ENSG00000185985 ENSG00000076716 ENSG00000107186 ENSG00000174804 ENSG00000173801 ENSG00000164741 ENSG00000103653 ENSG00000112378 ENSG00000128340 ENSG00000187800 ENSG00000127990 ENSG00000108839 ENSG00000167815 ENSG00000173482 ENSG00000182667 ENSG00000065675 ENSG00000169031 ENSG00000158786 ENSG00000164620 ENSG00000181885…	MADCAM1 CSRP1 NECTIN4 ITGA5 IRAK1 SLITRK2 GPC4 MPDZ FZD4 JUP DLC1 CSK PERP RAC2 PEAR1 SGCE ALOX12 PRDX2 PTPRM NTM PRKCQ COL4A3 PLA2G2F RELL2 CLDN7 ANGPT1 NECTIN3 CDHR1 SPINK5 CDON FREM2 HAS2 PCDH1 CDC42EP1 LGALS3BP AMIGO2 MUC16 PHLDB2 CCN1 EGR3 CDH23 CCL19 CCL21 TENM1 CALR ITGA9 ADAMTS18 NRXN1 MYL9 IL6 PPP1CA ZC3H12A FUT2 FUT1 CD36 SPOCK2 DLL1 ITGA8 ARF6 PCDHA9 MYOC COL16A1 ABI3BP NRARP CLCA2 PKP…
12735	Patient-Control_up_down	4651	GO:0045055	899	183	4.12022020332631e-07	0.00149399184572612	regulated exocytosis	BP	ENSG00000169684 ENSG00000119699 ENSG00000163472 ENSG00000204435 ENSG00000144452 ENSG00000127824 ENSG00000108828 ENSG00000133048 ENSG00000099625 ENSG00000121410 ENSG00000108774 ENSG00000173801 ENSG00000146094 ENSG00000149043 ENSG00000130477 ENSG00000128340 ENSG00000143369 ENSG00000051620 ENSG00000162747 ENSG00000184702 ENSG00000133246 ENSG00000064601 ENSG00000178750 ENSG00000105220 ENSG00000240972…	CHRNA5 TGFB3 TMEM79 CSNK2B ABCA12 TUBA4A VAT1 CHI3L1 CBARP A1BG RAB5C JUP DOK3 SYT8 UNC13A RAC2 ECM1 HEBP2 FCGR3B SEPTIN5 PRAM1 CTSA STX19 GPI MIF KCNB1 SYT9 CACNA1G DEGS1 CNR1 LAMP1 LGALS3BP CALM3 CADPS2 CSTB CACNA1H GM2A SERPINB12 PRSS3 CDA OSTF1 DDOST PSMB7 MANF SERPINB3 CHGA TEX264 LAT2 VCP CD36 TUBB4B RAB26 ALB CADPS HYAL3 PSMB1 CLEC3B HMOX2 SLPI SERPINB10 SYT10 STX11 CMTM6 DNAJC5 FLG2 HRNR …
25043	Patient-Control_up_down	4651	GO:1902600	176	51	4.2450922788002e-07	0.00153927046029295	proton transmembrane transport	BP	ENSG00000071553 ENSG00000169020 ENSG00000197496 ENSG00000146411 ENSG00000164037 ENSG00000123643 ENSG00000183034 ENSG00000069696 ENSG00000176340 ENSG00000116039 ENSG00000159199 ENSG00000074370 ENSG00000109572 ENSG00000131143 ENSG00000113732 ENSG00000143882 ENSG00000180251 ENSG00000115616 ENSG00000144290 ENSG00000205464 ENSG00000088386 ENSG00000116459 ENSG00000126267 ENSG00000153291 ENSG00000064270…	ATP6AP1 ATP5ME SLC2A10 SLC2A12 SLC9B1 SLC36A1 OTOP2 DRD4 COX8A ATP6V1B1 ATP5MC1 ATP2A3 CLCN3 COX4I1 ATP6V0E1 ATP6V1C2 SLC9A4 SLC9A2 SLC4A10 ATP6AP1L SLC15A1 ATP5PB COX6B1 SLC25A27 ATP2C2 COX7C COX5A COX6C ATP5MF ATP6V1G1 NDUFA4L2 ATP5PF COX6A1 CYC1 ATP6V1B2 ATP6V1A ATP1A2 ATP6V0D1 ATP12A ATP6V1F PPIF ATP5MG MFSD3 COX5B PHB2 ATP6V0A4 TESC CLCN4 ATP5PO ATP5MC3 COX7B
3114	Patient-Control_up_down	4651	GO:0007399	2556	452	4.40824167492831e-07	0.00159842843132901	nervous system development	BP	ENSG00000080644 ENSG00000170345 ENSG00000146013 ENSG00000173546 ENSG00000185985 ENSG00000108830 ENSG00000160211 ENSG00000076716 ENSG00000135541 ENSG00000167461 ENSG00000174804 ENSG00000185345 ENSG00000164741 ENSG00000188517 ENSG00000103653 ENSG00000146350 ENSG00000130477 ENSG00000128340 ENSG00000106689 ENSG00000176887 ENSG00000144460 ENSG00000173482 ENSG00000182667 ENSG00000175928 ENSG00000184304…	CHRNA3 FOS GFRA3 CSPG4 SLITRK2 RND2 G6PD GPC4 AHI1 RAB8A FZD4 PRKN DLC1 COL25A1 CSK TBC1D32 UNC13A RAC2 LHX2 SOX11 NYAP2 PTPRM NTM LRRN1 PRKD1 FGFR1 PCSK9 WEE1 PRDM16 FOXP2 BLOC1S3 MARK4 SRRM4 DIXDC1 PRKCQ SS18L2 NME1 SNTG2 RASAL1 ARHGEF10 ARHGAP44 GALR2 CLN8 SPEF2 SLC2A1 XK CDHR1 SPINK5 CDON KIF1A CST7 RGS9 SOX8 HHIP VXN PHGDH DEGS1 PCDH1 CNR1 GJA1 CALM3 RITA1 TWF2 DCLK2 AMIGO2 DNAH11 EGR3 FABP7…
3789	Patient-Control_up_down	4651	GO:0009636	574	126	5.13614893651542e-07	0.00186236760438049	response to toxic substance	BP	ENSG00000080644 ENSG00000169684 ENSG00000138207 ENSG00000170345 ENSG00000160211 ENSG00000127528 ENSG00000185345 ENSG00000118503 ENSG00000137193 ENSG00000167815 ENSG00000181885 ENSG00000183010 ENSG00000118965 ENSG00000080546 ENSG00000136868 ENSG00000198125 ENSG00000108370 ENSG00000131979 ENSG00000118432 ENSG00000160014 ENSG00000214253 ENSG00000115884 ENSG00000123104 ENSG00000164120 ENSG00000104237…	CHRNA3 CHRNA5 RBP4 FOS G6PD KLF2 PRKN TNFAIP3 PIM1 PRDX2 CLDN7 PYCR1 WDR35 SESN1 SLC31A1 MB RGS9 GCH1 CNR1 CALM3 FIS1 SDC1 ITPR2 HPGD RP1 SLC30A1 SLC23A1 AKR7A3 IL6 ZC3H12A CD36 GPR37 IL18BP MET ALB BAX BCL2L1 AKR1B10 GPX2 KCNMA1 SLC2A4 MARC2 SLC7A8 DRD4 MARC1 RPS3 RAD51 LDHA KCNMB1 UGT1A1 KCNK1 TRDMT1 BAK1 BLMH ARG1 PRDX1 SIGMAR1 CHRNE SLC6A14 ANXA1 AREG CCNB1 STK24 SLC18A2 DUSP1 S100A9 S100A8 A…
15026	Patient-Control_up_down	4651	GO:0050801	868	177	5.68334763660425e-07	0.0020607818530327	ion homeostasis	BP	ENSG00000071553 ENSG00000244045 ENSG00000103888 ENSG00000186115 ENSG00000131183 ENSG00000022267 ENSG00000140519 ENSG00000173198 ENSG00000185345 ENSG00000104369 ENSG00000160801 ENSG00000101333 ENSG00000108839 ENSG00000184304 ENSG00000182687 ENSG00000047597 ENSG00000136868 ENSG00000145244 ENSG00000006283 ENSG00000106327 ENSG00000118432 ENSG00000162409 ENSG00000152661 ENSG00000160014 ENSG00000214253…	ATP6AP1 TMEM199 CEMIP CYP4F2 SLC34A1 FHL1 RHCG CYSLTR1 PRKN JPH1 PTH1R PLCB4 ALOX12 PRKD1 GALR2 XK SLC31A1 CORIN CACNA1G TFR2 CNR1 PRKAA2 GJA1 CALM3 FIS1 ITPR2 CDH23 CCL19 MCUB C5AR2 CCL21 CALR TRDN GRIK2 ACKR2 SLC30A1 SLC9B1 LACRT ATOX1 CD36 SLC66A1 BAX GHRL BOK MYOC KCNMA1 ESR1 HMOX2 SLC7A8 DRD4 ATP6V1B1 RCN3 BAK1 RAB38 ATP2A3 WNT5A PRKACA PLCD4 CLCN3 SLC22A17 SCN7A NMU GPR12 PLCB2 GRN PLCD1 BC…
5544	Patient-Control_up_down	4651	GO:0016310	2666	468	6.37360070587848e-07	0.00231106761595154	phosphorylation	BP	ENSG00000126934 ENSG00000071553 ENSG00000143179 ENSG00000080644 ENSG00000161638 ENSG00000167588 ENSG00000096063 ENSG00000119699 ENSG00000138376 ENSG00000204435 ENSG00000115661 ENSG00000146013 ENSG00000173546 ENSG00000158402 ENSG00000184216 ENSG00000143156 ENSG00000125356 ENSG00000133048 ENSG00000103888 ENSG00000164509 ENSG00000174804 ENSG00000141441 ENSG00000185345 ENSG00000145386 ENSG00000138166…	MAP2K2 ATP6AP1 UCK2 CHRNA3 ITGA5 GPD1 SRPK1 TGFB3 BARD1 CSNK2B STK16 GFRA3 CSPG4 CDC25C IRAK1 NME7 NDUFA1 CHI3L1 CEMIP IL31RA FZD4 GAREM1 PRKN CCNA2 DUSP5 MOK TNFAIP3 CSK RAC2 PARD6A PIM1 CEBPA TK1 TNFRSF11A PHB PRDX2 PRKD1 FGFR1 WEE1 IRS1 MARK4 PRKCQ BIRC5 MUC20 SOCS3 NME1 RELL2 CDC42BPA ANGPT1 RASAL1 CDKL2 NDUFA13 NDUFA2 MYOCD NDUFB8 GPI CCL18 PSMD4 MIF CDON FAS PAK5 LDB2 LMO3 CAMK2N1 CMPK2 PSM…
8647	Patient-Control_up_down	4651	GO:0032787	690	146	6.48565514169143e-07	0.00235169855437731	monocarboxylic acid metabolic process	BP	ENSG00000167588 ENSG00000173546 ENSG00000164211 ENSG00000186526 ENSG00000186529 ENSG00000171903 ENSG00000186115 ENSG00000117009 ENSG00000205702 ENSG00000144115 ENSG00000108839 ENSG00000166224 ENSG00000168306 ENSG00000169047 ENSG00000172840 ENSG00000151632 ENSG00000105220 ENSG00000240972 ENSG00000136213 ENSG00000120992 ENSG00000148344 ENSG00000092621 ENSG00000143753 ENSG00000118432 ENSG00000162409…	GPD1 CSPG4 STARD4 CYP4F8 CYP4F3 CYP4F11 CYP4F2 KMO CYP2D7 THNSL2 ALOX12 SGPL1 ACOX2 IRS1 PDP2 AKR1C2 GPI MIF CHST12 LYPLA1 PTGES PHGDH DEGS1 CNR1 PRKAA2 ACAT2 HPGD PRKAG2 PCK2 PLA2G4C PER2 CD36 NDUFS6 CYP46A1 ELOVL1 AMDHD1 ATP6V1B1 HAL LDHA ALDH8A1 UGT1A7 PGM2L1 CYP2C18 SCD5 UGT1A1 ABHD5 ELOVL6 PGD IDUA ASPG AKT2 SLC27A4 ENO4 ELOVL7 ANXA1 OGT ME1 PLA2G3 ACADL NR5A2 GLO1 ENO1 ADH1B DGAT2 ADH7 VNN1…
3556	Patient-Control_up_down	4651	GO:0009161	384	91	6.80668408396622e-07	0.00246810364884615	ribonucleoside monophosphate metabolic process	BP	ENSG00000143179 ENSG00000167588 ENSG00000125356 ENSG00000186010 ENSG00000131495 ENSG00000166136 ENSG00000105220 ENSG00000162409 ENSG00000090266 ENSG00000169020 ENSG00000106617 ENSG00000155530 ENSG00000165280 ENSG00000169021 ENSG00000145494 ENSG00000176340 ENSG00000116039 ENSG00000159199 ENSG00000134333 ENSG00000165434 ENSG00000188316 ENSG00000147162 ENSG00000131143 ENSG00000134057 ENSG00000174886…	UCK2 GPD1 NDUFA1 NDUFA13 NDUFA2 NDUFB8 GPI PRKAA2 NDUFB2 ATP5ME PRKAG2 LRGUK VCP UQCRFS1 NDUFS6 COX8A ATP6V1B1 ATP5MC1 LDHA PGM2L1 ENO4 OGT COX4I1 CCNB1 NDUFA11 NDUFB9 TREM2 ENO1 UQCRQ ENO3 NDUFB3 CTNS PFKFB2 ATP5PB COX6B1 NDUFB10 ZBTB7A APRT UQCR11 COX6B2 COX7C COX5A HK2 COX6C GALK1 NDUFA7 ATP5MF ALDOA TSPO NDUFB4 SHMT2 IMPDH1 PPARGC1A NDUFB11 PFKFB4 JMJD8 NDUFAB1 ATP5PF COX6A1 ALDOC UQCC2 NDUFS…
3519	Patient-Control_up_down	4651	GO:0009123	406	95	7.15588143841913e-07	0.00259472260957078	nucleoside monophosphate metabolic process	BP	ENSG00000143179 ENSG00000167588 ENSG00000125356 ENSG00000167900 ENSG00000186010 ENSG00000131495 ENSG00000166136 ENSG00000105220 ENSG00000134326 ENSG00000162409 ENSG00000090266 ENSG00000169020 ENSG00000106617 ENSG00000155530 ENSG00000165280 ENSG00000169021 ENSG00000145494 ENSG00000176340 ENSG00000116039 ENSG00000159199 ENSG00000134333 ENSG00000165434 ENSG00000188316 ENSG00000147162 ENSG00000131143…	UCK2 GPD1 NDUFA1 TK1 NDUFA13 NDUFA2 NDUFB8 GPI CMPK2 PRKAA2 NDUFB2 ATP5ME PRKAG2 LRGUK VCP UQCRFS1 NDUFS6 COX8A ATP6V1B1 ATP5MC1 LDHA PGM2L1 ENO4 OGT COX4I1 CCNB1 NDUFA11 NDUFB9 TREM2 ENO1 UQCRQ ENO3 NDUFB3 CTNS PFKFB2 DNPH1 ATP5PB COX6B1 NDUFB10 ZBTB7A APRT UQCR11 COX6B2 COX7C COX5A HK2 COX6C GALK1 NDUFA7 ATP5MF ALDOA TSPO NDUFB4 SHMT2 IMPDH1 PPARGC1A NDUFB11 PFKFB4 JMJD8 NDUFAB1 ATP5PF COX6A1 A…
2918	Patient-Control_up_down	4651	GO:0007155	1607	299	7.2910737821404e-07	0.00264374335340411	cell adhesion	BP	ENSG00000099866 ENSG00000159176 ENSG00000143217 ENSG00000161638 ENSG00000184216 ENSG00000185985 ENSG00000076716 ENSG00000107186 ENSG00000174804 ENSG00000173801 ENSG00000164741 ENSG00000103653 ENSG00000112378 ENSG00000128340 ENSG00000187800 ENSG00000127990 ENSG00000108839 ENSG00000167815 ENSG00000173482 ENSG00000182667 ENSG00000065675 ENSG00000169031 ENSG00000158786 ENSG00000164620 ENSG00000181885…	MADCAM1 CSRP1 NECTIN4 ITGA5 IRAK1 SLITRK2 GPC4 MPDZ FZD4 JUP DLC1 CSK PERP RAC2 PEAR1 SGCE ALOX12 PRDX2 PTPRM NTM PRKCQ COL4A3 PLA2G2F RELL2 CLDN7 ANGPT1 NECTIN3 CDHR1 SPINK5 CDON FREM2 HAS2 PCDH1 CDC42EP1 LGALS3BP AMIGO2 MUC16 PHLDB2 CCN1 EGR3 CDH23 CCL19 CCL21 TENM1 CALR ITGA9 ADAMTS18 NRXN1 MYL9 IL6 PPP1CA ZC3H12A FUT2 FUT1 CD36 SPOCK2 DLL1 ITGA8 ARF6 PCDHA9 MYOC COL16A1 ABI3BP NRARP CLCA2 PKP…
5418	Patient-Control_up_down	4651	GO:0016043	6998	1123	7.38286252395073e-07	0.00267702595118453	cellular component organization	BP	ENSG00000161082 ENSG00000126934 ENSG00000099866 ENSG00000080644 ENSG00000159176 ENSG00000143217 ENSG00000161638 ENSG00000164087 ENSG00000138180 ENSG00000096063 ENSG00000119699 ENSG00000204435 ENSG00000005022 ENSG00000178449 ENSG00000004142 ENSG00000271447 ENSG00000135723 ENSG00000127824 ENSG00000146013 ENSG00000118997 ENSG00000173546 ENSG00000244045 ENSG00000158402 ENSG00000163431 ENSG00000185985…	CELF5 MAP2K2 MADCAM1 CHRNA3 CSRP1 NECTIN4 ITGA5 POC1A CEP55 SRPK1 TGFB3 CSNK2B SLC25A5 COX14 POLDIP2 MMP28 FHOD1 TUBA4A GFRA3 DNAH7 CSPG4 TMEM199 CDC25C LMOD1 SLITRK2 RABIF SYNM UBL4A VAT1 RND2 NDUFA1 PPFIA4 G6PD MREG MRPL14 ABHD17C CACNB1 GINS2 GPC4 CLTB AHI1 RAB8A PRELID1 KLF2 LMAN2 FHL1 VIL1 FZD4 JUP TTC21A PRKN CCNA2 SLC7A9 PSEN2 CLEC7A TNFAIP3 DLC1 COL25A1 DHCR24 CSK ANAPC11 PERP SPATA6 TBC1…
5784	Patient-Control_up_down	4651	GO:0018149	37	18	7.5724581682911e-07	0.00274577333182235	peptide cross-linking	BP	ENSG00000107742 ENSG00000124102 ENSG00000143631 ENSG00000186395 ENSG00000135046 ENSG00000163207 ENSG00000169474 ENSG00000169469 ENSG00000203785 ENSG00000203782 ENSG00000092295 ENSG00000104055 ENSG00000125780 ENSG00000198959 ENSG00000172867 ENSG00000167768 ENSG00000121552 ENSG00000137801	SPOCK2 PI3 FLG KRT10 ANXA1 IVL SPRR1A SPRR1B SPRR2E LOR TGM1 TGM5 TGM3 TGM2 KRT2 KRT1 CSTA THBS1
13736	Patient-Control_up_down	4651	GO:0046364	105	35	7.76838090672661e-07	0.00281681491677907	monosaccharide biosynthetic process	BP	ENSG00000138207 ENSG00000167588 ENSG00000160211 ENSG00000105220 ENSG00000100889 ENSG00000132326 ENSG00000162772 ENSG00000142657 ENSG00000147162 ENSG00000108528 ENSG00000074800 ENSG00000062282 ENSG00000108515 ENSG00000125166 ENSG00000174697 ENSG00000108773 ENSG00000165953 ENSG00000149925 ENSG00000130988 ENSG00000109819 ENSG00000177156 ENSG00000109107 ENSG00000111669 ENSG00000196636 ENSG00000111674…	RBP4 GPD1 G6PD GPI PCK2 PER2 ATF3 PGD OGT SLC25A11 ENO1 DGAT2 ENO3 GOT2 LEP KAT2A SERPINA12 ALDOA RGN PPARGC1A TALDO1 ALDOC TPI1 SDHAF3 ENO2 ADIPOQ SESN2 TKT LEPR MDH2 FBP1 GNMT GOT1 GAPDH PGK1
24168	Patient-Control_up_down	4651	GO:1901615	590	128	8.09668356561489e-07	0.00293585746089196	organic hydroxy compound metabolic process	BP	ENSG00000138207 ENSG00000167588 ENSG00000164211 ENSG00000108786 ENSG00000160211 ENSG00000186529 ENSG00000186115 ENSG00000131183 ENSG00000112394 ENSG00000185345 ENSG00000116133 ENSG00000211448 ENSG00000160801 ENSG00000101333 ENSG00000108839 ENSG00000245848 ENSG00000077782 ENSG00000169174 ENSG00000168306 ENSG00000100979 ENSG00000182687 ENSG00000182372 ENSG00000151632 ENSG00000213398 ENSG00000131979…	RBP4 GPD1 STARD4 HSD17B1 G6PD CYP4F3 CYP4F2 SLC34A1 SLC16A10 PRKN DHCR24 DIO2 PTH1R PLCB4 ALOX12 CEBPA FGFR1 PCSK9 ACOX2 PLTP GALR2 CLN8 AKR1C2 LCAT GCH1 PRKAA2 DDT HMGCS2 FOXE1 ACAT2 CACNA1H PRKAG2 PCK2 PER2 SULT2B1 FDXR AKR7A2 SRD5A3 GPR37 GDE1 AKR1B10 CYP46A1 DRD4 GCNT4 LDHA SDR16C5 ELOVL6 CUBN WNT5A SGPP2 ALDH1A1 DEGS2 PLCD4 MVK INPP5J MTMR7 GIPC1 NSDHL SULT1C4 PLCB2 PLCD1 MINPP1 ACADL NR5A2 …
3515	Patient-Control_up_down	4651	GO:0009117	768	159	8.39296383780956e-07	0.00304328868758975	nucleotide metabolic process	BP	ENSG00000143179 ENSG00000167588 ENSG00000143156 ENSG00000125356 ENSG00000160211 ENSG00000117009 ENSG00000184588 ENSG00000106268 ENSG00000172840 ENSG00000106105 ENSG00000239672 ENSG00000186010 ENSG00000131495 ENSG00000094963 ENSG00000166136 ENSG00000105220 ENSG00000134326 ENSG00000162409 ENSG00000179761 ENSG00000090266 ENSG00000134240 ENSG00000169020 ENSG00000106617 ENSG00000155530 ENSG00000158825…	UCK2 GPD1 NME7 NDUFA1 G6PD KMO PDE4B NUDT1 PDP2 GARS1 NME1 NDUFA13 NDUFA2 FMO2 NDUFB8 GPI CMPK2 PRKAA2 PIPOX NDUFB2 HMGCS2 ATP5ME PRKAG2 LRGUK CDA SULT2B1 VCP ITPA PANK1 UQCRFS1 NDUFS6 ELOVL1 COX8A ATP6V1B1 GDA ATP5MC1 SUCLG1 LDHA PGM2L1 SCD5 ELOVL6 PGD RRM2 ENO4 ELOVL7 MVK OGT ME1 NUDT15 COX4I1 NEIL1 SULT1C4 CCNB1 NDUFA11 NDUFB9 TREM2 ENO1 SHPK CD38 DGAT2 UQCRQ ENO3 NT5C3A NDUFB3 PPT2 CTNS ELOVL…
17898	Patient-Control_up_down	4651	GO:0061448	291	73	9.13160397633315e-07	0.0033111196018184	connective tissue development	BP	ENSG00000164087 ENSG00000133048 ENSG00000160801 ENSG00000143369 ENSG00000077782 ENSG00000107796 ENSG00000005513 ENSG00000143867 ENSG00000142871 ENSG00000125863 ENSG00000120093 ENSG00000143869 ENSG00000166396 ENSG00000186792 ENSG00000157017 ENSG00000100473 ENSG00000119042 ENSG00000124159 ENSG00000164040 ENSG00000198353 ENSG00000129514 ENSG00000166923 ENSG00000170315 ENSG00000125398 ENSG00000169071…	POC1A CHI3L1 PTH1R ECM1 FGFR1 ACTA2 SOX8 OSR1 CCN1 MKKS HOXB3 GDF7 SERPINB7 HYAL3 GHRL COCH SATB2 MATN4 PGRMC2 HOXC4 FOXA1 GREM1 UBB SOX9 ROR2 WNT5A SELENOM COL27A1 SCARA3 EFEMP1 COMP SOX6 PITX1 FGF18 CCN2 DGAT2 MGP THBS3 LEP RUNX2 PPARD BMP6 KAT2A SULF1 HOXD3 EGR1 COL11A2 SNORC SORL1 PPARGC1A HAND2 BMP7 ID4 CYTL1 COL7A1 HES5 WNT10B BMP8B RARB TYMS HOXA3 MAPK3 SCIN POR SMPD3 GPLD1 PDGFB BBS2 SPTL…
2762	Patient-Control_up_down	4651	GO:0006936	365	87	9.17664237090871e-07	0.0033274505236915	muscle contraction	BP	ENSG00000080644 ENSG00000163431 ENSG00000182253 ENSG00000130821 ENSG00000173801 ENSG00000004776 ENSG00000130598 ENSG00000184588 ENSG00000101605 ENSG00000182687 ENSG00000141052 ENSG00000107796 ENSG00000118680 ENSG00000198125 ENSG00000006283 ENSG00000152661 ENSG00000160014 ENSG00000175084 ENSG00000266964 ENSG00000196557 ENSG00000125863 ENSG00000186439 ENSG00000101335 ENSG00000100604 ENSG00000163874…	CHRNA3 LMOD1 SYNM SLC6A8 JUP HSPB6 TNNI2 PDE4B MYOM1 GALR2 MYOCD ACTA2 MYL12B MB CACNA1G GJA1 CALM3 DES FXYD1 CACNA1H MKKS TRDN MYL9 CHGA ZC3H12A NDUFS6 GHRL KCNMA1 CNN1 PKP2 LMOD3 TNNT3 ADRB2 DTNA ACE2 MYH11 PRKACA CHRNE COMP SCN7A NMU STAC2 CCN2 CACNA2D1 CHRM3 ENO1 NPNT CD38 TIFAB GSTO1 PLN PTGS2 CRYAB TNNT2 SULF1 ATP2B1 CKMT2 UCN MYBPC1 ALDOA SORBS1 CHRM2 KCNJ3 KCNH2 TPM2 TPM1 PDE5A PTGER3 ATP…
24130	Patient-Control_up_down	4651	GO:1901564	7824	1243	9.80989774953413e-07	0.00355706892398107	organonitrogen compound metabolic process	BP	ENSG00000207568 ENSG00000126934 ENSG00000071553 ENSG00000143179 ENSG00000080644 ENSG00000096060 ENSG00000168701 ENSG00000161638 ENSG00000167588 ENSG00000096063 ENSG00000172901 ENSG00000119699 ENSG00000138376 ENSG00000204435 ENSG00000271447 ENSG00000115661 ENSG00000129932 ENSG00000146013 ENSG00000173546 ENSG00000244045 ENSG00000158402 ENSG00000173926 ENSG00000184216 ENSG00000143156 ENSG00000131469…	MIR203A MAP2K2 ATP6AP1 UCK2 CHRNA3 FKBP5 TMEM208 ITGA5 GPD1 SRPK1 LVRN TGFB3 BARD1 CSNK2B MMP28 STK16 DOHH GFRA3 CSPG4 TMEM199 CDC25C MARCHF3 IRAK1 NME7 RPL27 UBL4A NDUFA1 G6PD CHI3L1 MRPL14 PGLYRP2 CYP4F22 ABHD17C CEMIP ADAMTS17 GPC4 RAB8A PRELID1 KLF2 SLC34A1 F12 OAZ1 PHACTR3 VGF ZDHHC12 IL31RA SLC6A8 BAG2 VIL1 FZD4 SLC16A10 GAREM1 PRKN CCNA2 LONRF1 TEX2 PSEN2 CLEC7A DUSP5 RPS12 MOK PSENEN TNFA…
2630	Patient-Control_up_down	4651	GO:0006753	776	160	1.00338181942444e-06	0.00363826247723303	nucleoside phosphate metabolic process	BP	ENSG00000143179 ENSG00000167588 ENSG00000143156 ENSG00000125356 ENSG00000160211 ENSG00000117009 ENSG00000167900 ENSG00000184588 ENSG00000106268 ENSG00000172840 ENSG00000106105 ENSG00000239672 ENSG00000186010 ENSG00000131495 ENSG00000094963 ENSG00000166136 ENSG00000105220 ENSG00000134326 ENSG00000162409 ENSG00000179761 ENSG00000090266 ENSG00000134240 ENSG00000169020 ENSG00000106617 ENSG00000155530…	UCK2 GPD1 NME7 NDUFA1 G6PD KMO TK1 PDE4B NUDT1 PDP2 GARS1 NME1 NDUFA13 NDUFA2 FMO2 NDUFB8 GPI CMPK2 PRKAA2 PIPOX NDUFB2 HMGCS2 ATP5ME PRKAG2 LRGUK CDA SULT2B1 VCP ITPA PANK1 UQCRFS1 NDUFS6 ELOVL1 COX8A ATP6V1B1 GDA ATP5MC1 SUCLG1 LDHA PGM2L1 SCD5 ELOVL6 PGD RRM2 ENO4 ELOVL7 MVK OGT ME1 NUDT15 COX4I1 NEIL1 SULT1C4 CCNB1 NDUFA11 NDUFB9 TREM2 ENO1 SHPK CD38 DGAT2 UQCRQ ENO3 NT5C3A NDUFB3 PPT2 CTNS E…
3852	Patient-Control_up_down	4651	GO:0009719	1775	325	1.06972283752234e-06	0.003878815008856	response to endogenous stimulus	BP	ENSG00000071553 ENSG00000080644 ENSG00000138378 ENSG00000170345 ENSG00000167588 ENSG00000119699 ENSG00000204435 ENSG00000115661 ENSG00000188779 ENSG00000131469 ENSG00000067191 ENSG00000167461 ENSG00000127528 ENSG00000131183 ENSG00000128564 ENSG00000127831 ENSG00000173801 ENSG00000141441 ENSG00000185345 ENSG00000145386 ENSG00000116133 ENSG00000155876 ENSG00000103653 ENSG00000102981 ENSG00000176887…	ATP6AP1 CHRNA3 STAT4 FOS GPD1 TGFB3 CSNK2B STK16 SKOR1 RPL27 CACNB1 RAB8A KLF2 SLC34A1 VGF VIL1 JUP GAREM1 PRKN CCNA2 DHCR24 RRAGA CSK PARD6A SOX11 PHB FGFR1 PCSK9 PDE4B PRDM16 RASL11B FOXP2 IRS1 SMURF2 PRKCQ FOSB SOCS3 NME1 AKR1C2 LGR5 MYOCD SLC2A1 ESRRG GPI POLR2I SESN1 MB RGS9 LMO3 HHIP HAS2 PRKAA2 GJA1 CALM3 H2AZ1 FIS1 SDC1 CCN1 ITPR2 EGR3 SLC30A10 CCL19 CCL21 CACNA1H MKKS HPGD CALR UGT3A2 PC…
2009	Patient-Control_up_down	4651	GO:0005996	308	76	1.09234176727763e-06	0.00396083124814868	monosaccharide metabolic process	BP	ENSG00000138207 ENSG00000167588 ENSG00000160211 ENSG00000185345 ENSG00000169047 ENSG00000117394 ENSG00000105220 ENSG00000102100 ENSG00000175264 ENSG00000148803 ENSG00000100889 ENSG00000170482 ENSG00000132326 ENSG00000172531 ENSG00000176920 ENSG00000174951 ENSG00000181649 ENSG00000157017 ENSG00000162772 ENSG00000244122 ENSG00000165434 ENSG00000241635 ENSG00000172461 ENSG00000142657 ENSG00000105221…	RBP4 GPD1 G6PD PRKN IRS1 SLC2A1 GPI SLC35A2 CHST1 FUOM PCK2 SLC23A1 PER2 PPP1CA FUT2 FUT1 PHLDA2 GHRL ATF3 UGT1A7 PGM2L1 UGT1A1 FUT9 PGD AKT2 FUT8 ALDH1A1 OGT TKTL1 SLC25A11 GSK3A ENO1 DGAT2 ENO3 GOT2 GSTO1 LEP PFKFB2 PPARD KAT2A POMC HK2 GALK1 OAS1 SERPINA12 ALDOA SORBS1 RGN PPARGC1A KCNJ11 FABP5 PFKFB4 TALDO1 PDK4 ALDOC GNB3 SLC2A3 NUDT5 TPI1 SDHAF3 ENO2 PGM2 MYC ADIPOQ OTOGL GPLD1 SESN2 TKT LE…
6648	Patient-Control_up_down	4651	GO:0019693	623	133	1.24042741936573e-06	0.00449778982262014	ribose phosphate metabolic process	BP	ENSG00000143179 ENSG00000167588 ENSG00000143156 ENSG00000125356 ENSG00000160211 ENSG00000184588 ENSG00000172840 ENSG00000239672 ENSG00000186010 ENSG00000131495 ENSG00000166136 ENSG00000105220 ENSG00000162409 ENSG00000179761 ENSG00000090266 ENSG00000134240 ENSG00000169020 ENSG00000106617 ENSG00000155530 ENSG00000088002 ENSG00000165280 ENSG00000125877 ENSG00000152782 ENSG00000169021 ENSG00000145494…	UCK2 GPD1 NME7 NDUFA1 G6PD PDE4B PDP2 NME1 NDUFA13 NDUFA2 NDUFB8 GPI PRKAA2 PIPOX NDUFB2 HMGCS2 ATP5ME PRKAG2 LRGUK SULT2B1 VCP ITPA PANK1 UQCRFS1 NDUFS6 ELOVL1 COX8A ATP6V1B1 ATP5MC1 SUCLG1 LDHA PGM2L1 SCD5 ELOVL6 PGD ENO4 ELOVL7 MVK OGT COX4I1 SULT1C4 CCNB1 NDUFA11 NDUFB9 TREM2 ENO1 SHPK DGAT2 UQCRQ ENO3 NDUFB3 PPT2 CTNS ELOVL4 PFKFB2 PDE9A ATP5PB RAN COX6B1 NDUFB10 ZBTB7A ACSL6 APRT UQCR11 COX…
607	Patient-Control_up_down	4651	GO:0001894	242	63	1.31178056588763e-06	0.00475651633190854	tissue homeostasis	BP	ENSG00000071553 ENSG00000138207 ENSG00000138376 ENSG00000144452 ENSG00000197375 ENSG00000091483 ENSG00000118503 ENSG00000103653 ENSG00000160801 ENSG00000128340 ENSG00000141655 ENSG00000174483 ENSG00000148600 ENSG00000169744 ENSG00000107736 ENSG00000159763 ENSG00000125863 ENSG00000104237 ENSG00000135413 ENSG00000136244 ENSG00000163631 ENSG00000182040 ENSG00000087088 ENSG00000102575 ENSG00000058453…	ATP6AP1 RBP4 BARD1 ABCA12 SLC22A5 FH TNFAIP3 CSK PTH1R RAC2 TNFRSF11A BBS1 CDHR1 LDB2 CDH23 PIP MKKS RP1 LACRT IL6 ALB USH1G BAX ACP5 CROCC RCN3 ADRB2 CUBN SOX9 PRDX1 LYZ ACTG1 CCN2 CD38 INAVA MTF1 CTSH MUC4 FOXC1 CRB1 TULP1 RAB3D RDH12 COL11A2 JCHAIN SFTPD WHRN NCDN RPE65 PDK4 CHMP4B SPP1 CYTL1 MAK UBASH3B NOD2 CORO1A AZGP1 KRT1 BBS2 LTF NPHP3 HSPB1
5287	Patient-Control_up_down	4651	GO:0015849	352	84	1.33530376297896e-06	0.00484181144456171	organic acid transport	BP	ENSG00000126903 ENSG00000143847 ENSG00000186115 ENSG00000130821 ENSG00000112394 ENSG00000021488 ENSG00000117009 ENSG00000141655 ENSG00000158786 ENSG00000047597 ENSG00000240972 ENSG00000162409 ENSG00000152661 ENSG00000139209 ENSG00000143867 ENSG00000158296 ENSG00000106617 ENSG00000123643 ENSG00000170482 ENSG00000132326 ENSG00000152779 ENSG00000135218 ENSG00000176697 ENSG00000040487 ENSG00000108932…	SLC10A3 PPFIA4 CYP4F2 SLC6A8 SLC16A10 SLC7A9 KMO TNFRSF11A PLA2G2F XK MIF PRKAA2 GJA1 SLC38A4 OSR1 SLC13A3 PRKAG2 SLC36A1 SLC23A1 PER2 SLC16A12 CD36 BDNF SLC66A1 SLC16A6 SLC16A14 SLC25A15 SLC7A8 DRD4 LRRC8E SLC26A7 ACE2 AKT2 SLC27A4 PLA2R1 ARG1 SLC26A9 SLC6A9 SLC6A14 ANXA1 GIPC1 PLA2G3 SLC25A11 SLC1A6 TSPOAP1 SLC12A2 SLC6A20 RIMS1 STARD5 SLC25A48 GOT2 LEP CTNS SLC1A2 PPARD SLC16A1 AQP9 SLC7A5 SLC…
14123	Patient-Control_up_down	4651	GO:0046942	352	84	1.33530376297896e-06	0.00484181144456171	carboxylic acid transport	BP	ENSG00000126903 ENSG00000143847 ENSG00000186115 ENSG00000130821 ENSG00000112394 ENSG00000021488 ENSG00000117009 ENSG00000141655 ENSG00000158786 ENSG00000047597 ENSG00000240972 ENSG00000162409 ENSG00000152661 ENSG00000139209 ENSG00000143867 ENSG00000158296 ENSG00000106617 ENSG00000123643 ENSG00000170482 ENSG00000132326 ENSG00000152779 ENSG00000135218 ENSG00000176697 ENSG00000040487 ENSG00000108932…	SLC10A3 PPFIA4 CYP4F2 SLC6A8 SLC16A10 SLC7A9 KMO TNFRSF11A PLA2G2F XK MIF PRKAA2 GJA1 SLC38A4 OSR1 SLC13A3 PRKAG2 SLC36A1 SLC23A1 PER2 SLC16A12 CD36 BDNF SLC66A1 SLC16A6 SLC16A14 SLC25A15 SLC7A8 DRD4 LRRC8E SLC26A7 ACE2 AKT2 SLC27A4 PLA2R1 ARG1 SLC26A9 SLC6A9 SLC6A14 ANXA1 GIPC1 PLA2G3 SLC25A11 SLC1A6 TSPOAP1 SLC12A2 SLC6A20 RIMS1 STARD5 SLC25A48 GOT2 LEP CTNS SLC1A2 PPARD SLC16A1 AQP9 SLC7A5 SLC…
2714	Patient-Control_up_down	4651	GO:0006873	722	150	1.39235131033965e-06	0.00504866585129157	cellular ion homeostasis	BP	ENSG00000071553 ENSG00000244045 ENSG00000103888 ENSG00000131183 ENSG00000140519 ENSG00000173198 ENSG00000104369 ENSG00000160801 ENSG00000101333 ENSG00000184304 ENSG00000182687 ENSG00000047597 ENSG00000136868 ENSG00000106327 ENSG00000118432 ENSG00000152661 ENSG00000160014 ENSG00000214253 ENSG00000123104 ENSG00000107736 ENSG00000172724 ENSG00000005059 ENSG00000134830 ENSG00000137077 ENSG00000179218…	ATP6AP1 TMEM199 CEMIP SLC34A1 RHCG CYSLTR1 JPH1 PTH1R PLCB4 PRKD1 GALR2 XK SLC31A1 TFR2 CNR1 GJA1 CALM3 FIS1 ITPR2 CDH23 CCL19 MCUB C5AR2 CCL21 CALR TRDN GRIK2 ACKR2 SLC30A1 SLC9B1 LACRT ATOX1 CD36 BAX GHRL BOK KCNMA1 ESR1 HMOX2 DRD4 ATP6V1B1 BAK1 RAB38 ATP2A3 WNT5A PRKACA PLCD4 CLCN3 SLC22A17 NMU GPR12 PLCB2 GRN PLCD1 BCAP31 ATP6V0E1 ATP6V1C2 CACNA2D1 TSPOAP1 CXCR2 CXCR1 SLC12A2 SLC9A4 CALB2 SLC…
2679	Patient-Control_up_down	4651	GO:0006820	677	142	1.53683738115287e-06	0.00557257234406032	anion transport	BP	ENSG00000005022 ENSG00000144452 ENSG00000126903 ENSG00000143847 ENSG00000186115 ENSG00000169230 ENSG00000131183 ENSG00000130821 ENSG00000112394 ENSG00000021488 ENSG00000117009 ENSG00000141655 ENSG00000077782 ENSG00000101276 ENSG00000187730 ENSG00000158786 ENSG00000100979 ENSG00000117394 ENSG00000047597 ENSG00000240972 ENSG00000162409 ENSG00000152661 ENSG00000102100 ENSG00000139209 ENSG00000143867…	SLC25A5 ABCA12 SLC10A3 PPFIA4 CYP4F2 PRELID1 SLC34A1 SLC6A8 SLC16A10 SLC7A9 KMO TNFRSF11A FGFR1 SLC52A3 GABRD PLA2G2F PLTP SLC2A1 XK MIF PRKAA2 GJA1 SLC35A2 SLC38A4 OSR1 FXYD1 SLC13A3 PRKAG2 SLC36A1 SLC23A1 PER2 CPTP SLC16A12 CD36 BDNF SLC66A1 MFSD5 SLC16A6 SLC16A14 SLC25A15 CLCA2 SLC7A8 DRD4 ANO8 GABRA2 LRRC8E CEBPB SLC26A7 ANO10 GABRA4 SLC25A6 ACE2 AKT2 ATP10B SLC27A4 GABRP PLA2R1 ARG1 GABRB2 S…
2728	Patient-Control_up_down	4651	GO:0006887	1025	201	1.69978785062158e-06	0.00616343074635385	exocytosis	BP	ENSG00000071553 ENSG00000169684 ENSG00000119699 ENSG00000163472 ENSG00000204435 ENSG00000144452 ENSG00000127824 ENSG00000108828 ENSG00000133048 ENSG00000167461 ENSG00000099625 ENSG00000121410 ENSG00000108774 ENSG00000173801 ENSG00000146094 ENSG00000185345 ENSG00000149043 ENSG00000130477 ENSG00000128340 ENSG00000143369 ENSG00000051620 ENSG00000162747 ENSG00000184702 ENSG00000133246 ENSG00000064601…	ATP6AP1 CHRNA5 TGFB3 TMEM79 CSNK2B ABCA12 TUBA4A VAT1 CHI3L1 RAB8A CBARP A1BG RAB5C JUP DOK3 PRKN SYT8 UNC13A RAC2 ECM1 HEBP2 FCGR3B SEPTIN5 PRAM1 CTSA ARHGAP44 STX19 GPI MIF KCNB1 SYT9 CACNA1G DEGS1 CNR1 LAMP1 LGALS3BP CALM3 CADPS2 SDC1 CSTB CACNA1H GM2A SERPINB12 PRSS3 CDA OSTF1 DDOST PSMB7 MANF SERPINB3 CHGA TEX264 LAT2 VCP CD36 TUBB4B RAB26 ALB CADPS HYAL3 PSMB1 LIN7B CLEC3B HMOX2 SLPI SERPIN…
21823	Patient-Control_up_down	4651	GO:0098771	796	162	1.94116491346081e-06	0.00703866397620889	inorganic ion homeostasis	BP	ENSG00000071553 ENSG00000244045 ENSG00000103888 ENSG00000186115 ENSG00000131183 ENSG00000140519 ENSG00000173198 ENSG00000185345 ENSG00000104369 ENSG00000160801 ENSG00000101333 ENSG00000184304 ENSG00000182687 ENSG00000047597 ENSG00000136868 ENSG00000145244 ENSG00000106327 ENSG00000118432 ENSG00000152661 ENSG00000160014 ENSG00000214253 ENSG00000123104 ENSG00000107736 ENSG00000172724 ENSG00000005059…	ATP6AP1 TMEM199 CEMIP CYP4F2 SLC34A1 RHCG CYSLTR1 PRKN JPH1 PTH1R PLCB4 PRKD1 GALR2 XK SLC31A1 CORIN TFR2 CNR1 GJA1 CALM3 FIS1 ITPR2 CDH23 CCL19 MCUB C5AR2 CCL21 CALR TRDN GRIK2 ACKR2 SLC30A1 SLC9B1 LACRT ATOX1 CD36 BAX GHRL BOK KCNMA1 ESR1 HMOX2 SLC7A8 DRD4 ATP6V1B1 BAK1 RAB38 ATP2A3 WNT5A PRKACA PLCD4 CLCN3 SLC22A17 SCN7A NMU GPR12 PLCB2 GRN PLCD1 BCAP31 ATP6V0E1 ATP6V1C2 CACNA2D1 TSPOAP1 CXCR2…
2710	Patient-Control_up_down	4651	GO:0006865	160	46	1.94561188861535e-06	0.00705478870811925	amino acid transport	BP	ENSG00000143847 ENSG00000130821 ENSG00000112394 ENSG00000021488 ENSG00000117009 ENSG00000047597 ENSG00000152661 ENSG00000139209 ENSG00000143867 ENSG00000123643 ENSG00000132326 ENSG00000152779 ENSG00000176697 ENSG00000040487 ENSG00000102743 ENSG00000092068 ENSG00000171017 ENSG00000130234 ENSG00000118520 ENSG00000196517 ENSG00000268104 ENSG00000123159 ENSG00000105143 ENSG00000005379 ENSG00000064651…	PPFIA4 SLC6A8 SLC16A10 SLC7A9 KMO XK GJA1 SLC38A4 OSR1 SLC36A1 PER2 SLC16A12 BDNF SLC66A1 SLC25A15 SLC7A8 LRRC8E ACE2 ARG1 SLC6A9 SLC6A14 GIPC1 SLC1A6 TSPOAP1 SLC12A2 SLC6A20 RIMS1 SLC25A48 LEP CTNS SLC1A2 SLC7A5 NTRK2 SFXN5 SLC7A1 SLC7A11 SYT1 SLC6A11 SLC7A4 APBA1 HRH3 ATP1A2 SLC6A1 MYC ABAT PPFIA2
3546	Patient-Control_up_down	4651	GO:0009150	589	126	2.108159385313e-06	0.00764418593114495	purine ribonucleotide metabolic process	BP	ENSG00000167588 ENSG00000143156 ENSG00000125356 ENSG00000184588 ENSG00000172840 ENSG00000239672 ENSG00000186010 ENSG00000131495 ENSG00000166136 ENSG00000105220 ENSG00000162409 ENSG00000179761 ENSG00000090266 ENSG00000134240 ENSG00000169020 ENSG00000106617 ENSG00000155530 ENSG00000088002 ENSG00000165280 ENSG00000125877 ENSG00000152782 ENSG00000169021 ENSG00000145494 ENSG00000066322 ENSG00000176340…	GPD1 NME7 NDUFA1 PDE4B PDP2 NME1 NDUFA13 NDUFA2 NDUFB8 GPI PRKAA2 PIPOX NDUFB2 HMGCS2 ATP5ME PRKAG2 LRGUK SULT2B1 VCP ITPA PANK1 UQCRFS1 NDUFS6 ELOVL1 COX8A ATP6V1B1 ATP5MC1 SUCLG1 LDHA PGM2L1 SCD5 ELOVL6 ENO4 ELOVL7 MVK OGT COX4I1 SULT1C4 CCNB1 NDUFA11 NDUFB9 TREM2 ENO1 DGAT2 UQCRQ ENO3 NDUFB3 PPT2 CTNS ELOVL4 PFKFB2 PDE9A ATP5PB RAN COX6B1 NDUFB10 ZBTB7A ACSL6 APRT UQCR11 COX6B2 HINT1 COX7C COX…
2524	Patient-Control_up_down	4651	GO:0006636	58	23	2.10833217963188e-06	0.00764481248334518	unsaturated fatty acid biosynthetic process	BP	ENSG00000108839 ENSG00000240972 ENSG00000148344 ENSG00000143753 ENSG00000164120 ENSG00000066322 ENSG00000145284 ENSG00000170522 ENSG00000164181 ENSG00000135046 ENSG00000118402 ENSG00000073756 ENSG00000159228 ENSG00000164687 ENSG00000148334 ENSG00000132965 ENSG00000095303 ENSG00000163106 ENSG00000059377 ENSG00000127129 ENSG00000179477 ENSG00000179148 ENSG00000012779	ALOX12 MIF PTGES DEGS1 HPGD ELOVL1 SCD5 ELOVL6 ELOVL7 ANXA1 ELOVL4 PTGS2 CBR1 FABP5 PTGES2 ALOX5AP PTGS1 HPGDS TBXAS1 EDN2 ALOX12B ALOXE3 ALOX5
2813	Patient-Control_up_down	4651	GO:0007010	1478	275	2.11190822221591e-06	0.0076577792137549	cytoskeleton organization	BP	ENSG00000159176 ENSG00000164087 ENSG00000119699 ENSG00000135723 ENSG00000127824 ENSG00000118997 ENSG00000163431 ENSG00000182253 ENSG00000108830 ENSG00000127831 ENSG00000173801 ENSG00000185345 ENSG00000118503 ENSG00000164741 ENSG00000112379 ENSG00000128340 ENSG00000102981 ENSG00000162643 ENSG00000128578 ENSG00000166483 ENSG00000007047 ENSG00000150764 ENSG00000089685 ENSG00000101605 ENSG00000197948…	CSRP1 POC1A TGFB3 FHOD1 TUBA4A DNAH7 LMOD1 SYNM RND2 VIL1 JUP PRKN TNFAIP3 DLC1 ARFGEF3 RAC2 PARD6A WDR63 STRIP2 WEE1 MARK4 DIXDC1 BIRC5 MYOM1 FCHSD1 CDC42BPA GABARAP ARHGEF10 ARHGAP44 FSCN1 SPEF2 ARMC2 NTMT1 PAK5 STARD9 PRKAA2 CDC42EP1 GJA1 CALM3 TWF2 DCLK2 DES PHLDB2 SKA2 CCL21 DNAH1 MKKS TENM1 CCDC40 CALR MYO5C KANK4 TRDN RP1 NEK2 RAPGEF3 LRGUK FHOD3 MICALL1 VCP CDC20 BRK1 TUBB4B INA POF1B MET…
15236	Patient-Control_up_down	4651	GO:0051046	969	191	2.19182886392768e-06	0.00794757146060177	regulation of secretion	BP	ENSG00000207568 ENSG00000071553 ENSG00000080644 ENSG00000169684 ENSG00000138207 ENSG00000119699 ENSG00000005022 ENSG00000186115 ENSG00000167461 ENSG00000099625 ENSG00000185345 ENSG00000118503 ENSG00000117009 ENSG00000149043 ENSG00000130477 ENSG00000128340 ENSG00000102981 ENSG00000176887 ENSG00000184702 ENSG00000141655 ENSG00000077782 ENSG00000169047 ENSG00000133246 ENSG00000089685 ENSG00000101605…	MIR203A ATP6AP1 CHRNA3 CHRNA5 RBP4 TGFB3 SLC25A5 CYP4F2 RAB8A CBARP PRKN TNFAIP3 KMO SYT8 UNC13A RAC2 PARD6A SOX11 SEPTIN5 TNFRSF11A FGFR1 IRS1 PRAM1 BIRC5 MYOM1 ANGPT1 FAM3D SLC2A1 GPI MIF KCNB1 SYT9 CORIN CACNA1G TFR2 CNR1 LAMP1 GJA1 CALM3 CADPS2 GPR68 SDC1 ITPR2 CCL19 C5AR2 CACNA1H SLC30A1 RAPGEF3 CARD18 PER2 LACRT CHGA IL6 CPTP ZC3H12A RAB26 CADPS HYAL3 ARF6 NLRP10 GHRL DRD4 SYT10 SYTL2 SCG5 …
18259	Patient-Control_up_down	4651	GO:0065009	3373	573	2.24348779233738e-06	0.00813488673501534	regulation of molecular function	BP	ENSG00000126934 ENSG00000080644 ENSG00000170345 ENSG00000119699 ENSG00000204435 ENSG00000173546 ENSG00000158402 ENSG00000184216 ENSG00000133048 ENSG00000103888 ENSG00000067191 ENSG00000169230 ENSG00000104904 ENSG00000022267 ENSG00000087495 ENSG00000099625 ENSG00000112208 ENSG00000127831 ENSG00000174804 ENSG00000173801 ENSG00000185345 ENSG00000145386 ENSG00000143801 ENSG00000172243 ENSG00000138166…	MAP2K2 CHRNA3 FOS TGFB3 CSNK2B CSPG4 CDC25C IRAK1 CHI3L1 CEMIP CACNB1 PRELID1 OAZ1 FHL1 PHACTR3 CBARP BAG2 VIL1 FZD4 JUP PRKN CCNA2 PSEN2 CLEC7A DUSP5 PSENEN TNFAIP3 DLC1 AGAP6 DHCR24 CSK PERP JPH1 ARFGEF3 BCL3 RAC2 POLG2 ECM1 LHX2 SOX11 ALOX12 PIM1 CEBPA GRIA3 ZNF593 TNFRSF11A PRDX2 PRKD1 FGFR1 PCSK9 PDE4B IRS1 PRKCQ BIRC5 COL4A3 MUC20 AIMP2 ANXA8L1 PDP2 SOCS3 NME1 ANGPT1 RASAL1 NDUFA13 ARHGEF10…
7332	Patient-Control_up_down	4651	GO:0022898	288	71	2.51740351353709e-06	0.00912810514008548	regulation of transmembrane transporter activity	BP	ENSG00000067191 ENSG00000022267 ENSG00000099625 ENSG00000104369 ENSG00000137193 ENSG00000125675 ENSG00000169174 ENSG00000184588 ENSG00000182687 ENSG00000108370 ENSG00000088320 ENSG00000152661 ENSG00000075461 ENSG00000160014 ENSG00000183908 ENSG00000143867 ENSG00000266964 ENSG00000184709 ENSG00000186439 ENSG00000133216 ENSG00000179915 ENSG00000152578 ENSG00000069696 ENSG00000169252 ENSG00000164949…	CACNB1 FHL1 CBARP JPH1 PIM1 GRIA3 PCSK9 PDE4B GALR2 RGS9 REM1 GJA1 CACNG4 CALM3 LRRC55 OSR1 FXYD1 LRRC26 TRDN EPHB2 NRXN1 GRIA4 DRD4 ADRB2 GEM PRKACA STAC2 CACNA2D1 TREM2 CHRM3 TCAF2 JPH4 S100A1 GSTO1 AKAP9 PLN GLRX DLG3 KCNAB1 CAPN1 CACNB3 RGN PPARGC1A KCNJ11 TRPC6 SHISA8 GRIA2 CRACR2A STIMATE KCNRG ATP1A2 CASQ2 GSTM2 PPIF JPH2 NETO2 CFTR AKAP6 PHB2 PTAFR CDK5 DAPK1 ANK2 TESC CACNB2 HTR3A SHANK2…
17027	Patient-Control_up_down	4651	GO:0060541	216	57	2.60087736163416e-06	0.00943078131328545	respiratory system development	BP	ENSG00000138207 ENSG00000119699 ENSG00000144452 ENSG00000133048 ENSG00000127528 ENSG00000176887 ENSG00000245848 ENSG00000077782 ENSG00000128573 ENSG00000106305 ENSG00000141052 ENSG00000152582 ENSG00000164161 ENSG00000205002 ENSG00000141519 ENSG00000170482 ENSG00000172531 ENSG00000141448 ENSG00000142552 ENSG00000136205 ENSG00000115461 ENSG00000129514 ENSG00000125398 ENSG00000118520 ENSG00000114251…	RBP4 TGFB3 ABCA12 CHI3L1 KLF2 SOX11 CEBPA FGFR1 FOXP2 AIMP2 MYOCD SPEF2 HHIP AARD CCDC40 SLC23A1 PPP1CA GATA6 RCN3 TNS3 IGFBP5 FOXA1 SOX9 ARG1 WNT5A LIF ERRFI1 GPC3 FGF18 CCN2 FSTL3 EDA CTSH DNAAF1 KCNAB1 CYP1A2 EIF4EBP1 FGFRL1 SFTPD PDGFA SLC7A11 WDPCP TBX5 SIM2 DLX5 MAPK3 SREBF1 SPRY2 SMPD3 WNT2 LAMA5 EDN2 MME SPDEF NPHP3 FGF7 SIX1
2749	Patient-Control_up_down	4651	GO:0006915	2176	386	2.62185837443985e-06	0.00950685846571889	apoptotic process	BP	ENSG00000161638 ENSG00000119699 ENSG00000138376 ENSG00000005022 ENSG00000184216 ENSG00000160211 ENSG00000133048 ENSG00000135541 ENSG00000105058 ENSG00000169230 ENSG00000181026 ENSG00000164509 ENSG00000127831 ENSG00000185345 ENSG00000143801 ENSG00000172243 ENSG00000205155 ENSG00000118503 ENSG00000004776 ENSG00000164741 ENSG00000116133 ENSG00000155876 ENSG00000112378 ENSG00000069399 ENSG00000104765…	ITGA5 TGFB3 BARD1 SLC25A5 IRAK1 G6PD CHI3L1 AHI1 FAM32A PRELID1 AEN IL31RA VIL1 PRKN PSEN2 CLEC7A PSENEN TNFAIP3 HSPB6 DLC1 DHCR24 RRAGA PERP BCL3 BNIP3L ALOX12 PIM1 PHB PRDX2 SDF2L1 SLC46A2 SGPL1 PRKD1 ADAMTSL4 FGFR1 PCSK9 PRKCQ BIRC5 COL4A3 AIMP2 GGCT SOCS3 NME1 CLDN7 GABARAP ANGPT1 NDUFA13 WDR35 MYOCD GPI MIF KCNB1 FAS PAK5 SOX8 HHIP RETREG1 CSRNP1 SIVA1 HIF3A CNR1 PRKAA2 LAMP1 PRODH GJA1 FIS1…
7333	Patient-Control_up_down	4651	GO:0022900	196	53	2.63251849414877e-06	0.00954551205978344	electron transport chain	BP	ENSG00000167588 ENSG00000125356 ENSG00000256525 ENSG00000186010 ENSG00000131495 ENSG00000166136 ENSG00000092621 ENSG00000143753 ENSG00000090266 ENSG00000142669 ENSG00000162482 ENSG00000053371 ENSG00000169021 ENSG00000145494 ENSG00000176153 ENSG00000176340 ENSG00000065833 ENSG00000131143 ENSG00000134057 ENSG00000174886 ENSG00000147684 ENSG00000164405 ENSG00000008283 ENSG00000119013 ENSG00000173221…	GPD1 NDUFA1 POLG2 NDUFA13 NDUFA2 NDUFB8 PHGDH DEGS1 NDUFB2 SH3BGRL3 AKR7A3 AKR7A2 UQCRFS1 NDUFS6 GPX2 COX8A ME1 COX4I1 CCNB1 NDUFA11 NDUFB9 UQCRQ CYB561 NDUFB3 GLRX COX6B1 RDH16 NDUFB10 UQCR11 COX7C COX5A CYP1A2 COX6C NDUFA7 ALDH2 NDUFB4 NDUFA4L2 PPARGC1A NDUFB11 NDUFAB1 PTGES2 COX6A1 NDUFS8 UQCRH NDUFS3 CYC1 CDK1 POR AIFM2 NDUFA6 COX5B COX7B ALDH4A1
335	Patient-Control_up_down	4651	GO:0005737	12805	2092	5.98599480310614e-30	3.88491062721588e-27	cytoplasm	CC	ENSG00000161082 ENSG00000126934 ENSG00000071553 ENSG00000143179 ENSG00000159176 ENSG00000096060 ENSG00000138378 ENSG00000168701 ENSG00000161638 ENSG00000166819 ENSG00000164087 ENSG00000138180 ENSG00000138207 ENSG00000170345 ENSG00000167588 ENSG00000096063 ENSG00000172901 ENSG00000119699 ENSG00000138376 ENSG00000163472 ENSG00000204435 ENSG00000005022 ENSG00000178449 ENSG00000004142 ENSG00000271447…
2237	Patient-Control_up_down	4651	GO:0044444	10812	1786	6.02287619650239e-24	3.90884665153005e-21	cytoplasmic part	CC	ENSG00000126934 ENSG00000071553 ENSG00000143179 ENSG00000159176 ENSG00000096060 ENSG00000138378 ENSG00000168701 ENSG00000161638 ENSG00000166819 ENSG00000164087 ENSG00000138180 ENSG00000138207 ENSG00000170345 ENSG00000167588 ENSG00000096063 ENSG00000119699 ENSG00000138376 ENSG00000163472 ENSG00000204435 ENSG00000005022 ENSG00000178449 ENSG00000004142 ENSG00000144452 ENSG00000115661 ENSG00000135723…	MAP2K2 ATP6AP1 UCK2 CSRP1 FKBP5 STAT4 TMEM208 ITGA5 PLIN1 POC1A CEP55 RBP4 FOS GPD1 SRPK1 TGFB3 BARD1 TMEM79 CSNK2B SLC25A5 COX14 POLDIP2 ABCA12 STK16 FHOD1 TUBA4A DOHH GFRA3 DNAH7 CSPG4 TMEM199 CDC25C STARD4 MARCHF3 LMOD1 IRAK1 HSD17B1 RABIF NME7 RPL27 SYNM UBL4A VAT1 RND2 NDUFA1 PPFIA4 G6PD CHI3L1 MREG MRPL14 CYP4F22 ABHD17C CEMIP GPC4 CYP4F8 CYP4F3 CYP4F11 CYP4F2 CLTB AHI1 RAB8A PRELID1 LMAN2 …
2587	Patient-Control_up_down	4651	GO:0070062	2382	497	1.49846969791825e-21	9.72506833948945e-19	extracellular exosome	CC	ENSG00000071553 ENSG00000159176 ENSG00000096060 ENSG00000143217 ENSG00000138207 ENSG00000167588 ENSG00000204435 ENSG00000127824 ENSG00000173546 ENSG00000213064 ENSG00000131469 ENSG00000108828 ENSG00000160211 ENSG00000197375 ENSG00000133048 ENSG00000161031 ENSG00000076716 ENSG00000167461 ENSG00000169223 ENSG00000131187 ENSG00000140519 ENSG00000121410 ENSG00000108774 ENSG00000177025 ENSG00000127831…	ATP6AP1 CSRP1 FKBP5 NECTIN4 RBP4 GPD1 CSNK2B TUBA4A CSPG4 SFT2D2 RPL27 VAT1 G6PD SLC22A5 CHI3L1 PGLYRP2 GPC4 RAB8A LMAN2 F12 RHCG A1BG RAB5C C19orf18 VIL1 JUP FH TNFAIP3 CSK RAC2 ECM1 EPN3 HEBP2 FCGR3B ALOX12 PHB PRDX2 RPS18 AMY2B C5orf46 GGCT GARS1 NME1 CDC42BPA DPP3 ANGPT1 TMED9 CTSA FSCN1 SLC2A1 TSPAN8 GPI MIF CD82 ACTA2 FAS FREM2 MYL12B LSP1 MB LCAT LYPLA1 TOR1B PHGDH RNH1 TPRG1L PSMB5 LAMP1 …
3815	Patient-Control_up_down	4651	GO:1903561	2486	502	9.67756641864375e-19	6.28074060569979e-16	extracellular vesicle	CC	ENSG00000071553 ENSG00000159176 ENSG00000096060 ENSG00000143217 ENSG00000138207 ENSG00000167588 ENSG00000204435 ENSG00000127824 ENSG00000173546 ENSG00000213064 ENSG00000131469 ENSG00000108828 ENSG00000160211 ENSG00000197375 ENSG00000133048 ENSG00000161031 ENSG00000076716 ENSG00000167461 ENSG00000169223 ENSG00000131187 ENSG00000140519 ENSG00000121410 ENSG00000108774 ENSG00000177025 ENSG00000127831…	ATP6AP1 CSRP1 FKBP5 NECTIN4 RBP4 GPD1 CSNK2B TUBA4A CSPG4 SFT2D2 RPL27 VAT1 G6PD SLC22A5 CHI3L1 PGLYRP2 GPC4 RAB8A LMAN2 F12 RHCG A1BG RAB5C C19orf18 VIL1 JUP FH TNFAIP3 CSK RAC2 ECM1 EPN3 HEBP2 FCGR3B ALOX12 PHB PRDX2 RPS18 AMY2B C5orf46 GGCT GARS1 NME1 CDC42BPA DPP3 ANGPT1 TMED9 CTSA FSCN1 SLC2A1 TSPAN8 GPI MIF CD82 ACTA2 FAS FREM2 MYL12B LSP1 MB LCAT LYPLA1 TOR1B PHGDH RNH1 TPRG1L PSMB5 LAMP1 …
218	Patient-Control_up_down	4651	GO:0005576	5199	932	1.13793642401437e-18	7.38520739185324e-16	extracellular region	CC	ENSG00000207721 ENSG00000130032 ENSG00000126934 ENSG00000071553 ENSG00000159176 ENSG00000096060 ENSG00000143217 ENSG00000138180 ENSG00000138207 ENSG00000167588 ENSG00000119699 ENSG00000240053 ENSG00000204435 ENSG00000271447 ENSG00000127824 ENSG00000173546 ENSG00000213064 ENSG00000228300 ENSG00000131469 ENSG00000108828 ENSG00000160211 ENSG00000197375 ENSG00000133048 ENSG00000161031 ENSG00000103888…	MIR186 PRRG3 MAP2K2 ATP6AP1 CSRP1 FKBP5 NECTIN4 CEP55 RBP4 GPD1 TGFB3 LY6G5B CSNK2B MMP28 TUBA4A CSPG4 SFT2D2 FAM174C RPL27 VAT1 G6PD SLC22A5 CHI3L1 PGLYRP2 CEMIP ADAMTS17 GPC4 RAB8A LMAN2 F12 VGF RHCG A1BG RAB5C C19orf18 VIL1 JUP FH TNFAIP3 HSPB6 KMO COL25A1 CSK SPATA6 CD1C RAC2 ECM1 EPN3 GFOD2 HEBP2 TAC3 THNSL2 FCGR3B ALOX12 PHB PRDX2 NTM LRRN1 ADAMTSL4 FGFR1 PCSK9 SUSD4 RPS18 ERVMER34-1 AMY2B …
1333	Patient-Control_up_down	4651	GO:0031982	4483	821	1.35889629564384e-18	8.81923695872852e-16	vesicle	CC	ENSG00000126934 ENSG00000071553 ENSG00000159176 ENSG00000096060 ENSG00000143217 ENSG00000161638 ENSG00000138207 ENSG00000167588 ENSG00000119699 ENSG00000204435 ENSG00000144452 ENSG00000115661 ENSG00000127824 ENSG00000173546 ENSG00000244045 ENSG00000164211 ENSG00000173926 ENSG00000213064 ENSG00000184216 ENSG00000131469 ENSG00000108828 ENSG00000108830 ENSG00000160211 ENSG00000197375 ENSG00000133048…	MAP2K2 ATP6AP1 CSRP1 FKBP5 NECTIN4 ITGA5 RBP4 GPD1 TGFB3 CSNK2B ABCA12 STK16 TUBA4A CSPG4 TMEM199 STARD4 MARCHF3 SFT2D2 IRAK1 RPL27 VAT1 RND2 G6PD SLC22A5 CHI3L1 MREG PGLYRP2 ABHD17C CEMIP GPC4 CLTB RAB8A LMAN2 SLC34A1 F12 MPDZ VGF RHCG CBARP A1BG RAB5C C19orf18 VIL1 FZD4 JUP DOK3 PRKN PSEN2 FH PSENEN TNFAIP3 SYT8 RRAGA CSK ARFGEF3 CD1C UNC13A RAC2 ECM1 EPN3 HEBP2 FCGR3B ALOX12 SEPTIN5 GRIA3 PHB …
20091	Patient-Control_up_down	4651	GO:0043230	2491	502	1.46293945826591e-18	9.49447708414572e-16	extracellular organelle	CC	ENSG00000071553 ENSG00000159176 ENSG00000096060 ENSG00000143217 ENSG00000138207 ENSG00000167588 ENSG00000204435 ENSG00000127824 ENSG00000173546 ENSG00000213064 ENSG00000131469 ENSG00000108828 ENSG00000160211 ENSG00000197375 ENSG00000133048 ENSG00000161031 ENSG00000076716 ENSG00000167461 ENSG00000169223 ENSG00000131187 ENSG00000140519 ENSG00000121410 ENSG00000108774 ENSG00000177025 ENSG00000127831…	ATP6AP1 CSRP1 FKBP5 NECTIN4 RBP4 GPD1 CSNK2B TUBA4A CSPG4 SFT2D2 RPL27 VAT1 G6PD SLC22A5 CHI3L1 PGLYRP2 GPC4 RAB8A LMAN2 F12 RHCG A1BG RAB5C C19orf18 VIL1 JUP FH TNFAIP3 CSK RAC2 ECM1 EPN3 HEBP2 FCGR3B ALOX12 PHB PRDX2 RPS18 AMY2B C5orf46 GGCT GARS1 NME1 CDC42BPA DPP3 ANGPT1 TMED9 CTSA FSCN1 SLC2A1 TSPAN8 GPI MIF CD82 ACTA2 FAS FREM2 MYL12B LSP1 MB LCAT LYPLA1 TOR1B PHGDH RNH1 TPRG1L PSMB5 LAMP1 …
164	Patient-Control_up_down	4651	GO:0001533	50	32	7.69713542547045e-16	4.99544089113032e-13	cornified envelope	CC	ENSG00000173801 ENSG00000124102 ENSG00000057294 ENSG00000143520 ENSG00000143631 ENSG00000197915 ENSG00000172155 ENSG00000186395 ENSG00000135046 ENSG00000163207 ENSG00000169474 ENSG00000169469 ENSG00000163216 ENSG00000241794 ENSG00000203785 ENSG00000196805 ENSG00000244094 ENSG00000159516 ENSG00000203782 ENSG00000105427 ENSG00000081277 ENSG00000092295 ENSG00000184363 ENSG00000118898 ENSG00000134755…	JUP PI3 PKP2 FLG2 FLG HRNR LCE1D KRT10 ANXA1 IVL SPRR1A SPRR1B SPRR2D SPRR2A SPRR2E SPRR2B SPRR2F SPRR2G LOR CNFN PKP1 TGM1 PKP3 PPL DSC2 DSC1 KRT2 KRT1 CSTA DSG1 CST6 DSG2
3429	Patient-Control_up_down	4651	GO:0098590	1251	274	1.48116389371862e-14	9.61275367023381e-12	plasma membrane region	CC	ENSG00000080644 ENSG00000169684 ENSG00000161638 ENSG00000138180 ENSG00000173546 ENSG00000185985 ENSG00000197375 ENSG00000118242 ENSG00000136379 ENSG00000076716 ENSG00000186115 ENSG00000175416 ENSG00000131183 ENSG00000107186 ENSG00000140519 ENSG00000164509 ENSG00000173801 ENSG00000112394 ENSG00000021488 ENSG00000143801 ENSG00000164741 ENSG00000130477 ENSG00000160801 ENSG00000102981 ENSG00000127990…	CHRNA3 CHRNA5 ITGA5 CEP55 CSPG4 SLITRK2 SLC22A5 MREG ABHD17C GPC4 CYP4F2 CLTB SLC34A1 MPDZ RHCG IL31RA JUP SLC16A10 SLC7A9 PSEN2 DLC1 UNC13A PTH1R PARD6A SGCE GRIA3 IRS1 BBS1 MUC20 SLC52A3 GABRD NME1 CLDN7 NECTIN3 FSCN1 SLC2A1 STX19 CDHR1 GPI KCNB1 CNGA1 RGS9 HHIP HAS2 CNR1 GJA1 CACNG4 AQP3 CADPS2 FXYD1 C5AR2 WWC1 GM2A PRCD HPGD GASK1A GRIK2 SLC30A1 ITGA9 SLC23A1 EPHB2 NRXN1 TGFA GJB6 KPNA2 GRIK3…
2215	Patient-Control_up_down	4651	GO:0044421	4245	758	2.90164172206262e-14	1.88316547761864e-11	extracellular region part	CC	ENSG00000207721 ENSG00000071553 ENSG00000159176 ENSG00000096060 ENSG00000143217 ENSG00000138180 ENSG00000138207 ENSG00000167588 ENSG00000119699 ENSG00000204435 ENSG00000271447 ENSG00000127824 ENSG00000173546 ENSG00000213064 ENSG00000131469 ENSG00000108828 ENSG00000160211 ENSG00000197375 ENSG00000133048 ENSG00000161031 ENSG00000076716 ENSG00000167461 ENSG00000169223 ENSG00000131187 ENSG00000128564…	MIR186 ATP6AP1 CSRP1 FKBP5 NECTIN4 CEP55 RBP4 GPD1 TGFB3 CSNK2B MMP28 TUBA4A CSPG4 SFT2D2 RPL27 VAT1 G6PD SLC22A5 CHI3L1 PGLYRP2 GPC4 RAB8A LMAN2 F12 VGF RHCG A1BG RAB5C C19orf18 VIL1 JUP FH TNFAIP3 KMO COL25A1 CSK CD1C RAC2 ECM1 EPN3 GFOD2 HEBP2 TAC3 THNSL2 FCGR3B ALOX12 PHB PRDX2 LRRN1 ADAMTSL4 PCSK9 RPS18 AMY2B NUDT1 COL4A3 C5orf46 GGCT GARS1 NME1 RELL2 CDC42BPA DPP3 ANGPT1 PLTP TMED9 CTSA FSC…
252	Patient-Control_up_down	4651	GO:0005615	3988	715	9.17853156641997e-14	5.95686698660656e-11	extracellular space	CC	ENSG00000207721 ENSG00000071553 ENSG00000159176 ENSG00000096060 ENSG00000143217 ENSG00000138207 ENSG00000167588 ENSG00000119699 ENSG00000204435 ENSG00000271447 ENSG00000127824 ENSG00000173546 ENSG00000213064 ENSG00000131469 ENSG00000108828 ENSG00000160211 ENSG00000197375 ENSG00000133048 ENSG00000161031 ENSG00000076716 ENSG00000167461 ENSG00000169223 ENSG00000131187 ENSG00000128564 ENSG00000140519…	MIR186 ATP6AP1 CSRP1 FKBP5 NECTIN4 RBP4 GPD1 TGFB3 CSNK2B MMP28 TUBA4A CSPG4 SFT2D2 RPL27 VAT1 G6PD SLC22A5 CHI3L1 PGLYRP2 GPC4 RAB8A LMAN2 F12 VGF RHCG A1BG RAB5C C19orf18 VIL1 JUP FH TNFAIP3 KMO COL25A1 CSK CD1C RAC2 ECM1 EPN3 HEBP2 TAC3 THNSL2 FCGR3B ALOX12 PHB PRDX2 LRRN1 PCSK9 RPS18 AMY2B NUDT1 COL4A3 C5orf46 GGCT GARS1 NME1 CDC42BPA DPP3 ANGPT1 PLTP TMED9 CTSA FSCN1 TIMM8B SLC2A1 TSPAN8 GPI…
2218	Patient-Control_up_down	4651	GO:0044424	16014	2420	9.94952650196551e-13	6.45724269977562e-10	intracellular part	CC	ENSG00000182584 ENSG00000140534 ENSG00000161082 ENSG00000126934 ENSG00000071553 ENSG00000143179 ENSG00000159176 ENSG00000096060 ENSG00000138378 ENSG00000168701 ENSG00000161638 ENSG00000166819 ENSG00000164087 ENSG00000138180 ENSG00000138207 ENSG00000170345 ENSG00000167588 ENSG00000096063 ENSG00000172901 ENSG00000119699 ENSG00000138376 ENSG00000163472 ENSG00000204435 ENSG00000005022 ENSG00000178449…
257	Patient-Control_up_down	4651	GO:0005622	16022	2420	1.42011732715251e-12	9.2165614532198e-10	intracellular	CC	ENSG00000182584 ENSG00000140534 ENSG00000161082 ENSG00000126934 ENSG00000071553 ENSG00000143179 ENSG00000159176 ENSG00000096060 ENSG00000138378 ENSG00000168701 ENSG00000161638 ENSG00000166819 ENSG00000164087 ENSG00000138180 ENSG00000138207 ENSG00000170345 ENSG00000167588 ENSG00000096063 ENSG00000172901 ENSG00000119699 ENSG00000138376 ENSG00000163472 ENSG00000204435 ENSG00000005022 ENSG00000178449…
2249	Patient-Control_up_down	4651	GO:0044456	1038	227	3.75988874544963e-12	2.44016779579681e-09	synapse part	CC	ENSG00000080644 ENSG00000169684 ENSG00000185985 ENSG00000143847 ENSG00000136379 ENSG00000076716 ENSG00000175416 ENSG00000167461 ENSG00000107186 ENSG00000099625 ENSG00000164509 ENSG00000185345 ENSG00000143801 ENSG00000149043 ENSG00000130477 ENSG00000101333 ENSG00000184702 ENSG00000125675 ENSG00000231500 ENSG00000184588 ENSG00000187730 ENSG00000184840 ENSG00000006740 ENSG00000177707 ENSG00000117394…	CHRNA3 CHRNA5 SLITRK2 PPFIA4 ABHD17C GPC4 CLTB RAB8A MPDZ CBARP IL31RA PRKN PSEN2 SYT8 UNC13A PLCB4 SEPTIN5 GRIA3 RPS18 PDE4B GABRD TMED9 ARHGAP44 NECTIN3 SLC2A1 STX19 KCNB1 SYT9 KIF1A RGS9 CAMK2N1 TPRG1L CNR1 LAMP1 CACNG4 CALM3 CADPS2 GRIK2 EIF4A3 SLC30A1 EPHB2 NRXN1 KPNA2 GRIK3 PPP1CA GRIA4 BDNF INA RAB26 BCL2L1 ITGA8 CADPS ARF6 CYP46A1 NTF4 LIN7B GHRL RTN4R KCNMA1 SLC2A4 GAP43 COLQ DRD4 SYT10 …
3471	Patient-Control_up_down	4651	GO:0098793	545	136	9.77050229438355e-12	6.34105598905493e-09	presynapse	CC	ENSG00000143847 ENSG00000076716 ENSG00000175416 ENSG00000167461 ENSG00000099625 ENSG00000164509 ENSG00000185345 ENSG00000143801 ENSG00000149043 ENSG00000130477 ENSG00000184702 ENSG00000184588 ENSG00000184840 ENSG00000006740 ENSG00000117394 ENSG00000178750 ENSG00000170743 ENSG00000130294 ENSG00000158109 ENSG00000118432 ENSG00000185896 ENSG00000160014 ENSG00000081803 ENSG00000164418 ENSG00000133216…	PPFIA4 GPC4 CLTB RAB8A CBARP IL31RA PRKN PSEN2 SYT8 UNC13A SEPTIN5 PDE4B TMED9 ARHGAP44 SLC2A1 STX19 SYT9 KIF1A TPRG1L CNR1 LAMP1 CALM3 CADPS2 GRIK2 EPHB2 NRXN1 GRIK3 PPP1CA BDNF RAB26 BCL2L1 CADPS ARF6 CYP46A1 NTF4 LIN7B RTN4R SLC2A4 SYT10 ATP6V1B1 GABRA2 SH3GL1 STX11 NRXN2 DNAJC5 CDHR3 CADM3 NTNG1 MX1 BLVRB ACTG1 SLC6A9 CLCN3 GIPC1 NMU NECTIN1 SLC1A6 SLC18A2 TSPOAP1 CDK5R1 CHRM3 CALB2 RIMS1 SLC…
2320	Patient-Control_up_down	4651	GO:0045202	1438	293	1.56608230970713e-11	1.01638741899993e-08	synapse	CC	ENSG00000080644 ENSG00000169684 ENSG00000161638 ENSG00000185985 ENSG00000143847 ENSG00000136379 ENSG00000067191 ENSG00000076716 ENSG00000175416 ENSG00000167461 ENSG00000107186 ENSG00000099625 ENSG00000164509 ENSG00000174804 ENSG00000185345 ENSG00000143801 ENSG00000149043 ENSG00000130477 ENSG00000101333 ENSG00000184702 ENSG00000125675 ENSG00000136449 ENSG00000231500 ENSG00000184588 ENSG00000187730…	CHRNA3 CHRNA5 ITGA5 SLITRK2 PPFIA4 ABHD17C CACNB1 GPC4 CLTB RAB8A MPDZ CBARP IL31RA FZD4 PRKN PSEN2 SYT8 UNC13A PLCB4 SEPTIN5 GRIA3 MYCBPAP RPS18 PDE4B GABRD FCHSD1 GABARAP TMED9 ARHGAP44 NECTIN3 SLC2A1 STX19 RASD2 KCNB1 SAMD4A SYT9 KIF1A PAK5 RGS9 CACNA1G CAMK2N1 CEP112 TPRG1L CNR1 LAMP1 ADRB1 CACNG4 CALM3 ARL8B CADPS2 DES EGR3 UNC5C GRIK2 EIF4A3 SLC30A1 EPHB2 NRXN1 KPNA2 GRIK3 MAPK8IP1 PPP1CA V…
1971	Patient-Control_up_down	4651	GO:0042995	2407	446	1.58455473805655e-10	1.0283760249987e-07	cell projection	CC	ENSG00000080644 ENSG00000169684 ENSG00000161638 ENSG00000164087 ENSG00000170345 ENSG00000204435 ENSG00000135723 ENSG00000118997 ENSG00000173546 ENSG00000188779 ENSG00000197375 ENSG00000136379 ENSG00000175416 ENSG00000135541 ENSG00000167461 ENSG00000131183 ENSG00000107186 ENSG00000099625 ENSG00000129250 ENSG00000164509 ENSG00000130821 ENSG00000112208 ENSG00000127831 ENSG00000174804 ENSG00000168026…	CHRNA3 CHRNA5 ITGA5 POC1A FOS CSNK2B FHOD1 DNAH7 CSPG4 SKOR1 SLC22A5 ABHD17C CLTB AHI1 RAB8A SLC34A1 MPDZ CBARP KIF1C IL31RA SLC6A8 BAG2 VIL1 FZD4 TTC21A PRKN SLC7A9 PSEN2 MOK SYT8 DLC1 OPN3 SPATA6 TBC1D32 UNC13A PTH1R RAC2 PARD6A SGCE PLCB4 GRIA3 PTPRM WDR63 PDE4B BLOC1S3 MARK4 BBS1 MUC20 GABRD GARS1 FCHSD1 NME1 CDC42BPA GABARAP ANGPT1 ARHGAP44 NECTIN3 GALR2 WDR35 FSCN1 SPEF2 CDHR1 RPGR GPI KCNB…
3687	Patient-Control_up_down	4651	GO:0120025	2314	431	1.66750456352483e-10	1.08221046172762e-07	plasma membrane bounded cell projection	CC	ENSG00000080644 ENSG00000169684 ENSG00000161638 ENSG00000164087 ENSG00000170345 ENSG00000204435 ENSG00000135723 ENSG00000118997 ENSG00000173546 ENSG00000188779 ENSG00000197375 ENSG00000136379 ENSG00000175416 ENSG00000135541 ENSG00000167461 ENSG00000131183 ENSG00000107186 ENSG00000099625 ENSG00000129250 ENSG00000164509 ENSG00000130821 ENSG00000112208 ENSG00000127831 ENSG00000174804 ENSG00000168026…	CHRNA3 CHRNA5 ITGA5 POC1A FOS CSNK2B FHOD1 DNAH7 CSPG4 SKOR1 SLC22A5 ABHD17C CLTB AHI1 RAB8A SLC34A1 MPDZ CBARP KIF1C IL31RA SLC6A8 BAG2 VIL1 FZD4 TTC21A PRKN SLC7A9 PSEN2 MOK SYT8 DLC1 OPN3 SPATA6 TBC1D32 UNC13A PTH1R RAC2 PARD6A SGCE PLCB4 GRIA3 PTPRM WDR63 PDE4B BLOC1S3 MARK4 BBS1 MUC20 GABRD GARS1 NME1 CDC42BPA GABARAP ANGPT1 ARHGAP44 NECTIN3 GALR2 WDR35 FSCN1 SPEF2 CDHR1 RPGR GPI KCNB1 SAMD4…
2554	Patient-Control_up_down	4651	GO:0062023	430	108	9.02622996782652e-10	5.85802324911941e-07	collagen-containing extracellular matrix	CC	ENSG00000119699 ENSG00000271447 ENSG00000173546 ENSG00000076716 ENSG00000131187 ENSG00000121410 ENSG00000188517 ENSG00000143369 ENSG00000143382 ENSG00000169031 ENSG00000164620 ENSG00000064309 ENSG00000150893 ENSG00000197614 ENSG00000108679 ENSG00000142871 ENSG00000160213 ENSG00000179218 ENSG00000171502 ENSG00000166634 ENSG00000142233 ENSG00000174348 ENSG00000034971 ENSG00000100473 ENSG00000084636…	TGFB3 MMP28 CSPG4 GPC4 F12 A1BG COL25A1 ECM1 ADAMTSL4 COL4A3 RELL2 CDON FREM2 MFAP5 LGALS3BP CCN1 CSTB CALR COL24A1 SERPINB12 NTN5 PODN MYOC COCH COL16A1 ABI3BP CLEC3B SLPI COLQ LGALS4 MATN4 SERPINB8 TPSAB1 COL28A1 FLG HRNR PODNL1 FGFBP3 GREM1 P3H2 WNT5A TNXB COL27A1 COL21A1 ACHE SCARA3 EFEMP1 COMP ANXA1 GPC3 PCSK6 CCN2 NPNT EYS S100A9 S100A8 S100A7 MGP THBS3 FBN2 CTSH DST SERPINE1 LAMC2 SULF1 LA…
3212	Patient-Control_up_down	4651	GO:0097458	1891	357	1.65302098698267e-09	1.07281062055176e-06	neuron part	CC	ENSG00000080644 ENSG00000169684 ENSG00000170345 ENSG00000119699 ENSG00000188779 ENSG00000182253 ENSG00000143847 ENSG00000136379 ENSG00000076716 ENSG00000175416 ENSG00000167461 ENSG00000107186 ENSG00000099625 ENSG00000129250 ENSG00000164509 ENSG00000130821 ENSG00000112208 ENSG00000174804 ENSG00000185345 ENSG00000143801 ENSG00000149043 ENSG00000054277 ENSG00000130477 ENSG00000127990 ENSG00000101333…	CHRNA3 CHRNA5 FOS TGFB3 SKOR1 SYNM PPFIA4 ABHD17C GPC4 CLTB RAB8A MPDZ CBARP KIF1C IL31RA SLC6A8 BAG2 FZD4 PRKN PSEN2 SYT8 OPN3 UNC13A SGCE PLCB4 SEPTIN5 GRIA3 RPS18 PDE4B BLOC1S3 MARK4 GABRD GARS1 FCHSD1 TMED9 ARHGAP44 NECTIN3 FSCN1 SLC2A1 STX19 CDHR1 RPGR GPI KCNB1 SAMD4A CNGA1 SYT9 KIF1A SLC31A1 RGS9 CACNA1G CAMK2N1 GCH1 TPRG1L CNR1 PRKAA2 LAMP1 CACNG4 CALM3 ARL8B CADPS2 TWF2 FABP7 CDH23 UNC5C…
3627	Patient-Control_up_down	4651	GO:0099503	1125	230	2.08136061558803e-09	1.35080303951663e-06	secretory vesicle	CC	ENSG00000119699 ENSG00000204435 ENSG00000144452 ENSG00000108828 ENSG00000108830 ENSG00000133048 ENSG00000175416 ENSG00000167461 ENSG00000099625 ENSG00000121410 ENSG00000108774 ENSG00000173801 ENSG00000146094 ENSG00000143801 ENSG00000149043 ENSG00000130477 ENSG00000143369 ENSG00000051620 ENSG00000162747 ENSG00000184702 ENSG00000184588 ENSG00000106268 ENSG00000106105 ENSG00000184840 ENSG00000064601…	TGFB3 CSNK2B ABCA12 VAT1 RND2 CHI3L1 CLTB RAB8A CBARP A1BG RAB5C JUP DOK3 PSEN2 SYT8 UNC13A ECM1 HEBP2 FCGR3B SEPTIN5 PDE4B NUDT1 GARS1 TMED9 CTSA STX19 GPI MIF SPINK5 SYT9 KIF1A TPRG1L DEGS1 LAMP1 LGALS3BP CALM3 CSTB ITPR2 GM2A CALR IQUB SERPINB12 LRGUK PRSS3 CDA OSTF1 DDOST PSMB7 LACRT SERPINB3 CHGA TEX264 VCP CD36 BDNF TUBB4B TMPRSS4 RAB26 ALB BCL2L1 CADPS HYAL3 NTF4 CAPZA3 PSMB1 GHRL KRTDAP S…
926	Patient-Control_up_down	4651	GO:0030054	1488	289	4.18771705566567e-09	2.71782836912702e-06	cell junction	CC	ENSG00000126934 ENSG00000080644 ENSG00000169684 ENSG00000159176 ENSG00000143217 ENSG00000161638 ENSG00000135723 ENSG00000173546 ENSG00000131469 ENSG00000182253 ENSG00000136379 ENSG00000135541 ENSG00000107186 ENSG00000022267 ENSG00000099625 ENSG00000164509 ENSG00000174804 ENSG00000173801 ENSG00000112394 ENSG00000147027 ENSG00000164741 ENSG00000103653 ENSG00000112378 ENSG00000130477 ENSG00000128340…	MAP2K2 CHRNA3 CHRNA5 CSRP1 NECTIN4 ITGA5 FHOD1 CSPG4 RPL27 SYNM ABHD17C AHI1 MPDZ FHL1 CBARP IL31RA FZD4 JUP SLC16A10 TMEM47 DLC1 CSK PERP UNC13A RAC2 PARD6A GRIA3 PTPRM PRKD1 RPS18 DIXDC1 GABRD CDC42BPA CLDN7 ARHGAP44 NECTIN3 FSCN1 SLC2A1 KCNB1 SAMD4A SYT9 CAMK2N1 AQP7 TPRG1L PCDH1 CNR1 CDC42EP1 GJA1 AQP3 ARL8B CADPS2 DES PHLDB2 FABP7 CDH23 UNC5C FXYD1 CCDC85C CALR GRIK2 GJA3 NRXN1 PDIA3 GJB2 GJ…
407	Patient-Control_up_down	4651	GO:0005829	5580	921	4.45921161194921e-09	2.89402833615504e-06	cytosol	CC	ENSG00000126934 ENSG00000143179 ENSG00000096060 ENSG00000138378 ENSG00000166819 ENSG00000138207 ENSG00000170345 ENSG00000167588 ENSG00000096063 ENSG00000204435 ENSG00000144452 ENSG00000115661 ENSG00000135723 ENSG00000127824 ENSG00000129932 ENSG00000146013 ENSG00000118997 ENSG00000158402 ENSG00000163431 ENSG00000184216 ENSG00000108786 ENSG00000183155 ENSG00000143156 ENSG00000131469 ENSG00000102178…	MAP2K2 UCK2 FKBP5 STAT4 PLIN1 RBP4 FOS GPD1 SRPK1 CSNK2B ABCA12 STK16 FHOD1 TUBA4A DOHH GFRA3 DNAH7 CDC25C LMOD1 IRAK1 HSD17B1 RABIF NME7 RPL27 UBL4A NDUFA1 PPFIA4 G6PD CLTB AHI1 RAB8A SLC34A1 OAZ1 FHL1 BAG2 JUP PRKN CCNA2 SP6 LONRF1 FH RPS12 TNFAIP3 HSPB6 KMO DLC1 DHCR24 RRAGA CSK ANAPC11 RHPN2 BCL3 RAC2 PARD6A TDRP MED27 TOMM40 TNNI2 RNASEK-C17orf49 PLCB4 BNIP3L ALOX12 PIM1 TK1 TNFRSF11A PRDX2 …
3090	Patient-Control_up_down	4651	GO:0097060	407	101	6.21631626003005e-09	4.0343892527595e-06	synaptic membrane	CC	ENSG00000080644 ENSG00000169684 ENSG00000185985 ENSG00000136379 ENSG00000076716 ENSG00000175416 ENSG00000164509 ENSG00000143801 ENSG00000130477 ENSG00000125675 ENSG00000187730 ENSG00000177707 ENSG00000178750 ENSG00000158445 ENSG00000108370 ENSG00000118432 ENSG00000075461 ENSG00000081803 ENSG00000164418 ENSG00000170385 ENSG00000133216 ENSG00000179915 ENSG00000182481 ENSG00000163873 ENSG00000152578…	CHRNA3 CHRNA5 SLITRK2 ABHD17C GPC4 CLTB IL31RA PSEN2 UNC13A GRIA3 GABRD NECTIN3 STX19 KCNB1 RGS9 CNR1 CACNG4 CADPS2 GRIK2 SLC30A1 EPHB2 NRXN1 KPNA2 GRIK3 GRIA4 ITGA8 LIN7B KCNMA1 GABRA2 STX11 EPHA7 KCNK1 GABRA4 CADM3 NTNG1 CNKSR2 MX1 GABRP GABRB2 SIGMAR1 CHRNE SLC6A9 ANXA1 ACP4 NECTIN1 FARP1 SLC1A6 CHRM3 CALB2 RIMS1 MPP2 PALM STX2 SYT7 SORCS3 SLC1A2 AKAP9 CRYAB LRP4 NTRK3 ERBB4 ADAM23 GRIK4 ATP2B…
2254	Patient-Control_up_down	4651	GO:0044463	1593	302	2.27748426751585e-08	1.47808728961779e-05	cell projection part	CC	ENSG00000080644 ENSG00000161638 ENSG00000164087 ENSG00000118997 ENSG00000173546 ENSG00000188779 ENSG00000197375 ENSG00000136379 ENSG00000175416 ENSG00000135541 ENSG00000167461 ENSG00000131183 ENSG00000107186 ENSG00000099625 ENSG00000129250 ENSG00000112208 ENSG00000127831 ENSG00000174804 ENSG00000021488 ENSG00000143801 ENSG00000080823 ENSG00000164741 ENSG00000054277 ENSG00000132122 ENSG00000130477…	CHRNA3 ITGA5 POC1A DNAH7 CSPG4 SKOR1 SLC22A5 ABHD17C CLTB AHI1 RAB8A SLC34A1 MPDZ CBARP KIF1C BAG2 VIL1 FZD4 SLC7A9 PSEN2 MOK DLC1 OPN3 SPATA6 UNC13A PTH1R SGCE PLCB4 GRIA3 WDR63 PDE4B BLOC1S3 MARK4 BBS1 MUC20 GABRD NME1 GABARAP ARHGAP44 NECTIN3 WDR35 FSCN1 SPEF2 CDHR1 RPGR GPI KCNB1 SAMD4A CNGA1 KIF1A HHIP CAMK2N1 GCH1 TPRG1L CNR1 PRKAA2 LAMP1 CALM3 ARL8B TWF2 DNAH11 UNC5C WWC1 DNAH1 MKKS PRCD C…
3689	Patient-Control_up_down	4651	GO:0120038	1593	302	2.27748426751585e-08	1.47808728961779e-05	plasma membrane bounded cell projection part	CC	ENSG00000080644 ENSG00000161638 ENSG00000164087 ENSG00000118997 ENSG00000173546 ENSG00000188779 ENSG00000197375 ENSG00000136379 ENSG00000175416 ENSG00000135541 ENSG00000167461 ENSG00000131183 ENSG00000107186 ENSG00000099625 ENSG00000129250 ENSG00000112208 ENSG00000127831 ENSG00000174804 ENSG00000021488 ENSG00000143801 ENSG00000080823 ENSG00000164741 ENSG00000054277 ENSG00000132122 ENSG00000130477…	CHRNA3 ITGA5 POC1A DNAH7 CSPG4 SKOR1 SLC22A5 ABHD17C CLTB AHI1 RAB8A SLC34A1 MPDZ CBARP KIF1C BAG2 VIL1 FZD4 SLC7A9 PSEN2 MOK DLC1 OPN3 SPATA6 UNC13A PTH1R SGCE PLCB4 GRIA3 WDR63 PDE4B BLOC1S3 MARK4 BBS1 MUC20 GABRD NME1 GABARAP ARHGAP44 NECTIN3 WDR35 FSCN1 SPEF2 CDHR1 RPGR GPI KCNB1 SAMD4A CNGA1 KIF1A HHIP CAMK2N1 GCH1 TPRG1L CNR1 PRKAA2 LAMP1 CALM3 ARL8B TWF2 DNAH11 UNC5C WWC1 DNAH1 MKKS PRCD C…
2005	Patient-Control_up_down	4651	GO:0043226	15162	2272	2.36096601467642e-08	1.532266943525e-05	organelle	CC	ENSG00000182584 ENSG00000140534 ENSG00000161082 ENSG00000126934 ENSG00000071553 ENSG00000080644 ENSG00000159176 ENSG00000096060 ENSG00000138378 ENSG00000143217 ENSG00000168701 ENSG00000161638 ENSG00000166819 ENSG00000164087 ENSG00000138180 ENSG00000138207 ENSG00000170345 ENSG00000167588 ENSG00000096063 ENSG00000119699 ENSG00000138376 ENSG00000163472 ENSG00000204435 ENSG00000005022 ENSG00000178449…
974	Patient-Control_up_down	4651	GO:0030141	951	192	1.2170519339065e-07	7.89866705105321e-05	secretory granule	CC	ENSG00000119699 ENSG00000204435 ENSG00000144452 ENSG00000108828 ENSG00000108830 ENSG00000133048 ENSG00000099625 ENSG00000121410 ENSG00000108774 ENSG00000173801 ENSG00000146094 ENSG00000149043 ENSG00000143369 ENSG00000051620 ENSG00000162747 ENSG00000106268 ENSG00000106105 ENSG00000064601 ENSG00000105220 ENSG00000240972 ENSG00000133710 ENSG00000170743 ENSG00000130294 ENSG00000143753 ENSG00000185896…	TGFB3 CSNK2B ABCA12 VAT1 RND2 CHI3L1 CBARP A1BG RAB5C JUP DOK3 SYT8 ECM1 HEBP2 FCGR3B NUDT1 GARS1 CTSA GPI MIF SPINK5 SYT9 KIF1A DEGS1 LAMP1 LGALS3BP CSTB ITPR2 GM2A CALR IQUB SERPINB12 LRGUK PRSS3 CDA OSTF1 DDOST PSMB7 LACRT SERPINB3 CHGA TEX264 VCP CD36 BDNF TUBB4B TMPRSS4 RAB26 ALB CADPS HYAL3 CAPZA3 PSMB1 GHRL KRTDAP SLC2A4 CLEC3B HMOX2 SLPI SERPINB10 CMTM6 DNAJC5 FLG2 HRNR CYSTM1 SCG5 LRG1 P…
2975	Patient-Control_up_down	4651	GO:0071944	6653	1065	1.32992367694832e-07	8.63120466339458e-05	cell periphery	CC	ENSG00000126934 ENSG00000071553 ENSG00000099866 ENSG00000080644 ENSG00000169684 ENSG00000143217 ENSG00000161638 ENSG00000138180 ENSG00000096063 ENSG00000172901 ENSG00000119699 ENSG00000119686 ENSG00000240053 ENSG00000204435 ENSG00000005022 ENSG00000144452 ENSG00000146013 ENSG00000173546 ENSG00000151704 ENSG00000184216 ENSG00000185985 ENSG00000182253 ENSG00000108830 ENSG00000160211 ENSG00000197375…	MAP2K2 ATP6AP1 MADCAM1 CHRNA3 CHRNA5 NECTIN4 ITGA5 CEP55 SRPK1 LVRN TGFB3 FLVCR2 LY6G5B CSNK2B SLC25A5 ABCA12 GFRA3 CSPG4 KCNJ1 IRAK1 SLITRK2 SYNM RND2 G6PD SLC22A5 MREG FILIP1 ABHD17C CEMIP CACNB1 GPC4 CYP4F2 CLTB RAB8A LMAN2 SLC34A1 F12 MPDZ FHL1 RHCG CBARP IL31RA SLC6A8 RAB5C VIL1 FZD4 JUP DOK3 CYSLTR1 SLC16A10 GAREM1 SLC7A9 PSEN2 CLEC7A TMEM47 PSENEN SYT8 DLC1 COL25A1 OPN3 DIO2 CSK PERP JPH1 …
3545	Patient-Control_up_down	4651	GO:0098978	367	89	1.49060933123619e-07	9.67405455972289e-05	glutamatergic synapse	CC	ENSG00000185985 ENSG00000136379 ENSG00000076716 ENSG00000167461 ENSG00000174804 ENSG00000130477 ENSG00000101333 ENSG00000187730 ENSG00000006740 ENSG00000108370 ENSG00000118432 ENSG00000075461 ENSG00000081803 ENSG00000164418 ENSG00000141543 ENSG00000133216 ENSG00000179915 ENSG00000182481 ENSG00000163873 ENSG00000172531 ENSG00000165280 ENSG00000163618 ENSG00000165527 ENSG00000136950 ENSG00000157017…	SLITRK2 ABHD17C GPC4 RAB8A FZD4 UNC13A PLCB4 GABRD ARHGAP44 RGS9 CNR1 CACNG4 CADPS2 GRIK2 EIF4A3 EPHB2 NRXN1 KPNA2 GRIK3 PPP1CA VCP CADPS ARF6 ARPC5L GHRL RTN4R DRD4 SH3GL1 EPHA7 NTNG1 CNKSR2 WNT5A PAK3 GIPC1 DNAJB1 FARP1 SLC1A6 TSPOAP1 CHRM3 NRG1 MPP2 SYT7 SORCS3 SLC1A2 PPP1R1B AKAP9 DLG3 ATP2B3 NTRK3 ERBB4 ADAM23 ATP2B1 RAB11A EIF4EBP1 SLC4A8 PPP1R9A ADCY8 CHRM2 GPC6 SCN2A NSG1 C1QBP ATP2B2 POR…
1960	Patient-Control_up_down	4651	GO:0042734	160	48	1.80034575793758e-07	0.000116842439690149	presynaptic membrane	CC	ENSG00000076716 ENSG00000175416 ENSG00000164509 ENSG00000143801 ENSG00000130477 ENSG00000178750 ENSG00000118432 ENSG00000081803 ENSG00000164418 ENSG00000133216 ENSG00000179915 ENSG00000163873 ENSG00000135604 ENSG00000162706 ENSG00000162631 ENSG00000196517 ENSG00000110400 ENSG00000105143 ENSG00000133019 ENSG00000079841 ENSG00000111450 ENSG00000011347 ENSG00000110436 ENSG00000178568 ENSG00000114948…	GPC4 CLTB IL31RA PSEN2 UNC13A STX19 CNR1 CADPS2 GRIK2 EPHB2 NRXN1 GRIK3 STX11 CADM3 NTNG1 SLC6A9 NECTIN1 SLC1A6 CHRM3 RIMS1 STX2 SYT7 SLC1A2 ERBB4 ADAM23 GRIK4 ATP2B1 SLC4A8 ADCY8 CHRM2 KCNJ3 RIMS3 GABBR1 SCN2A SLC6A2 SYT1 SLC6A11 DGKI PI4K2A APBA1 CHRM1 CNTN6 SLC6A1 FBXO45 APH1A CDH2 DNM1 HTR3A
1090	Patient-Control_up_down	4651	GO:0031012	562	124	1.95826328960252e-07	0.000127091287495204	extracellular matrix	CC	ENSG00000119699 ENSG00000271447 ENSG00000173546 ENSG00000133048 ENSG00000076716 ENSG00000131187 ENSG00000121410 ENSG00000188517 ENSG00000143369 ENSG00000141098 ENSG00000175928 ENSG00000143382 ENSG00000169031 ENSG00000164620 ENSG00000064309 ENSG00000150893 ENSG00000197614 ENSG00000108679 ENSG00000142871 ENSG00000160213 ENSG00000179218 ENSG00000171502 ENSG00000166634 ENSG00000142233 ENSG00000174348…	TGFB3 MMP28 CSPG4 CHI3L1 GPC4 F12 A1BG COL25A1 ECM1 GFOD2 LRRN1 ADAMTSL4 COL4A3 RELL2 CDON FREM2 MFAP5 LGALS3BP CCN1 CSTB CALR COL24A1 SERPINB12 NTN5 PODN SPOCK2 MYOC COCH COL16A1 PI3 ABI3BP CLEC3B SLPI COLQ LGALS4 MATN4 SERPINB8 TPSAB1 COL28A1 FLG HRNR PODNL1 FGFBP3 GREM1 P3H2 FBN3 WNT5A TNXB COL27A1 COL21A1 ACHE SCARA3 EFEMP1 COMP ANXA1 GPC3 PCSK6 CCN2 NPNT EYS S100A9 S100A8 S100A7 MMP19 MGP TH…
337	Patient-Control_up_down	4651	GO:0005740	836	171	2.51133969617779e-07	0.000162985946281938	mitochondrial envelope	CC	ENSG00000005022 ENSG00000178449 ENSG00000108828 ENSG00000125356 ENSG00000180992 ENSG00000169230 ENSG00000143801 ENSG00000117009 ENSG00000130204 ENSG00000104765 ENSG00000167085 ENSG00000174547 ENSG00000239672 ENSG00000186010 ENSG00000131495 ENSG00000150779 ENSG00000166136 ENSG00000069509 ENSG00000143753 ENSG00000118432 ENSG00000127554 ENSG00000100033 ENSG00000152661 ENSG00000149792 ENSG00000160014…	SLC25A5 COX14 VAT1 NDUFA1 MRPL14 PRELID1 PSEN2 KMO TOMM40 BNIP3L PHB MRPL11 NME1 NDUFA13 NDUFA2 TIMM8B NDUFB8 FUNDC1 DEGS1 CNR1 GFER PRODH GJA1 MRPL49 CALM3 FIS1 MRPL15 MRPS15 COX16 NDUFB2 MCUB ATP5ME PET100 HIGD1A TRIM14 MAPK8IP1 FDXR UQCRFS1 NDUFS6 BAX BCL2L1 BOK MYOC AURKAIP1 SLC25A15 TIMM10 MARC2 COX8A MARC1 RPS3 ATP5MC1 MPV17L2 MICU3 ATP5MPL MRPL58 MRPS12 BAK1 RAB5IF UBB SLC25A6 MRPL27 MX1 A…
1208	Patient-Control_up_down	4651	GO:0031410	2695	468	3.53142095393071e-07	0.000229189219910103	cytoplasmic vesicle	CC	ENSG00000126934 ENSG00000071553 ENSG00000161638 ENSG00000119699 ENSG00000204435 ENSG00000144452 ENSG00000115661 ENSG00000244045 ENSG00000164211 ENSG00000173926 ENSG00000184216 ENSG00000108828 ENSG00000108830 ENSG00000133048 ENSG00000118242 ENSG00000136379 ENSG00000103888 ENSG00000175416 ENSG00000167461 ENSG00000169223 ENSG00000131183 ENSG00000107186 ENSG00000128564 ENSG00000140519 ENSG00000099625…	MAP2K2 ATP6AP1 ITGA5 TGFB3 CSNK2B ABCA12 STK16 TMEM199 STARD4 MARCHF3 IRAK1 VAT1 RND2 CHI3L1 MREG ABHD17C CEMIP CLTB RAB8A LMAN2 SLC34A1 MPDZ VGF RHCG CBARP A1BG RAB5C FZD4 JUP DOK3 PRKN PSEN2 PSENEN SYT8 RRAGA ARFGEF3 CD1C UNC13A RAC2 ECM1 EPN3 HEBP2 FCGR3B SEPTIN5 GRIA3 PHB FGFR1 PCSK9 PDE4B NUDT1 BLOC1S3 GARS1 FCHSD1 GABARAP TMED9 CTSA ARHGAP44 SEC31B SLC2A1 STX19 GPI MIF SPINK5 LEPROTL1 SYT9 …
2316	Patient-Control_up_down	4651	GO:0045177	429	99	3.85542611197276e-07	0.000250217154667032	apical part of cell	CC	ENSG00000173546 ENSG00000197375 ENSG00000118242 ENSG00000186115 ENSG00000131183 ENSG00000107186 ENSG00000140519 ENSG00000021488 ENSG00000143801 ENSG00000160801 ENSG00000102981 ENSG00000176945 ENSG00000101276 ENSG00000117394 ENSG00000152661 ENSG00000266964 ENSG00000134830 ENSG00000196743 ENSG00000170482 ENSG00000121742 ENSG00000135218 ENSG00000198719 ENSG00000077943 ENSG00000156113 ENSG00000116039…	CSPG4 SLC22A5 MREG CYP4F2 SLC34A1 MPDZ RHCG SLC7A9 PSEN2 PTH1R PARD6A MUC20 SLC52A3 SLC2A1 GJA1 FXYD1 C5AR2 GM2A SLC23A1 GJB6 CD36 DLL1 ITGA8 KCNMA1 ATP6V1B1 MAL2 ECRG4 ADRB2 MAL IGFBP2 KCNK1 CUBN ENPEP REN MLC1 SLC26A9 ANXA1 UPK1B CEACAM7 CEACAM6 TUBG1 SLC12A2 SLC6A20 SLC9A4 CD300LG SLC4A10 EDA EDAR SLC15A1 AQP6 PTPRH SLC16A1 UPK1A SLC25A27 SLC7A5 CLIC5 CRB1 CRB3 DPP4 SHROOM4 SCNN1B ATP2B1 SORBS…
3342	Patient-Control_up_down	4651	GO:0097708	2698	468	4.03882394350612e-07	0.000262119673933547	intracellular vesicle	CC	ENSG00000126934 ENSG00000071553 ENSG00000161638 ENSG00000119699 ENSG00000204435 ENSG00000144452 ENSG00000115661 ENSG00000244045 ENSG00000164211 ENSG00000173926 ENSG00000184216 ENSG00000108828 ENSG00000108830 ENSG00000133048 ENSG00000118242 ENSG00000136379 ENSG00000103888 ENSG00000175416 ENSG00000167461 ENSG00000169223 ENSG00000131183 ENSG00000107186 ENSG00000128564 ENSG00000140519 ENSG00000099625…	MAP2K2 ATP6AP1 ITGA5 TGFB3 CSNK2B ABCA12 STK16 TMEM199 STARD4 MARCHF3 IRAK1 VAT1 RND2 CHI3L1 MREG ABHD17C CEMIP CLTB RAB8A LMAN2 SLC34A1 MPDZ VGF RHCG CBARP A1BG RAB5C FZD4 JUP DOK3 PRKN PSEN2 PSENEN SYT8 RRAGA ARFGEF3 CD1C UNC13A RAC2 ECM1 EPN3 HEBP2 FCGR3B SEPTIN5 GRIA3 PHB FGFR1 PCSK9 PDE4B NUDT1 BLOC1S3 GARS1 FCHSD1 GABARAP TMED9 CTSA ARHGAP44 SEC31B SLC2A1 STX19 GPI MIF SPINK5 LEPROTL1 SYT9 …
2255	Patient-Control_up_down	4651	GO:0044464	18987	2765	4.73738709307784e-07	0.000307456422340752	cell part	CC	ENSG00000182584 ENSG00000140534 ENSG00000161082 ENSG00000126934 ENSG00000071553 ENSG00000099866 ENSG00000143179 ENSG00000080644 ENSG00000169684 ENSG00000159176 ENSG00000096060 ENSG00000138378 ENSG00000143217 ENSG00000168701 ENSG00000161638 ENSG00000166819 ENSG00000164087 ENSG00000138180 ENSG00000138207 ENSG00000170345 ENSG00000167588 ENSG00000096063 ENSG00000172901 ENSG00000119699 ENSG00000119686…
1319	Patient-Control_up_down	4651	GO:0031966	793	162	5.64713426567009e-07	0.000366499013841989	mitochondrial membrane	CC	ENSG00000005022 ENSG00000178449 ENSG00000108828 ENSG00000125356 ENSG00000180992 ENSG00000143801 ENSG00000117009 ENSG00000130204 ENSG00000104765 ENSG00000167085 ENSG00000174547 ENSG00000239672 ENSG00000186010 ENSG00000131495 ENSG00000150779 ENSG00000166136 ENSG00000069509 ENSG00000143753 ENSG00000118432 ENSG00000100033 ENSG00000152661 ENSG00000149792 ENSG00000160014 ENSG00000214253 ENSG00000137547…	SLC25A5 COX14 VAT1 NDUFA1 MRPL14 PSEN2 KMO TOMM40 BNIP3L PHB MRPL11 NME1 NDUFA13 NDUFA2 TIMM8B NDUFB8 FUNDC1 DEGS1 CNR1 PRODH GJA1 MRPL49 CALM3 FIS1 MRPL15 MRPS15 COX16 NDUFB2 MCUB ATP5ME PET100 HIGD1A TRIM14 MAPK8IP1 FDXR UQCRFS1 NDUFS6 BAX BCL2L1 BOK MYOC AURKAIP1 SLC25A15 TIMM10 MARC2 COX8A MARC1 RPS3 ATP5MC1 MPV17L2 MICU3 ATP5MPL MRPL58 MRPS12 BAK1 RAB5IF UBB SLC25A6 MRPL27 MX1 ARG1 ROMO1 ANX…
773	Patient-Control_up_down	4651	GO:0016324	360	85	9.31075944745371e-07	0.000604268288139745	apical plasma membrane	CC	ENSG00000173546 ENSG00000197375 ENSG00000118242 ENSG00000186115 ENSG00000131183 ENSG00000107186 ENSG00000140519 ENSG00000021488 ENSG00000143801 ENSG00000160801 ENSG00000102981 ENSG00000176945 ENSG00000101276 ENSG00000117394 ENSG00000152661 ENSG00000266964 ENSG00000196743 ENSG00000170482 ENSG00000121742 ENSG00000135218 ENSG00000198719 ENSG00000156113 ENSG00000116039 ENSG00000147676 ENSG00000119147…	CSPG4 SLC22A5 MREG CYP4F2 SLC34A1 MPDZ RHCG SLC7A9 PSEN2 PTH1R PARD6A MUC20 SLC52A3 SLC2A1 GJA1 FXYD1 GM2A SLC23A1 GJB6 CD36 DLL1 KCNMA1 ATP6V1B1 MAL2 ECRG4 ADRB2 MAL IGFBP2 KCNK1 CUBN ENPEP MLC1 SLC26A9 ANXA1 UPK1B CEACAM7 CEACAM6 SLC12A2 SLC6A20 SLC9A4 CD300LG SLC4A10 SLC15A1 AQP6 PTPRH SLC16A1 UPK1A SLC7A5 CLIC5 CRB1 CRB3 DPP4 SHROOM4 SCNN1B ATP2B1 SORBS2 SLC4A5 ADCY8 CACNB3 NPC1L1 FOLR1 WDPCP…
428	Patient-Control_up_down	4651	GO:0005856	2434	424	9.96243670842907e-07	0.000646562142377047	cytoskeleton	CC	ENSG00000182584 ENSG00000126934 ENSG00000164087 ENSG00000138180 ENSG00000005022 ENSG00000135723 ENSG00000127824 ENSG00000118997 ENSG00000113368 ENSG00000163431 ENSG00000143156 ENSG00000182253 ENSG00000160211 ENSG00000118407 ENSG00000135541 ENSG00000167461 ENSG00000131183 ENSG00000129250 ENSG00000112208 ENSG00000127831 ENSG00000173801 ENSG00000143801 ENSG00000164741 ENSG00000116133 ENSG00000238227…	ACTL10 MAP2K2 POC1A CEP55 SLC25A5 FHOD1 TUBA4A DNAH7 LMNB1 LMOD1 NME7 SYNM G6PD FILIP1 AHI1 RAB8A SLC34A1 KIF1C BAG2 VIL1 JUP PSEN2 DLC1 DHCR24 TMEM250 RAC2 PARD6A SGCE TNNI2 SEPTIN5 WDR63 PDE4B MARK4 CEP95 DIXDC1 PRKCQ BIRC5 BBS1 MYOM1 FCHSD1 NME1 SNTG2 CDC42BPA GABARAP FAM110A KRTAP5-11 CDKL2 PHF1 ARHGEF10 WDR35 FSCN1 SPEF2 SLC2A1 RPGR ACTA2 KIF1A MYL12B LSP1 CORIN STARD9 CEP112 KBTBD8 CNR1 PSM…
772	Patient-Control_up_down	4651	GO:0016323	244	63	1.00549467609158e-06	0.000652566044783436	basolateral plasma membrane	CC	ENSG00000140519 ENSG00000112394 ENSG00000160801 ENSG00000176945 ENSG00000181885 ENSG00000117394 ENSG00000165272 ENSG00000134830 ENSG00000196743 ENSG00000164120 ENSG00000144668 ENSG00000170482 ENSG00000163235 ENSG00000105976 ENSG00000104863 ENSG00000137975 ENSG00000092068 ENSG00000116039 ENSG00000147606 ENSG00000157890 ENSG00000100427 ENSG00000119912 ENSG00000135046 ENSG00000133019 ENSG00000064651…	RHCG SLC16A10 PTH1R MUC20 CLDN7 SLC2A1 AQP3 C5AR2 GM2A HPGD ITGA9 SLC23A1 TGFA MET LIN7B CLCA2 SLC7A8 ATP6V1B1 SLC26A7 MEGF11 MLC1 IDE ANXA1 CHRM3 SLC12A2 SLC9A4 CD38 CD300LG SLC4A10 PALM STX2 CLDN8 DST DLG3 SLC16A1 AQP9 SLC7A5 SHROOM4 ERBB4 ATP2B1 TSHR ADCY8 SLC14A1 TACSTD2 CNNM4 CA9 FOLR1 RHBG SLC51A CLDN19 ATP12A EPCAM NOD2 ATP7B CDH2 PDGFB NDRG4 GPIHBP1 ANK2 LEPR MPZ CLDN4 ST14
258	Patient-Control_up_down	4651	GO:0005623	19040	2769	1.18214110571251e-06	0.00076720957760742	cell	CC	ENSG00000182584 ENSG00000140534 ENSG00000161082 ENSG00000126934 ENSG00000071553 ENSG00000099866 ENSG00000143179 ENSG00000080644 ENSG00000169684 ENSG00000159176 ENSG00000096060 ENSG00000138378 ENSG00000143217 ENSG00000168701 ENSG00000161638 ENSG00000166819 ENSG00000164087 ENSG00000138180 ENSG00000138207 ENSG00000170345 ENSG00000167588 ENSG00000096063 ENSG00000172901 ENSG00000119699 ENSG00000119686…
340	Patient-Control_up_down	4651	GO:0005743	535	116	1.20817398262101e-06	0.000784104914721035	mitochondrial inner membrane	CC	ENSG00000005022 ENSG00000125356 ENSG00000180992 ENSG00000143801 ENSG00000130204 ENSG00000167085 ENSG00000174547 ENSG00000186010 ENSG00000131495 ENSG00000150779 ENSG00000166136 ENSG00000100033 ENSG00000149792 ENSG00000137547 ENSG00000116898 ENSG00000133983 ENSG00000090266 ENSG00000005059 ENSG00000169020 ENSG00000229833 ENSG00000181061 ENSG00000161513 ENSG00000169021 ENSG00000145494 ENSG00000171552…	SLC25A5 NDUFA1 MRPL14 PSEN2 TOMM40 PHB MRPL11 NDUFA13 NDUFA2 TIMM8B NDUFB8 PRODH MRPL49 MRPL15 MRPS15 COX16 NDUFB2 MCUB ATP5ME PET100 HIGD1A FDXR UQCRFS1 NDUFS6 BCL2L1 BOK MYOC AURKAIP1 SLC25A15 TIMM10 COX8A RPS3 ATP5MC1 MPV17L2 MICU3 ATP5MPL MRPL58 MRPS12 RAB5IF SLC25A6 MRPL27 ROMO1 TIMM13 COX4I1 SLC25A11 NDUFA11 NDUFB9 MTFP1 SLC25A48 UQCRQ GOT2 NDUFB3 MRPL54 MRPS18A ATP5PB TMEM126A COX6B1 NDUFB…
4011	Patient-Control_up_down	4651	GO:1990351	354	83	1.67695913652199e-06	0.00108834647960277	transporter complex	CC	ENSG00000080644 ENSG00000169684 ENSG00000151704 ENSG00000067191 ENSG00000125675 ENSG00000184588 ENSG00000187730 ENSG00000150779 ENSG00000158445 ENSG00000006283 ENSG00000075461 ENSG00000160014 ENSG00000183908 ENSG00000266964 ENSG00000005059 ENSG00000184709 ENSG00000196557 ENSG00000164418 ENSG00000163873 ENSG00000152578 ENSG00000099338 ENSG00000179397 ENSG00000156113 ENSG00000134809 ENSG00000151834…	CHRNA3 CHRNA5 KCNJ1 CACNB1 GRIA3 PDE4B GABRD TIMM8B KCNB1 CACNA1G CACNG4 CALM3 LRRC55 FXYD1 MCUB LRRC26 CACNA1H GRIK2 GRIK3 GRIA4 CATSPERG CATSPERE KCNMA1 TIMM10 GABRA2 LRRC8E KCNMB1 KCNK1 GABRA4 GABRP GABRB2 PRKACA CHRNE DPP6 ABHD12 SCN7A TIMM13 KCNIP4 CACNA2D1 CACNA2D2 AKAP9 TTYH1 PLN DLG3 TRPC1 KCNN4 KCNAB1 PKD1L3 CLIC5 GRIK4 SCNN1B CACNB3 RYR3 KCNJ3 LRRC8B KCNJ11 SCN2A GLRB PORCN TRPC6 SHISA8…
794	Patient-Control_up_down	4651	GO:0016529	71	26	2.01891994307063e-06	0.00131027904305284	sarcoplasmic reticulum	CC	ENSG00000104369 ENSG00000123104 ENSG00000179218 ENSG00000186439 ENSG00000145050 ENSG00000181856 ENSG00000090530 ENSG00000074370 ENSG00000072952 ENSG00000153956 ENSG00000092051 ENSG00000160678 ENSG00000054654 ENSG00000198523 ENSG00000186628 ENSG00000159399 ENSG00000150995 ENSG00000198838 ENSG00000108551 ENSG00000118729 ENSG00000164309 ENSG00000213366 ENSG00000149596 ENSG00000151320 ENSG00000058404…	JPH1 ITPR2 CALR TRDN MANF SLC2A4 P3H2 ATP2A3 MRVI1 CACNA2D1 JPH4 S100A1 SYNE2 PLN FSD2 HK2 ITPR1 RYR3 RASD1 CASQ2 CMYA5 GSTM2 JPH2 AKAP6 CAMK2B THBS1
451	Patient-Control_up_down	4651	GO:0005886	6535	1033	2.95527232317598e-06	0.00191797173774121	plasma membrane	CC	ENSG00000126934 ENSG00000071553 ENSG00000099866 ENSG00000080644 ENSG00000169684 ENSG00000143217 ENSG00000161638 ENSG00000138180 ENSG00000096063 ENSG00000172901 ENSG00000119699 ENSG00000119686 ENSG00000240053 ENSG00000204435 ENSG00000005022 ENSG00000144452 ENSG00000146013 ENSG00000173546 ENSG00000151704 ENSG00000184216 ENSG00000185985 ENSG00000182253 ENSG00000160211 ENSG00000197375 ENSG00000118242…	MAP2K2 ATP6AP1 MADCAM1 CHRNA3 CHRNA5 NECTIN4 ITGA5 CEP55 SRPK1 LVRN TGFB3 FLVCR2 LY6G5B CSNK2B SLC25A5 ABCA12 GFRA3 CSPG4 KCNJ1 IRAK1 SLITRK2 SYNM G6PD SLC22A5 MREG FILIP1 ABHD17C CEMIP CACNB1 GPC4 CYP4F2 CLTB RAB8A LMAN2 SLC34A1 F12 MPDZ FHL1 RHCG CBARP IL31RA SLC6A8 RAB5C VIL1 FZD4 JUP DOK3 CYSLTR1 SLC16A10 GAREM1 SLC7A9 PSEN2 CLEC7A TMEM47 PSENEN SYT8 DLC1 COL25A1 OPN3 DIO2 CSK PERP JPH1 CD1C …
1657	Patient-Control_up_down	4651	GO:0034709	12	9	3.31509642090212e-06	0.00215149757716547	methylosome	CC	ENSG00000143977 ENSG00000139343 ENSG00000167088 ENSG00000100028 ENSG00000100632 ENSG00000126457 ENSG00000182004 ENSG00000116455 ENSG00000125835	SNRPG SNRPF SNRPD1 SNRPD3 ERH PRMT1 SNRPE WDR77 SNRPB
1650	Patient-Control_up_down	4651	GO:0034702	322	76	3.48036777169211e-06	0.00225875868382818	ion channel complex	CC	ENSG00000080644 ENSG00000169684 ENSG00000151704 ENSG00000067191 ENSG00000125675 ENSG00000184588 ENSG00000187730 ENSG00000158445 ENSG00000006283 ENSG00000075461 ENSG00000160014 ENSG00000183908 ENSG00000005059 ENSG00000184709 ENSG00000196557 ENSG00000164418 ENSG00000163873 ENSG00000152578 ENSG00000099338 ENSG00000179397 ENSG00000156113 ENSG00000151834 ENSG00000171017 ENSG00000145936 ENSG00000135750…	CHRNA3 CHRNA5 KCNJ1 CACNB1 GRIA3 PDE4B GABRD KCNB1 CACNA1G CACNG4 CALM3 LRRC55 MCUB LRRC26 CACNA1H GRIK2 GRIK3 GRIA4 CATSPERG CATSPERE KCNMA1 GABRA2 LRRC8E KCNMB1 KCNK1 GABRA4 GABRP GABRB2 PRKACA CHRNE DPP6 ABHD12 SCN7A KCNIP4 CACNA2D1 CACNA2D2 AKAP9 TTYH1 DLG3 TRPC1 KCNN4 KCNAB1 PKD1L3 CLIC5 GRIK4 SCNN1B CACNB3 RYR3 KCNJ3 LRRC8B KCNJ11 SCN2A GLRB PORCN TRPC6 SHISA8 GRIA2 KCNH2 SCNN1A NRN1 CASQ2 …
3477	Patient-Control_up_down	4651	GO:0098800	161	45	3.66016797288765e-06	0.00237544901440409	inner mitochondrial membrane protein complex	CC	ENSG00000125356 ENSG00000186010 ENSG00000131495 ENSG00000166136 ENSG00000090266 ENSG00000005059 ENSG00000169020 ENSG00000169021 ENSG00000145494 ENSG00000134809 ENSG00000159199 ENSG00000156411 ENSG00000169100 ENSG00000125995 ENSG00000131143 ENSG00000174886 ENSG00000147684 ENSG00000164405 ENSG00000119013 ENSG00000116459 ENSG00000140990 ENSG00000183978 ENSG00000127184 ENSG00000178741 ENSG00000267855…	NDUFA1 NDUFA13 NDUFA2 NDUFB8 NDUFB2 MCUB ATP5ME UQCRFS1 NDUFS6 TIMM10 ATP5MC1 ATP5MPL SLC25A6 ROMO1 COX4I1 NDUFA11 NDUFB9 UQCRQ NDUFB3 ATP5PB NDUFB10 COA3 COX7C COX5A NDUFA7 ATP5MF GRPEL1 NDUFB4 NDUFA4L2 NDUFB11 NDUFAB1 ATP5PF COX6A1 NDUFS8 UQCRH NDUFS3 CYC1 CHCHD10 PPIF ATP5MG SMDT1 NDUFA6 ATP5PO ATP5MC3 TIMM23
469	Patient-Control_up_down	4651	GO:0005911	422	94	3.75461080672291e-06	0.00243674241356317	cell-cell junction	CC	ENSG00000126934 ENSG00000161638 ENSG00000135723 ENSG00000135541 ENSG00000107186 ENSG00000174804 ENSG00000173801 ENSG00000147027 ENSG00000103653 ENSG00000112378 ENSG00000102981 ENSG00000173482 ENSG00000184304 ENSG00000143776 ENSG00000181885 ENSG00000177707 ENSG00000075618 ENSG00000117394 ENSG00000165269 ENSG00000156453 ENSG00000152661 ENSG00000165272 ENSG00000175084 ENSG00000164434 ENSG00000266964…	MAP2K2 ITGA5 FHOD1 AHI1 MPDZ FZD4 JUP TMEM47 CSK PERP PARD6A PTPRM PRKD1 CDC42BPA CLDN7 NECTIN3 FSCN1 SLC2A1 AQP7 PCDH1 GJA1 AQP3 DES FABP7 FXYD1 CCDC85C GJA3 GJB2 GJB6 LSR RASIP1 POF1B OBSL1 SH3BP1 LIN7B COL16A1 PKP2 CADM3 MLC1 NPHP1 GJB4 GJB3 GJB5 ACTG1 NFASC NECTIN1 CFL1 TJP3 CALB2 CGNL1 CNN2 MYADM CLDN8 DLG3 PKP1 CRB3 DPP4 SHROOM4 FGFRL1 SORBS1 CDH5 KRT8 KCNJ11 SCN2A RAB13 ANKRD23 TRPC6 AOC1 …
881	Patient-Control_up_down	4651	GO:0019866	605	126	3.76205898341066e-06	0.00244157628023352	organelle inner membrane	CC	ENSG00000005022 ENSG00000113368 ENSG00000125356 ENSG00000180992 ENSG00000143801 ENSG00000130204 ENSG00000167085 ENSG00000174547 ENSG00000186010 ENSG00000131495 ENSG00000150779 ENSG00000166136 ENSG00000198780 ENSG00000100033 ENSG00000149792 ENSG00000137547 ENSG00000116898 ENSG00000133983 ENSG00000090266 ENSG00000005059 ENSG00000169020 ENSG00000229833 ENSG00000181061 ENSG00000161513 ENSG00000169021…	SLC25A5 LMNB1 NDUFA1 MRPL14 PSEN2 TOMM40 PHB MRPL11 NDUFA13 NDUFA2 TIMM8B NDUFB8 FAM169A PRODH MRPL49 MRPL15 MRPS15 COX16 NDUFB2 MCUB ATP5ME PET100 HIGD1A FDXR UQCRFS1 NDUFS6 BCL2L1 BOK MYOC AURKAIP1 SLC25A15 TIMM10 COX8A RPS3 ATP5MC1 MPV17L2 MICU3 ATP5MPL MRPL58 MRPS12 RAB5IF SLC25A6 MRPL27 ROMO1 SIGMAR1 IFI27 TIMM13 LMNB2 COX4I1 SLC25A11 NDUFA11 NDUFB9 MTFP1 SLC25A48 UQCRQ GOT2 NDUFB3 MRPL54 MR…
1972	Patient-Control_up_down	4651	GO:0043005	1431	262	3.80035649806862e-06	0.00246643136724654	neuron projection	CC	ENSG00000080644 ENSG00000169684 ENSG00000170345 ENSG00000188779 ENSG00000136379 ENSG00000167461 ENSG00000107186 ENSG00000099625 ENSG00000129250 ENSG00000164509 ENSG00000130821 ENSG00000112208 ENSG00000174804 ENSG00000185345 ENSG00000143801 ENSG00000149043 ENSG00000054277 ENSG00000130477 ENSG00000127990 ENSG00000101333 ENSG00000125675 ENSG00000184588 ENSG00000189114 ENSG00000007047 ENSG00000187730…	CHRNA3 CHRNA5 FOS SKOR1 ABHD17C RAB8A MPDZ CBARP KIF1C IL31RA SLC6A8 BAG2 FZD4 PRKN PSEN2 SYT8 OPN3 UNC13A SGCE PLCB4 GRIA3 PDE4B BLOC1S3 MARK4 GABRD GARS1 ARHGAP44 NECTIN3 FSCN1 CDHR1 RPGR GPI KCNB1 SAMD4A CNGA1 KIF1A CACNA1G CAMK2N1 GCH1 TPRG1L CNR1 PRKAA2 LAMP1 CALM3 ARL8B TWF2 CDH23 UNC5C CACNA1H MKKS PRCD TENM1 GRIK2 RP1 EIF4A3 DNER EPHB2 NRXN1 PSPH GRIK3 MAPK8IP1 LMTK3 PPP1CA GRIA4 BDNF LRI…
784	Patient-Control_up_down	4651	GO:0016469	61	23	4.36804334293722e-06	0.00283486012956626	proton-transporting two-sector ATPase complex	CC	ENSG00000071553 ENSG00000244045 ENSG00000169020 ENSG00000116039 ENSG00000159199 ENSG00000156411 ENSG00000113732 ENSG00000143882 ENSG00000205464 ENSG00000116459 ENSG00000241468 ENSG00000136888 ENSG00000154723 ENSG00000147416 ENSG00000114573 ENSG00000159720 ENSG00000182220 ENSG00000128524 ENSG00000108179 ENSG00000167283 ENSG00000105929 ENSG00000241837 ENSG00000154518	ATP6AP1 TMEM199 ATP5ME ATP6V1B1 ATP5MC1 ATP5MPL ATP6V0E1 ATP6V1C2 ATP6AP1L ATP5PB ATP5MF ATP6V1G1 ATP5PF ATP6V1B2 ATP6V1A ATP6V0D1 ATP6AP2 ATP6V1F PPIF ATP5MG ATP6V0A4 ATP5PO ATP5MC3
3761	Patient-Control_up_down	4651	GO:1902495	346	80	4.50697278944485e-06	0.00292502534034971	transmembrane transporter complex	CC	ENSG00000080644 ENSG00000169684 ENSG00000151704 ENSG00000067191 ENSG00000125675 ENSG00000184588 ENSG00000187730 ENSG00000158445 ENSG00000006283 ENSG00000075461 ENSG00000160014 ENSG00000183908 ENSG00000266964 ENSG00000005059 ENSG00000184709 ENSG00000196557 ENSG00000164418 ENSG00000163873 ENSG00000152578 ENSG00000099338 ENSG00000179397 ENSG00000156113 ENSG00000151834 ENSG00000171017 ENSG00000145936…	CHRNA3 CHRNA5 KCNJ1 CACNB1 GRIA3 PDE4B GABRD KCNB1 CACNA1G CACNG4 CALM3 LRRC55 FXYD1 MCUB LRRC26 CACNA1H GRIK2 GRIK3 GRIA4 CATSPERG CATSPERE KCNMA1 GABRA2 LRRC8E KCNMB1 KCNK1 GABRA4 GABRP GABRB2 PRKACA CHRNE DPP6 ABHD12 SCN7A KCNIP4 CACNA2D1 CACNA2D2 AKAP9 TTYH1 PLN DLG3 TRPC1 KCNN4 KCNAB1 PKD1L3 CLIC5 GRIK4 SCNN1B CACNB3 RYR3 KCNJ3 LRRC8B KCNJ11 SCN2A GLRB PORCN TRPC6 SHISA8 GRIA2 KCNH2 ATP1A2 A…
2223	Patient-Control_up_down	4651	GO:0044429	1149	216	4.67997686830156e-06	0.00303730498752771	mitochondrial part	CC	ENSG00000005022 ENSG00000178449 ENSG00000004142 ENSG00000108828 ENSG00000125356 ENSG00000180992 ENSG00000169230 ENSG00000143801 ENSG00000091483 ENSG00000117009 ENSG00000256525 ENSG00000130204 ENSG00000104765 ENSG00000167085 ENSG00000106268 ENSG00000174547 ENSG00000172840 ENSG00000106105 ENSG00000239672 ENSG00000186010 ENSG00000183010 ENSG00000131495 ENSG00000150779 ENSG00000166136 ENSG00000069509…	SLC25A5 COX14 POLDIP2 VAT1 NDUFA1 MRPL14 PRELID1 PSEN2 FH KMO POLG2 TOMM40 BNIP3L PHB NUDT1 MRPL11 PDP2 GARS1 NME1 NDUFA13 PYCR1 NDUFA2 TIMM8B NDUFB8 FUNDC1 ADHFE1 DEGS1 CNR1 GFER PRODH GJA1 MRPL49 CALM3 FIS1 MRPL15 MRPS15 COX16 NDUFB2 HMGCS2 MCUB ATP5ME GADD45GIP1 PET100 PCK2 HIGD1A FASTKD5 TRIM14 MAPK8IP1 FDXR UQCRFS1 NDUFS6 BAX BCL2L1 BOK MYOC AURKAIP1 SLC25A15 TIMM10 MARC2 COX8A MARC1 RPS3 RA…
2006	Patient-Control_up_down	4651	GO:0043227	13941	2081	4.83768641601443e-06	0.00313965848399336	membrane-bounded organelle	CC	ENSG00000140534 ENSG00000161082 ENSG00000126934 ENSG00000071553 ENSG00000159176 ENSG00000096060 ENSG00000138378 ENSG00000143217 ENSG00000168701 ENSG00000161638 ENSG00000166819 ENSG00000138207 ENSG00000170345 ENSG00000167588 ENSG00000096063 ENSG00000119699 ENSG00000138376 ENSG00000163472 ENSG00000204435 ENSG00000005022 ENSG00000178449 ENSG00000004142 ENSG00000144452 ENSG00000115661 ENSG00000135723…
2028	Patient-Control_up_down	4651	GO:0043292	251	62	5.83560604515975e-06	0.00378730832330868	contractile fiber	CC	ENSG00000159176 ENSG00000163431 ENSG00000182253 ENSG00000173801 ENSG00000143801 ENSG00000104369 ENSG00000130598 ENSG00000184588 ENSG00000101605 ENSG00000117394 ENSG00000107796 ENSG00000160014 ENSG00000247596 ENSG00000175084 ENSG00000101335 ENSG00000134775 ENSG00000122477 ENSG00000124006 ENSG00000163380 ENSG00000130595 ENSG00000197321 ENSG00000112214 ENSG00000240771 ENSG00000133392 ENSG00000184009…	CSRP1 LMOD1 SYNM JUP PSEN2 JPH1 TNNI2 PDE4B MYOM1 SLC2A1 ACTA2 CALM3 TWF2 DES MYL9 FHOD3 LRRC39 OBSL1 LMOD3 TNNT3 SVIL FHL5 ARHGEF25 MYH11 ACTG1 CDK5R1 ENO1 NPNT OBSCN S100A1 KRT19 SYNE2 DST MYZAP GCOM1 IGFN1 CRYAB TNNT2 SORBS2 MYBPC1 ALDOA KRT8 RYR3 NEXN ANKRD23 SYNPO2 FERMT2 TPM2 TPM1 CASQ2 CMYA5 FLNC PDLIM3 JPH2 DNAJB6 MYH15 MYH3 ANK2 PDLIM2 TNNC2 HSPB1 DMD
336	Patient-Control_up_down	4651	GO:0005739	1774	315	5.91895904923248e-06	0.00384140442295188	mitochondrion	CC	ENSG00000126934 ENSG00000005022 ENSG00000178449 ENSG00000004142 ENSG00000108828 ENSG00000125356 ENSG00000180992 ENSG00000169230 ENSG00000179133 ENSG00000185345 ENSG00000143801 ENSG00000091483 ENSG00000117009 ENSG00000205702 ENSG00000112378 ENSG00000256525 ENSG00000051620 ENSG00000130204 ENSG00000104765 ENSG00000167085 ENSG00000106268 ENSG00000174547 ENSG00000172840 ENSG00000106105 ENSG00000239672…	MAP2K2 SLC25A5 COX14 POLDIP2 VAT1 NDUFA1 MRPL14 PRELID1 C10orf67 PRKN PSEN2 FH KMO CYP2D7 PERP POLG2 HEBP2 TOMM40 BNIP3L PHB NUDT1 MRPL11 PDP2 GARS1 NME1 NDUFA13 YJEFN3 PYCR1 NDUFA2 TIMM8B NDUFB8 FUNDC1 PAK5 PTGES ADHFE1 HIF3A CMPK2 DEGS1 CNR1 GFER PRODH GJA1 MRPL49 CALM3 FIS1 MRPL15 MRPS15 COX16 NDUFB2 HMGCS2 MCUB ATP5ME ACAT2 GADD45GIP1 PET100 PCK2 TFDP1 HIGD1A FASTKD5 SECISBP2 DLGAP5 TRIM14 MA…
3475	Patient-Control_up_down	4651	GO:0098798	305	72	6.17083659703864e-06	0.00400487295147808	mitochondrial protein complex	CC	ENSG00000125356 ENSG00000180992 ENSG00000256525 ENSG00000130204 ENSG00000174547 ENSG00000186010 ENSG00000131495 ENSG00000150779 ENSG00000166136 ENSG00000149792 ENSG00000137547 ENSG00000116898 ENSG00000090266 ENSG00000005059 ENSG00000169020 ENSG00000169021 ENSG00000145494 ENSG00000087088 ENSG00000134809 ENSG00000159199 ENSG00000254858 ENSG00000156411 ENSG00000167862 ENSG00000128626 ENSG00000169100…	NDUFA1 MRPL14 POLG2 TOMM40 MRPL11 NDUFA13 NDUFA2 TIMM8B NDUFB8 MRPL49 MRPL15 MRPS15 NDUFB2 MCUB ATP5ME UQCRFS1 NDUFS6 BAX TIMM10 ATP5MC1 MPV17L2 ATP5MPL MRPL58 MRPS12 SLC25A6 MRPL27 ROMO1 TIMM13 COX4I1 NDUFA11 NDUFB9 UQCRQ NDUFB3 MRPL54 MRPS18A ATP5PB NDUFB10 COA3 COX7C COX5A MRPL12 NDUFA7 ATP5MF MRPL17 GRPEL1 NDUFB4 NDUFA4L2 NDUFB11 NDUFAB1 ATP5PF CHCHD1 COX6A1 NDUFS8 UQCRH BCKDK NDUFS3 TOMM22 C…
727	Patient-Control_up_down	4651	GO:0012505	5084	816	6.54741265789482e-06	0.00424927081497374	endomembrane system	CC	ENSG00000126934 ENSG00000071553 ENSG00000168701 ENSG00000161638 ENSG00000166819 ENSG00000170345 ENSG00000096063 ENSG00000119699 ENSG00000163472 ENSG00000204435 ENSG00000144452 ENSG00000173546 ENSG00000113368 ENSG00000244045 ENSG00000173926 ENSG00000184216 ENSG00000131469 ENSG00000108828 ENSG00000108830 ENSG00000133048 ENSG00000118242 ENSG00000171954 ENSG00000136379 ENSG00000103888 ENSG00000076716…	MAP2K2 ATP6AP1 TMEM208 ITGA5 PLIN1 FOS SRPK1 TGFB3 TMEM79 CSNK2B ABCA12 CSPG4 LMNB1 TMEM199 MARCHF3 IRAK1 RPL27 VAT1 RND2 CHI3L1 MREG CYP4F22 ABHD17C CEMIP GPC4 CYP4F8 CYP4F3 CYP4F11 CYP4F2 CLTB RAB8A LMAN2 SLC34A1 F12 VGF AEN ZDHHC12 CBARP KIF1C A1BG RAB5C JUP DOK3 PRKN TEX2 PSEN2 RPS12 PSENEN HSPB6 SYT8 COL25A1 DHCR24 RRAGA PERP JPH1 ARFGEF3 CD1C UNC13A RAC2 ECM1 EPN3 SGCE HEBP2 FCGR3B PLCB4 BN…
35151	Patient-Control_up_down	4651	GO:0098889	84	28	6.9387990552529e-06	0.00450328058685913	intrinsic component of presynaptic membrane	CC	ENSG00000076716 ENSG00000143801 ENSG00000118432 ENSG00000133216 ENSG00000179915 ENSG00000162706 ENSG00000162631 ENSG00000196517 ENSG00000110400 ENSG00000105143 ENSG00000133019 ENSG00000011347 ENSG00000110436 ENSG00000178568 ENSG00000114948 ENSG00000149403 ENSG00000070961 ENSG00000155897 ENSG00000181072 ENSG00000162989 ENSG00000136531 ENSG00000132164 ENSG00000168539 ENSG00000134115 ENSG00000157103…	GPC4 PSEN2 CNR1 EPHB2 NRXN1 CADM3 NTNG1 SLC6A9 NECTIN1 SLC1A6 CHRM3 SYT7 SLC1A2 ERBB4 ADAM23 GRIK4 ATP2B1 ADCY8 CHRM2 KCNJ3 SCN2A SLC6A11 CHRM1 CNTN6 SLC6A1 APH1A CDH2 HTR3A
793	Patient-Control_up_down	4651	GO:0016528	80	27	7.74205153809239e-06	0.00502459144822196	sarcoplasm	CC	ENSG00000104369 ENSG00000123104 ENSG00000179218 ENSG00000186439 ENSG00000145050 ENSG00000181856 ENSG00000090530 ENSG00000074370 ENSG00000072952 ENSG00000153956 ENSG00000092051 ENSG00000160678 ENSG00000054654 ENSG00000198523 ENSG00000186628 ENSG00000159399 ENSG00000150995 ENSG00000198838 ENSG00000108551 ENSG00000118729 ENSG00000164309 ENSG00000213366 ENSG00000128591 ENSG00000149596 ENSG00000151320…	JPH1 ITPR2 CALR TRDN MANF SLC2A4 P3H2 ATP2A3 MRVI1 CACNA2D1 JPH4 S100A1 SYNE2 PLN FSD2 HK2 ITPR1 RYR3 RASD1 CASQ2 CMYA5 GSTM2 FLNC JPH2 AKAP6 CAMK2B THBS1
1320	Patient-Control_up_down	4651	GO:0031967	1338	245	7.88903581487226e-06	0.00511998424385209	organelle envelope	CC	ENSG00000005022 ENSG00000178449 ENSG00000113368 ENSG00000108828 ENSG00000125356 ENSG00000180992 ENSG00000169230 ENSG00000181026 ENSG00000143801 ENSG00000117009 ENSG00000128340 ENSG00000130204 ENSG00000104765 ENSG00000167085 ENSG00000106268 ENSG00000174547 ENSG00000101276 ENSG00000239672 ENSG00000186010 ENSG00000131495 ENSG00000150779 ENSG00000166136 ENSG00000069509 ENSG00000198780 ENSG00000120992…	SLC25A5 COX14 LMNB1 VAT1 NDUFA1 MRPL14 PRELID1 AEN PSEN2 KMO RAC2 TOMM40 BNIP3L PHB NUDT1 MRPL11 SLC52A3 NME1 NDUFA13 NDUFA2 TIMM8B NDUFB8 FUNDC1 FAM169A LYPLA1 PTGES TOR1B GCH1 DEGS1 CNR1 GFER PRODH GJA1 MRPL49 CALM3 FIS1 QRICH2 MRPL15 MRPS15 COX16 NDUFB2 MCUB ATP5ME CALR ACKR2 PET100 SLC30A1 HIGD1A PLA2G4C NRXN1 KPNA2 TRIM14 MAPK8IP1 CPTP FDXR UQCRFS1 TXNL4A NDUFS6 BAX GATA6 BCL2L1 BOK MYOC SP1…
1327	Patient-Control_up_down	4651	GO:0031975	1338	245	7.88903581487226e-06	0.00511998424385209	envelope	CC	ENSG00000005022 ENSG00000178449 ENSG00000113368 ENSG00000108828 ENSG00000125356 ENSG00000180992 ENSG00000169230 ENSG00000181026 ENSG00000143801 ENSG00000117009 ENSG00000128340 ENSG00000130204 ENSG00000104765 ENSG00000167085 ENSG00000106268 ENSG00000174547 ENSG00000101276 ENSG00000239672 ENSG00000186010 ENSG00000131495 ENSG00000150779 ENSG00000166136 ENSG00000069509 ENSG00000198780 ENSG00000120992…	SLC25A5 COX14 LMNB1 VAT1 NDUFA1 MRPL14 PRELID1 AEN PSEN2 KMO RAC2 TOMM40 BNIP3L PHB NUDT1 MRPL11 SLC52A3 NME1 NDUFA13 NDUFA2 TIMM8B NDUFB8 FUNDC1 FAM169A LYPLA1 PTGES TOR1B GCH1 DEGS1 CNR1 GFER PRODH GJA1 MRPL49 CALM3 FIS1 QRICH2 MRPL15 MRPS15 COX16 NDUFB2 MCUB ATP5ME CALR ACKR2 PET100 SLC30A1 HIGD1A PLA2G4C NRXN1 KPNA2 TRIM14 MAPK8IP1 CPTP FDXR UQCRFS1 TXNL4A NDUFS6 BAX GATA6 BCL2L1 BOK MYOC SP1…
2251	Patient-Control_up_down	4651	GO:0044459	3449	571	8.19434032049917e-06	0.00531812686800396	plasma membrane part	CC	ENSG00000126934 ENSG00000071553 ENSG00000080644 ENSG00000169684 ENSG00000161638 ENSG00000138180 ENSG00000119699 ENSG00000240053 ENSG00000005022 ENSG00000146013 ENSG00000173546 ENSG00000151704 ENSG00000185985 ENSG00000160211 ENSG00000197375 ENSG00000118242 ENSG00000136379 ENSG00000067191 ENSG00000076716 ENSG00000186115 ENSG00000175416 ENSG00000169223 ENSG00000131183 ENSG00000107186 ENSG00000140519…	MAP2K2 ATP6AP1 CHRNA3 CHRNA5 ITGA5 CEP55 TGFB3 LY6G5B SLC25A5 GFRA3 CSPG4 KCNJ1 SLITRK2 G6PD SLC22A5 MREG ABHD17C CACNB1 GPC4 CYP4F2 CLTB LMAN2 SLC34A1 MPDZ RHCG IL31RA SLC6A8 FZD4 JUP CYSLTR1 SLC16A10 SLC7A9 PSEN2 PSENEN DLC1 COL25A1 OPN3 PERP CD1C UNC13A PTH1R PARD6A EPN3 PEAR1 SGCE CLPTM1 GRIA3 TNFRSF11A PHB PTPRM FGFR1 PCSK9 PDE4B IRS1 PRKCQ BBS1 MUC20 SLC52A3 GABRD NME1 SNTG2 CLDN7 ARHGAP44 …
1129	Patient-Control_up_down	4651	GO:0031226	1941	339	1.11948184281551e-05	0.00726543715987267	intrinsic component of plasma membrane	CC	ENSG00000080644 ENSG00000169684 ENSG00000161638 ENSG00000005022 ENSG00000173546 ENSG00000151704 ENSG00000185985 ENSG00000076716 ENSG00000169223 ENSG00000131183 ENSG00000140519 ENSG00000130821 ENSG00000174804 ENSG00000173198 ENSG00000112394 ENSG00000021488 ENSG00000143801 ENSG00000205155 ENSG00000188517 ENSG00000054277 ENSG00000112378 ENSG00000158481 ENSG00000160801 ENSG00000127990 ENSG00000104853…	CHRNA3 CHRNA5 ITGA5 SLC25A5 CSPG4 KCNJ1 SLITRK2 GPC4 LMAN2 SLC34A1 RHCG SLC6A8 FZD4 CYSLTR1 SLC16A10 SLC7A9 PSEN2 PSENEN COL25A1 OPN3 PERP CD1C PTH1R SGCE CLPTM1 GRIA3 PHB PTPRM FGFR1 IRS1 SLC52A3 GABRD NECTIN3 GALR2 LGR5 PLGRKT SLC2A1 TSPAN8 CDHR1 CDON KCNB1 CD82 CNGA1 SLC31A1 CACNA1G SLC28A3 HHIP AQP7 NOXO1 TFR2 HAS2 DEGS1 PCDH1 CNR1 LAMP1 GJA1 ADRB1 CACNG4 CALM3 SLC38A4 LRRC55 ADGRG7 GPR68 SDC…
3635	Patient-Control_up_down	4651	GO:0099568	520	109	1.23844294432839e-05	0.00803749470869126	cytoplasmic region	CC	ENSG00000118997 ENSG00000108830 ENSG00000175416 ENSG00000129250 ENSG00000143801 ENSG00000164741 ENSG00000238227 ENSG00000130477 ENSG00000128340 ENSG00000102981 ENSG00000184702 ENSG00000184304 ENSG00000162643 ENSG00000189114 ENSG00000174483 ENSG00000197948 ENSG00000170296 ENSG00000118965 ENSG00000075618 ENSG00000117394 ENSG00000133710 ENSG00000130294 ENSG00000118680 ENSG00000165269 ENSG00000134108…	DNAH7 RND2 CLTB KIF1C PSEN2 DLC1 TMEM250 UNC13A RAC2 PARD6A SEPTIN5 PRKD1 WDR63 BLOC1S3 BBS1 FCHSD1 GABARAP WDR35 FSCN1 SLC2A1 SPINK5 KIF1A MYL12B AQP7 ARL8B MELK PHLDB2 DNAH11 ITPR2 DNAH1 CCDC40 GRIK2 RP1 PLA2G4C RAPGEF3 WDR78 GRIK3 ARF6 CAPZA3 SH3BP1 FAM110C AKT2 ACTR1A PRKACA CFAP54 ABHD12 FRMPD1 GIPC1 CCDC63 RHOV SPRR4 CCN2 CFL1 PHLDB1 CALB2 RIMS1 ENO1 CFAP43 RSPH4A MYADM KRT19 PFN4 KIF4A DNA…
2224	Patient-Control_up_down	4651	GO:0044430	1889	330	1.44999427688377e-05	0.00941046285697567	cytoskeletal part	CC	ENSG00000126934 ENSG00000164087 ENSG00000138180 ENSG00000005022 ENSG00000135723 ENSG00000127824 ENSG00000118997 ENSG00000113368 ENSG00000163431 ENSG00000143156 ENSG00000182253 ENSG00000160211 ENSG00000135541 ENSG00000167461 ENSG00000131183 ENSG00000129250 ENSG00000112208 ENSG00000127831 ENSG00000173801 ENSG00000143801 ENSG00000164741 ENSG00000238227 ENSG00000128340 ENSG00000102981 ENSG00000130598…	MAP2K2 POC1A CEP55 SLC25A5 FHOD1 TUBA4A DNAH7 LMNB1 LMOD1 NME7 SYNM G6PD AHI1 RAB8A SLC34A1 KIF1C BAG2 VIL1 JUP PSEN2 DLC1 TMEM250 RAC2 PARD6A TNNI2 SEPTIN5 WDR63 PDE4B MARK4 CEP95 PRKCQ BIRC5 BBS1 MYOM1 FCHSD1 NME1 CDC42BPA GABARAP FAM110A KRTAP5-11 CDKL2 PHF1 ARHGEF10 WDR35 FSCN1 SPEF2 SLC2A1 RPGR KIF1A MYL12B STARD9 CEP112 KBTBD8 PSMB5 CALM3 RITA1 ARL8B TWF2 DCLK2 DES DNAH11 TRAF5 SKA2 DNAH1 M…
1107	Patient-Control_up_down	4651	GO:0031090	3407	562	1.51461000108383e-05	0.00982981890703406	organelle membrane	CC	ENSG00000126934 ENSG00000071553 ENSG00000163472 ENSG00000005022 ENSG00000178449 ENSG00000113368 ENSG00000244045 ENSG00000173926 ENSG00000184216 ENSG00000131469 ENSG00000108828 ENSG00000108830 ENSG00000125356 ENSG00000118242 ENSG00000180992 ENSG00000171954 ENSG00000136379 ENSG00000103888 ENSG00000186526 ENSG00000186529 ENSG00000171903 ENSG00000186115 ENSG00000175416 ENSG00000167461 ENSG00000169223…	MAP2K2 ATP6AP1 TMEM79 SLC25A5 COX14 LMNB1 TMEM199 MARCHF3 IRAK1 RPL27 VAT1 RND2 NDUFA1 MREG MRPL14 CYP4F22 ABHD17C CEMIP CYP4F8 CYP4F3 CYP4F11 CYP4F2 CLTB RAB8A LMAN2 AEN CBARP RAB5C FZD4 DOK3 PSEN2 PSENEN KMO SYT8 DHCR24 RRAGA JPH1 ARFGEF3 CD1C UNC13A RAC2 TOMM40 FCGR3B BNIP3L GRIA3 ZDHHC15 PHB PRKD1 PCSK9 NUDT1 MRPL11 BBS1 SLC52A3 NME1 GABARAP MGAT3 NDUFA13 TMED9 CTSA CLN8 NDUFA2 SEC31B LGR5 FM…
2248	Patient-Control_up_down	4651	GO:0044455	269	64	1.51661461789154e-05	0.0098428288701161	mitochondrial membrane part	CC	ENSG00000125356 ENSG00000130204 ENSG00000186010 ENSG00000131495 ENSG00000166136 ENSG00000069509 ENSG00000118432 ENSG00000214253 ENSG00000133983 ENSG00000090266 ENSG00000005059 ENSG00000169020 ENSG00000229833 ENSG00000169021 ENSG00000145494 ENSG00000134809 ENSG00000159199 ENSG00000156411 ENSG00000030110 ENSG00000101084 ENSG00000169100 ENSG00000125995 ENSG00000131143 ENSG00000174886 ENSG00000147684…	NDUFA1 TOMM40 NDUFA13 NDUFA2 NDUFB8 FUNDC1 CNR1 FIS1 COX16 NDUFB2 MCUB ATP5ME PET100 UQCRFS1 NDUFS6 TIMM10 ATP5MC1 ATP5MPL BAK1 RAB5IF SLC25A6 ROMO1 COX4I1 NDUFA11 NDUFB9 UQCRQ NDUFB3 ATP5PB NDUFB10 COX6B2 COA3 COX7C COX5A MCUR1 NDUFA7 ATP5MF COQ2 SFXN5 GRPEL1 NDUFB4 NDUFA4L2 NDUFB11 TMEM177 NDUFAB1 ATP5PF PPOX COX6A1 NDUFS8 UQCRH BDH1 NDUFS3 TOMM22 CYC1 CHCHD10 MGARP PPIF ATP5MG SMDT1 NDUFA6 ATP…
435	Patient-Control_up	2199	GO:0003824	6427	690	1.87474247302869e-18	1.2673259117674e-15	catalytic activity	MF	ENSG00000126934 ENSG00000071553 ENSG00000143179 ENSG00000096063 ENSG00000204435 ENSG00000144452 ENSG00000115661 ENSG00000127824 ENSG00000129932 ENSG00000158402 ENSG00000173926 ENSG00000184216 ENSG00000108786 ENSG00000102178 ENSG00000108828 ENSG00000108830 ENSG00000125356 ENSG00000160211 ENSG00000161031 ENSG00000171954 ENSG00000136379 ENSG00000103888 ENSG00000131153 ENSG00000186529 ENSG00000171903…	MAP2K2 ATP6AP1 UCK2 SRPK1 CSNK2B ABCA12 STK16 TUBA4A DOHH CDC25C MARCHF3 IRAK1 HSD17B1 UBL4A VAT1 RND2 NDUFA1 G6PD PGLYRP2 CYP4F22 ABHD17C CEMIP GINS2 CYP4F3 CYP4F11 CYP4F2 RAB8A F12 AEN ZDHHC12 KIF1C RAB5C CCNA2 PSEN2 DUSP5 FH KMO DHCR24 RRAGA DIO2 CSK ANAPC11 TMEM250 RAC2 MED27 GFOD2 ALOX12 SEPTIN5 PIM1 TK1 PRDX2 SDF2L1 SGPL1 RNASEH2A PCSK9 RASL11B NUDT1 MARK4 PRKCQ MCM5 PDP2 GGCT GARS1 PLA2G2F…
29861	Patient-Control_up	2199	GO:0016491	829	133	3.28613981931381e-14	2.22143051785614e-11	oxidoreductase activity	MF	ENSG00000129932 ENSG00000108786 ENSG00000108828 ENSG00000125356 ENSG00000160211 ENSG00000171954 ENSG00000186529 ENSG00000171903 ENSG00000186115 ENSG00000117009 ENSG00000116133 ENSG00000211448 ENSG00000141098 ENSG00000108839 ENSG00000167815 ENSG00000186010 ENSG00000183010 ENSG00000131495 ENSG00000151632 ENSG00000094963 ENSG00000166136 ENSG00000092621 ENSG00000143753 ENSG00000127554 ENSG00000179761…	DOHH HSD17B1 VAT1 NDUFA1 G6PD CYP4F22 CYP4F3 CYP4F11 CYP4F2 KMO DHCR24 DIO2 GFOD2 ALOX12 PRDX2 NDUFA13 PYCR1 NDUFA2 AKR1C2 FMO2 NDUFB8 PHGDH DEGS1 GFER PIPOX NDUFB2 HPGD SH3BGRL3 PDIA3 FDXR AKR7A2 SRD5A3 UQCRFS1 IFI30 NDUFS6 AKR1B10 GPX2 HMOX2 COX8A LDHA SDR16C5 CYP2C18 FOXRED2 PGD PRDX1 BLVRB RRM2 DEGS2 SDR42E1 NSDHL ME1 COX4I1 JMJD7-PLA2G4B NDUFB9 ADH7 PRDX6 UQCRQ CYB561 NDUFB3 GSTO1 DHRS9 GLRX…
3159	Patient-Control_up	2199	GO:0016787	2882	325	3.51630102603611e-10	2.37701949360041e-07	hydrolase activity	MF	ENSG00000071553 ENSG00000144452 ENSG00000127824 ENSG00000158402 ENSG00000108830 ENSG00000161031 ENSG00000136379 ENSG00000103888 ENSG00000131153 ENSG00000167461 ENSG00000131187 ENSG00000181026 ENSG00000129250 ENSG00000108774 ENSG00000143801 ENSG00000138166 ENSG00000155876 ENSG00000238227 ENSG00000128340 ENSG00000108839 ENSG00000184702 ENSG00000104889 ENSG00000169174 ENSG00000128045 ENSG00000106268…	ATP6AP1 ABCA12 TUBA4A CDC25C RND2 PGLYRP2 ABHD17C CEMIP GINS2 RAB8A F12 AEN KIF1C RAB5C PSEN2 DUSP5 RRAGA TMEM250 RAC2 ALOX12 SEPTIN5 RNASEH2A PCSK9 RASL11B NUDT1 MCM5 PDP2 GARS1 PLA2G2F PLCXD1 NME1 DPP3 CTSA NA GLB1L3 KIF1A CORIN LYPLA1 TOR1B GCH1 PSMB5 GLB1L2 ARL8B PRSS27 HM13 ATP5ME GM2A TP53RK EIF4A3 POP7 TMPRSS13 CAPN15 PDIA3 PRSS3 CDA PSPH ENDOU PSMB7 PPP1CA ZC3H12A VCP HYAL4 ITPA SMPD2 AKR…
14561	Patient-Control_up	2199	GO:0005215	1256	166	3.5412265336078e-10	2.39386913671888e-07	transporter activity	MF	ENSG00000071553 ENSG00000080644 ENSG00000169684 ENSG00000119686 ENSG00000005022 ENSG00000144452 ENSG00000164211 ENSG00000126903 ENSG00000169230 ENSG00000131183 ENSG00000140519 ENSG00000130821 ENSG00000112394 ENSG00000130204 ENSG00000119457 ENSG00000172548 ENSG00000189114 ENSG00000101276 ENSG00000100979 ENSG00000117394 ENSG00000047597 ENSG00000136868 ENSG00000163293 ENSG00000197506 ENSG00000152661…	ATP6AP1 CHRNA3 CHRNA5 FLVCR2 SLC25A5 ABCA12 STARD4 SLC10A3 PRELID1 SLC34A1 RHCG SLC6A8 SLC16A10 TOMM40 SLC46A2 NIPAL4 BLOC1S3 SLC52A3 PLTP SLC2A1 XK SLC31A1 NIPAL1 SLC28A3 GJA1 SLC35A2 AQP3 LRRC55 SLC35E4 ATP5ME GM2A SLC2A12 SLC30A1 KCNK7 SLC36A1 SLC23A1 GJA3 TMC5 GJB2 GJB6 CPTP SLC66A1 OTOP2 BAX TUSC3 MFSD5 SLC16A6 SLC16A14 SLC25A15 CLCA2 SLC7A8 COX8A ANO8 LRRC8E ATP5MC1 PGRMC2 ANO10 TMEM241 KCN…
24321	Patient-Control_up	2199	GO:0015078	146	37	3.98150145021906e-10	2.69149498034809e-07	proton transmembrane transporter activity	MF	ENSG00000071553 ENSG00000169020 ENSG00000146411 ENSG00000123643 ENSG00000183034 ENSG00000176340 ENSG00000159199 ENSG00000109572 ENSG00000131143 ENSG00000113732 ENSG00000143882 ENSG00000088386 ENSG00000116459 ENSG00000126267 ENSG00000064270 ENSG00000127184 ENSG00000178741 ENSG00000164919 ENSG00000241468 ENSG00000136888 ENSG00000185633 ENSG00000154723 ENSG00000111775 ENSG00000164175 ENSG00000147416…	ATP6AP1 ATP5ME SLC2A12 SLC36A1 OTOP2 COX8A ATP5MC1 CLCN3 COX4I1 ATP6V0E1 ATP6V1C2 SLC15A1 ATP5PB COX6B1 ATP2C2 COX7C COX5A COX6C ATP5MF ATP6V1G1 NDUFA4L2 ATP5PF COX6A1 SLC45A2 ATP6V1B2 ATP6V1A ATP6V0D1 ATP12A ATP6V1F ATP5MG SLC45A4 MFSD3 COX5B CLCN4 ATP5PO ATP5MC3 COX7B
40051	Patient-Control_up	2199	GO:0022857	1153	151	4.45552106464737e-09	3.01193223970162e-06	transmembrane transporter activity	MF	ENSG00000071553 ENSG00000080644 ENSG00000169684 ENSG00000119686 ENSG00000005022 ENSG00000144452 ENSG00000126903 ENSG00000131183 ENSG00000140519 ENSG00000130821 ENSG00000112394 ENSG00000130204 ENSG00000119457 ENSG00000172548 ENSG00000189114 ENSG00000101276 ENSG00000117394 ENSG00000136868 ENSG00000163293 ENSG00000197506 ENSG00000152661 ENSG00000102100 ENSG00000165272 ENSG00000183908 ENSG00000100036…	ATP6AP1 CHRNA3 CHRNA5 FLVCR2 SLC25A5 ABCA12 SLC10A3 SLC34A1 RHCG SLC6A8 SLC16A10 TOMM40 SLC46A2 NIPAL4 BLOC1S3 SLC52A3 SLC2A1 SLC31A1 NIPAL1 SLC28A3 GJA1 SLC35A2 AQP3 LRRC55 SLC35E4 ATP5ME SLC2A12 SLC30A1 KCNK7 SLC36A1 SLC23A1 GJA3 TMC5 GJB2 GJB6 SLC66A1 OTOP2 BAX TUSC3 MFSD5 SLC16A6 SLC16A14 SLC25A15 CLCA2 SLC7A8 COX8A ANO8 LRRC8E ATP5MC1 PGRMC2 ANO10 TMEM241 KCNK1 GABRA4 KCNJ18 SLC25A6 GJB4 GJB…
22551	Patient-Control_up	2199	GO:0009055	116	29	4.22222456606846e-08	2.85422380666228e-05	electron transfer activity	MF	ENSG00000092621 ENSG00000143753 ENSG00000142669 ENSG00000053371 ENSG00000169021 ENSG00000145494 ENSG00000176153 ENSG00000176340 ENSG00000065833 ENSG00000131143 ENSG00000164405 ENSG00000173221 ENSG00000126267 ENSG00000139547 ENSG00000127540 ENSG00000127184 ENSG00000178741 ENSG00000164919 ENSG00000111275 ENSG00000185633 ENSG00000148334 ENSG00000111775 ENSG00000173660 ENSG00000213619 ENSG00000179091…	PHGDH DEGS1 SH3BGRL3 AKR7A2 UQCRFS1 NDUFS6 GPX2 COX8A ME1 COX4I1 UQCRQ GLRX COX6B1 RDH16 UQCR11 COX7C COX5A COX6C ALDH2 NDUFA4L2 PTGES2 COX6A1 UQCRH NDUFS3 CYC1 POR COX5B COX7B ALDH4A1
24301	Patient-Control_up	2199	GO:0015075	942	123	1.54282412082155e-07	0.000104294910567537	ion transmembrane transporter activity	MF	ENSG00000071553 ENSG00000080644 ENSG00000169684 ENSG00000005022 ENSG00000126903 ENSG00000131183 ENSG00000140519 ENSG00000130821 ENSG00000112394 ENSG00000172548 ENSG00000101276 ENSG00000117394 ENSG00000136868 ENSG00000163293 ENSG00000197506 ENSG00000152661 ENSG00000183908 ENSG00000169020 ENSG00000146411 ENSG00000170385 ENSG00000173338 ENSG00000123643 ENSG00000170482 ENSG00000103534 ENSG00000040487…	ATP6AP1 CHRNA3 CHRNA5 SLC25A5 SLC10A3 SLC34A1 RHCG SLC6A8 SLC16A10 NIPAL4 SLC52A3 SLC2A1 SLC31A1 NIPAL1 SLC28A3 GJA1 LRRC55 ATP5ME SLC2A12 SLC30A1 KCNK7 SLC36A1 SLC23A1 TMC5 SLC66A1 OTOP2 TUSC3 MFSD5 SLC16A6 SLC16A14 SLC25A15 CLCA2 SLC7A8 COX8A ANO8 LRRC8E ATP5MC1 ANO10 KCNK1 GABRA4 KCNJ18 SLC25A6 CHRNE SLC26A9 SLC6A9 CLCN3 SLC6A14 COX4I1 ATP6V0E1 ATP6V1C2 SLC25A11 SLC1A6 SLC39A3 SLC4A10 CALHM6 K…
6380	Patient-Control_up	2199	GO:0044769	39	15	1.87098680581006e-07	0.00012647870807276	ATPase activity, coupled to transmembrane movement of ions, rotational mechanism	MF	ENSG00000071553 ENSG00000169020 ENSG00000159199 ENSG00000113732 ENSG00000143882 ENSG00000116459 ENSG00000241468 ENSG00000154723 ENSG00000147416 ENSG00000114573 ENSG00000159720 ENSG00000128524 ENSG00000167283 ENSG00000241837 ENSG00000154518	ATP6AP1 ATP5ME ATP5MC1 ATP6V0E1 ATP6V1C2 ATP5PB ATP5MF ATP5PF ATP6V1B2 ATP6V1A ATP6V0D1 ATP6V1F ATP5MG ATP5PO ATP5MC3
26201	Patient-Control_up	2199	GO:0015318	874	115	2.66792068825616e-07	0.000180351438526116	inorganic molecular entity transmembrane transporter activity	MF	ENSG00000071553 ENSG00000080644 ENSG00000169684 ENSG00000126903 ENSG00000131183 ENSG00000130821 ENSG00000112394 ENSG00000172548 ENSG00000136868 ENSG00000163293 ENSG00000197506 ENSG00000165272 ENSG00000183908 ENSG00000169020 ENSG00000146411 ENSG00000170385 ENSG00000173338 ENSG00000123643 ENSG00000170482 ENSG00000103534 ENSG00000040487 ENSG00000183034 ENSG00000104723 ENSG00000182544 ENSG00000108932…	ATP6AP1 CHRNA3 CHRNA5 SLC10A3 SLC34A1 SLC6A8 SLC16A10 NIPAL4 SLC31A1 NIPAL1 SLC28A3 AQP3 LRRC55 ATP5ME SLC2A12 SLC30A1 KCNK7 SLC36A1 SLC23A1 TMC5 SLC66A1 OTOP2 TUSC3 MFSD5 SLC16A6 SLC16A14 SLC25A15 CLCA2 SLC7A8 COX8A ANO8 LRRC8E ATP5MC1 ANO10 KCNK1 GABRA4 KCNJ18 CHRNE SLC26A9 SLC6A9 CLCN3 SLC6A14 COX4I1 ATP6V0E1 ATP6V1C2 SLC25A11 SLC1A6 SLC39A3 SLC4A10 CALHM6 KCNJ15 CTNS SLC39A6 SLC15A1 ATP5PB SL…
4089	Patient-Control_up	2199	GO:0030280	15	9	5.31442917397113e-07	0.000359255412160449	structural constituent of epidermis	MF	ENSG00000124102 ENSG00000143631 ENSG00000186395 ENSG00000169474 ENSG00000203785 ENSG00000203782 ENSG00000081277 ENSG00000172867 ENSG00000167768	PI3 FLG KRT10 SPRR1A SPRR2E LOR PKP1 KRT2 KRT1
3365	Patient-Control_up	2199	GO:0017171	220	41	5.71561778635022e-07	0.000386375762357275	serine hydrolase activity	MF	ENSG00000131187 ENSG00000169174 ENSG00000064601 ENSG00000145244 ENSG00000172382 ENSG00000137747 ENSG00000010438 ENSG00000111405 ENSG00000137648 ENSG00000153802 ENSG00000198092 ENSG00000187054 ENSG00000085377 ENSG00000172236 ENSG00000197540 ENSG00000130226 ENSG00000167748 ENSG00000169035 ENSG00000129455 ENSG00000167755 ENSG00000269741 ENSG00000167754 ENSG00000129451 ENSG00000167757 ENSG00000167759…	F12 PCSK9 CTSA CORIN PRSS27 TMPRSS13 PRSS3 ENDOU TMPRSS4 TMPRSS11D TMPRSS11F TMPRSS11A PREP TPSAB1 GZMM DPP6 KLK1 KLK7 KLK8 KLK6 NA KLK5 KLK10 KLK11 KLK13 PCSK6 GZMA CTSH RHBDL2 CLPP DPP4 FURIN APEH C2 PRSS21 AADAC PRSS22 PRSS8 PRSS36 LTF ST14
1723	Patient-Control_up	2199	GO:0008236	215	40	8.17816031118285e-07	0.00055284363703596	serine-type peptidase activity	MF	ENSG00000131187 ENSG00000169174 ENSG00000064601 ENSG00000145244 ENSG00000172382 ENSG00000137747 ENSG00000010438 ENSG00000111405 ENSG00000137648 ENSG00000153802 ENSG00000198092 ENSG00000187054 ENSG00000085377 ENSG00000172236 ENSG00000197540 ENSG00000130226 ENSG00000167748 ENSG00000169035 ENSG00000129455 ENSG00000167755 ENSG00000269741 ENSG00000167754 ENSG00000129451 ENSG00000167757 ENSG00000167759…	F12 PCSK9 CTSA CORIN PRSS27 TMPRSS13 PRSS3 ENDOU TMPRSS4 TMPRSS11D TMPRSS11F TMPRSS11A PREP TPSAB1 GZMM DPP6 KLK1 KLK7 KLK8 KLK6 NA KLK5 KLK10 KLK11 KLK13 PCSK6 GZMA CTSH RHBDL2 CLPP DPP4 FURIN APEH C2 PRSS21 PRSS22 PRSS8 PRSS36 LTF ST14
742	Patient-Control_up	2199	GO:0004252	193	37	9.84767422720449e-07	0.000665702777759024	serine-type endopeptidase activity	MF	ENSG00000131187 ENSG00000169174 ENSG00000145244 ENSG00000172382 ENSG00000137747 ENSG00000010438 ENSG00000137648 ENSG00000153802 ENSG00000198092 ENSG00000187054 ENSG00000085377 ENSG00000172236 ENSG00000197540 ENSG00000167748 ENSG00000169035 ENSG00000129455 ENSG00000167755 ENSG00000269741 ENSG00000167754 ENSG00000129451 ENSG00000167757 ENSG00000167759 ENSG00000140479 ENSG00000145649 ENSG00000103811…	F12 PCSK9 CORIN PRSS27 TMPRSS13 PRSS3 TMPRSS4 TMPRSS11D TMPRSS11F TMPRSS11A PREP TPSAB1 GZMM KLK1 KLK7 KLK8 KLK6 NA KLK5 KLK10 KLK11 KLK13 PCSK6 GZMA CTSH RHBDL2 CLPP DPP4 FURIN APEH C2 PRSS21 PRSS22 PRSS8 PRSS36 LTF ST14
17671	Patient-Control_up	2199	GO:0008324	695	92	3.3063045546852e-06	0.00223506187896719	cation transmembrane transporter activity	MF	ENSG00000071553 ENSG00000080644 ENSG00000169684 ENSG00000126903 ENSG00000131183 ENSG00000140519 ENSG00000130821 ENSG00000172548 ENSG00000136868 ENSG00000163293 ENSG00000197506 ENSG00000183908 ENSG00000169020 ENSG00000146411 ENSG00000170385 ENSG00000173338 ENSG00000123643 ENSG00000170482 ENSG00000040487 ENSG00000183034 ENSG00000104723 ENSG00000102743 ENSG00000092068 ENSG00000176340 ENSG00000159199…	ATP6AP1 CHRNA3 CHRNA5 SLC10A3 SLC34A1 RHCG SLC6A8 NIPAL4 SLC31A1 NIPAL1 SLC28A3 LRRC55 ATP5ME SLC2A12 SLC30A1 KCNK7 SLC36A1 SLC23A1 SLC66A1 OTOP2 TUSC3 SLC25A15 SLC7A8 COX8A ATP5MC1 ANO10 KCNK1 KCNJ18 CHRNE SLC6A9 CLCN3 SLC6A14 COX4I1 ATP6V0E1 ATP6V1C2 SLC1A6 SLC39A3 SLC4A10 CALHM6 KCNJ15 SLC39A6 SLC15A1 ATP5PB COX6B1 PKD1L3 SLC7A5 ATP2C2 COX7C COX5A SCNN1B COX6C SLC30A4 ATP5MF ATP6V1G1 CACNB3 SL…
732	Patient-Control_up	2199	GO:0004175	495	70	5.30704946992653e-06	0.00358756544167033	endopeptidase activity	MF	ENSG00000131187 ENSG00000143801 ENSG00000169174 ENSG00000145244 ENSG00000100804 ENSG00000172382 ENSG00000101294 ENSG00000137747 ENSG00000103326 ENSG00000167004 ENSG00000010438 ENSG00000136930 ENSG00000137648 ENSG00000153802 ENSG00000198092 ENSG00000187054 ENSG00000008018 ENSG00000135476 ENSG00000085377 ENSG00000172236 ENSG00000142507 ENSG00000108578 ENSG00000143839 ENSG00000130234 ENSG00000145194…	F12 PSEN2 PCSK9 CORIN PSMB5 PRSS27 HM13 TMPRSS13 CAPN15 PDIA3 PRSS3 PSMB7 TMPRSS4 TMPRSS11D TMPRSS11F TMPRSS11A PSMB1 ESPL1 PREP TPSAB1 PSMB6 BLMH REN ACE2 ECE2 IDE GZMM KLK1 KLK7 USP2 KLK8 KLK6 NA KLK5 KLK10 KLK11 KLK13 PCSK6 GZMA CASP14 THOP1 CTSH RHBDL2 CLPP DPP4 ADAM23 FURIN CAPN1 APEH C2 CAPNS2 PRSS21 CTSV PSMB2 PRSS22 USP5 PSMA7 PRSS8 USP35 PRSS36 MMP12 APH1A CTSB ASPRV1 PYCARD PYDC1 TLL2 L…
24311	Patient-Control_up	2199	GO:0015077	413	61	5.35599734527186e-06	0.00362065420540377	monovalent inorganic cation transmembrane transporter activity	MF	ENSG00000071553 ENSG00000126903 ENSG00000131183 ENSG00000130821 ENSG00000197506 ENSG00000183908 ENSG00000169020 ENSG00000146411 ENSG00000173338 ENSG00000123643 ENSG00000170482 ENSG00000183034 ENSG00000176340 ENSG00000159199 ENSG00000135750 ENSG00000260458 ENSG00000196517 ENSG00000109572 ENSG00000268104 ENSG00000131143 ENSG00000113732 ENSG00000143882 ENSG00000105143 ENSG00000144290 ENSG00000157551…	ATP6AP1 SLC10A3 SLC34A1 SLC6A8 SLC28A3 LRRC55 ATP5ME SLC2A12 KCNK7 SLC36A1 SLC23A1 OTOP2 COX8A ATP5MC1 KCNK1 KCNJ18 SLC6A9 CLCN3 SLC6A14 COX4I1 ATP6V0E1 ATP6V1C2 SLC1A6 SLC4A10 KCNJ15 SLC15A1 ATP5PB COX6B1 ATP2C2 COX7C COX5A SCNN1B COX6C ATP5MF ATP6V1G1 NDUFA4L2 KCNJ11 SCN2A CNNM4 ATP5PF COX6A1 SLC6A11 SLC5A1 SLC45A2 SLC18A1 ATP6V1B2 ATP6V1A ATP6V0D1 ATP12A SCNN1A ATP6V1F KCNK10 ATP5MG SLC45A4 MF…
421	Patient-Control_up	2199	GO:0003735	201	36	7.00326211372875e-06	0.00473420518888063	structural constituent of ribosome	MF	ENSG00000131469 ENSG00000180992 ENSG00000112306 ENSG00000231500 ENSG00000174547 ENSG00000149792 ENSG00000137547 ENSG00000116898 ENSG00000063177 ENSG00000136942 ENSG00000149273 ENSG00000128626 ENSG00000197756 ENSG00000166441 ENSG00000105193 ENSG00000108826 ENSG00000089157 ENSG00000108298 ENSG00000105372 ENSG00000198034 ENSG00000115268 ENSG00000183617 ENSG00000164587 ENSG00000096080 ENSG00000262814…	RPL27 MRPL14 RPS12 RPS18 MRPL11 MRPL49 MRPL15 MRPS15 RPL18 RPL35 RPS3 MRPS12 RPL37A RPL27A RPS16 MRPL27 RPLP0 RPL19 RPS19 RPS4X RPS15 MRPL54 RPS14 MRPS18A MRPL12 NDUFA7 MRPL17 RPS13 RPL22L1 MRPL37 RPS24 MRPS34 RPL36A MRPL51 RPS29 RPS27A
40271	Patient-Control_up	2199	GO:0022890	641	85	7.26936421067972e-06	0.00491409020641949	inorganic cation transmembrane transporter activity	MF	ENSG00000071553 ENSG00000080644 ENSG00000169684 ENSG00000126903 ENSG00000131183 ENSG00000130821 ENSG00000172548 ENSG00000136868 ENSG00000163293 ENSG00000197506 ENSG00000183908 ENSG00000169020 ENSG00000146411 ENSG00000170385 ENSG00000173338 ENSG00000123643 ENSG00000170482 ENSG00000183034 ENSG00000104723 ENSG00000176340 ENSG00000159199 ENSG00000160746 ENSG00000135750 ENSG00000260458 ENSG00000108556…	ATP6AP1 CHRNA3 CHRNA5 SLC10A3 SLC34A1 SLC6A8 NIPAL4 SLC31A1 NIPAL1 SLC28A3 LRRC55 ATP5ME SLC2A12 SLC30A1 KCNK7 SLC36A1 SLC23A1 OTOP2 TUSC3 COX8A ATP5MC1 ANO10 KCNK1 KCNJ18 CHRNE SLC6A9 CLCN3 SLC6A14 COX4I1 ATP6V0E1 ATP6V1C2 SLC1A6 SLC39A3 SLC4A10 CALHM6 KCNJ15 SLC39A6 SLC15A1 ATP5PB COX6B1 PKD1L3 ATP2C2 COX7C COX5A SCNN1B COX6C SLC30A4 ATP5MF ATP6V1G1 CACNB3 TMEM37 NDUFA4L2 KCNJ11 SCN2A CNNM4 ATP…
3056	Patient-Control_up	2199	GO:0016655	70	18	9.87229653202538e-06	0.00667367245564916	oxidoreductase activity, acting on NAD(P)H, quinone or similar compound as acceptor	MF	ENSG00000125356 ENSG00000186010 ENSG00000131495 ENSG00000151632 ENSG00000166136 ENSG00000090266 ENSG00000145494 ENSG00000147684 ENSG00000119013 ENSG00000140990 ENSG00000181019 ENSG00000267855 ENSG00000065518 ENSG00000159228 ENSG00000004779 ENSG00000110717 ENSG00000213619 ENSG00000184983	NDUFA1 NDUFA13 NDUFA2 AKR1C2 NDUFB8 NDUFB2 NDUFS6 NDUFB9 NDUFB3 NDUFB10 NQO1 NDUFA7 NDUFB4 CBR1 NDUFAB1 NDUFS8 NDUFS3 NDUFA6
3070	Patient-Control_up	2199	GO:0016675	30	11	1.40750316276206e-05	0.00951472138027155	oxidoreductase activity, acting on a heme group of donors	MF	ENSG00000176340 ENSG00000131143 ENSG00000126267 ENSG00000127184 ENSG00000178741 ENSG00000164919 ENSG00000185633 ENSG00000111775 ENSG00000127948 ENSG00000135940 ENSG00000131174	COX8A COX4I1 COX6B1 COX7C COX5A COX6C NDUFA4L2 COX6A1 POR COX5B COX7B
119271	Patient-Control_up	2199	GO:0043436	1270	166	1.27427937344581e-09	2.80978601844801e-06	oxoacid metabolic process	BP	ENSG00000164211 ENSG00000171954 ENSG00000103888 ENSG00000186529 ENSG00000171903 ENSG00000186115 ENSG00000131183 ENSG00000104904 ENSG00000130821 ENSG00000091483 ENSG00000117009 ENSG00000108839 ENSG00000137193 ENSG00000166224 ENSG00000106305 ENSG00000172840 ENSG00000106105 ENSG00000183010 ENSG00000151632 ENSG00000117394 ENSG00000105220 ENSG00000159352 ENSG00000240972 ENSG00000136213 ENSG00000120992…	STARD4 CYP4F22 CEMIP CYP4F3 CYP4F11 CYP4F2 SLC34A1 OAZ1 SLC6A8 FH KMO ALOX12 PIM1 SGPL1 AIMP2 PDP2 GARS1 PYCR1 AKR1C2 SLC2A1 GPI PSMD4 MIF CHST12 LYPLA1 PTGES PHGDH GCH1 DEGS1 PSMB5 PIPOX CHST1 FARSA ACAT2 HPGD PCK2 SLC23A1 PSPH PSMB7 SULT2B1 HYAL4 CD36 SPOCK2 PSMD8 NDUFS6 HYAL3 ELOVL1 PSMB1 PSMC1 AMDHD1 THAP4 ACY1 HAL SUCLG1 LDHA PSMB6 UGT1A7 CYP2C18 UGT1A1 ABHD5 ELOVL6 PGD BLMH PSMC4 ASPG AKT2 …
2519	Patient-Control_up	2199	GO:0006629	1550	179	1.96723713309433e-06	0.00433775787847299	lipid metabolic process	BP	ENSG00000204435 ENSG00000164211 ENSG00000108786 ENSG00000160211 ENSG00000171954 ENSG00000186529 ENSG00000171903 ENSG00000186115 ENSG00000136478 ENSG00000116133 ENSG00000108839 ENSG00000245848 ENSG00000166224 ENSG00000169174 ENSG00000172840 ENSG00000158786 ENSG00000182378 ENSG00000100979 ENSG00000064601 ENSG00000182687 ENSG00000182372 ENSG00000151632 ENSG00000240972 ENSG00000120992 ENSG00000148344…	CSNK2B STARD4 HSD17B1 G6PD CYP4F22 CYP4F3 CYP4F11 CYP4F2 TEX2 DHCR24 ALOX12 CEBPA SGPL1 PCSK9 PDP2 PLA2G2F PLCXD1 PLTP CTSA GALR2 CLN8 AKR1C2 MIF LYPLA1 PTGES DEGS1 SDC1 CCL19 CCL21 ACAT2 GM2A HPGD PCK2 PIGW LSR CPTP SULT2B1 FDXR SMPD2 FUT2 SERINC2 CD36 SRD5A3 GDE1 FADS6 PIK3R2 NDUFS6 BAX AKR1B10 ELOVL1 CERS3 SDR16C5 UGT1A7 CYP2C18 MBOAT2 UGT1A1 ABHD5 ELOVL6 RAB38 ASPG AKT2 SLC27A4 CES3 SGPP2 DEG…
25241	Patient-Control_up	2199	GO:0006636	58	17	2.71507435494336e-06	0.00598673895265011	unsaturated fatty acid biosynthetic process	BP	ENSG00000108839 ENSG00000240972 ENSG00000148344 ENSG00000143753 ENSG00000164120 ENSG00000066322 ENSG00000170522 ENSG00000164181 ENSG00000118402 ENSG00000159228 ENSG00000164687 ENSG00000148334 ENSG00000132965 ENSG00000095303 ENSG00000059377 ENSG00000179477 ENSG00000179148	ALOX12 MIF PTGES DEGS1 HPGD ELOVL1 ELOVL6 ELOVL7 ELOVL4 CBR1 FABP5 PTGES2 ALOX5AP PTGS1 TBXAS1 ALOX12B ALOXE3
184051	Patient-Control_up	2199	GO:0070268	126	51	3.9580934514819e-23	8.72759606051759e-20	cornification	BP	ENSG00000163472 ENSG00000173801 ENSG00000112378 ENSG00000133710 ENSG00000154227 ENSG00000124102 ENSG00000143631 ENSG00000163202 ENSG00000186395 ENSG00000108244 ENSG00000167754 ENSG00000167759 ENSG00000140479 ENSG00000186844 ENSG00000163207 ENSG00000169474 ENSG00000169469 ENSG00000163216 ENSG00000105141 ENSG00000241794 ENSG00000203785 ENSG00000196805 ENSG00000244094 ENSG00000159516 ENSG00000203782…	TMEM79 JUP PERP SPINK5 CERS3 PI3 FLG LCE3D KRT10 KRT23 KLK5 KLK13 PCSK6 LCE1A IVL SPRR1A SPRR1B SPRR2D CASP14 SPRR2A SPRR2E SPRR2B SPRR2F SPRR2G LOR KRT9 KRT16 KRT17 LIPK LIPN LIPM PKP1 FURIN KRT3 KRT78 TGM1 CAPN1 TGM5 KRT80 PRSS8 PKP3 PPL KRT6C KRT6A DSC2 DSC1 KRT2 KRT1 CSTA DSG1 ST14
123371	Patient-Control_up	2199	GO:0044281	2300	320	1.74583947951955e-22	3.8495760523406e-19	small molecule metabolic process	BP	ENSG00000143179 ENSG00000164211 ENSG00000108786 ENSG00000125356 ENSG00000160211 ENSG00000171954 ENSG00000103888 ENSG00000186529 ENSG00000171903 ENSG00000186115 ENSG00000131183 ENSG00000104904 ENSG00000130821 ENSG00000091483 ENSG00000117009 ENSG00000116133 ENSG00000108839 ENSG00000137193 ENSG00000245848 ENSG00000167900 ENSG00000166224 ENSG00000169174 ENSG00000106268 ENSG00000101276 ENSG00000106305…	UCK2 STARD4 HSD17B1 NDUFA1 G6PD CYP4F22 CEMIP CYP4F3 CYP4F11 CYP4F2 SLC34A1 OAZ1 SLC6A8 FH KMO DHCR24 ALOX12 PIM1 CEBPA TK1 SGPL1 PCSK9 NUDT1 SLC52A3 AIMP2 PDP2 GARS1 NME1 NDUFA13 PLTP PYCR1 GALR2 CLN8 NDUFA2 AKR1C2 FMO2 SLC2A1 NDUFB8 GPI PSMD4 MIF CHST12 LYPLA1 PTGES PHGDH GCH1 CMPK2 DEGS1 PSMB5 SLC35A2 PIPOX CHST1 NDUFB2 FARSA ATP5ME ACAT2 FUOM HPGD PCK2 SLC23A1 PRSS3 CDA PSPH PSMB7 PPP1CA SULT…
120371	Patient-Control_up	2199	GO:0043588	471	104	6.91257027169576e-21	1.52422174490892e-17	skin development	BP	ENSG00000163472 ENSG00000144452 ENSG00000173801 ENSG00000116133 ENSG00000112378 ENSG00000108839 ENSG00000125878 ENSG00000204571 ENSG00000133710 ENSG00000165272 ENSG00000178919 ENSG00000197641 ENSG00000105699 ENSG00000066322 ENSG00000154227 ENSG00000124102 ENSG00000143520 ENSG00000143631 ENSG00000197915 ENSG00000123364 ENSG00000186207 ENSG00000185966 ENSG00000163202 ENSG00000244057 ENSG00000185962…	TMEM79 ABCA12 JUP DHCR24 PERP ALOX12 TCF15 KRTAP5-11 SPINK5 AQP3 FOXE1 SERPINB13 LSR ELOVL1 CERS3 PI3 FLG2 FLG HRNR HOXC13 LCE5A LCE3E LCE3D LCE3C LCE3A LCE2D LCE2C LCE2B LCE2A LCE4A LCE1E LCE1D LCE1C SLC27A4 WNT5A GJB3 KRT10 COMP LTB KRT23 EREG KLK5 NSDHL KLK13 PCSK6 OVOL1 MACROH2A1 LCE1B LCE1A LCE6A IVL SPRR4 SPRR1A SPRR1B SPRR2D CASP14 SPRR2A SPRR2E SPRR2B SPRR2F SPRR2G LOR CNFN S100A7 KRT9 KR…
79331	Patient-Control_up	2199	GO:0031424	269	72	1.10519380226157e-19	2.43695233398676e-16	keratinization	BP	ENSG00000163472 ENSG00000144452 ENSG00000173801 ENSG00000112378 ENSG00000204571 ENSG00000133710 ENSG00000154227 ENSG00000124102 ENSG00000143631 ENSG00000197915 ENSG00000186207 ENSG00000185966 ENSG00000163202 ENSG00000244057 ENSG00000185962 ENSG00000187223 ENSG00000187180 ENSG00000159455 ENSG00000187173 ENSG00000187170 ENSG00000186226 ENSG00000172155 ENSG00000197084 ENSG00000186395 ENSG00000108244…	TMEM79 ABCA12 JUP PERP KRTAP5-11 SPINK5 CERS3 PI3 FLG HRNR LCE5A LCE3E LCE3D LCE3C LCE3A LCE2D LCE2C LCE2B LCE2A LCE4A LCE1E LCE1D LCE1C KRT10 KRT23 KLK5 KLK13 PCSK6 LCE1B LCE1A LCE6A IVL SPRR4 SPRR1A SPRR1B SPRR2D CASP14 SPRR2A SPRR2E SPRR2B SPRR2F SPRR2G LOR CNFN KRT9 KRT16 KRT17 LIPK LIPN LIPM PKP1 FURIN KRT3 KRT78 TGM1 CAPN1 TGM5 KRT80 PRSS8 TGM3 PKP3 SFN PPL KRT6C KRT6A DSC2 DSC1 KRT2 KRT1 C…
74341	Patient-Control_up	2199	GO:0030216	349	82	1.99635064523979e-18	4.40195317275373e-15	keratinocyte differentiation	BP	ENSG00000163472 ENSG00000144452 ENSG00000173801 ENSG00000112378 ENSG00000204571 ENSG00000133710 ENSG00000165272 ENSG00000197641 ENSG00000154227 ENSG00000124102 ENSG00000143631 ENSG00000197915 ENSG00000186207 ENSG00000185966 ENSG00000163202 ENSG00000244057 ENSG00000185962 ENSG00000187223 ENSG00000187180 ENSG00000159455 ENSG00000187173 ENSG00000187170 ENSG00000186226 ENSG00000172155 ENSG00000197084…	TMEM79 ABCA12 JUP PERP KRTAP5-11 SPINK5 AQP3 SERPINB13 CERS3 PI3 FLG HRNR LCE5A LCE3E LCE3D LCE3C LCE3A LCE2D LCE2C LCE2B LCE2A LCE4A LCE1E LCE1D LCE1C WNT5A KRT10 KRT23 EREG KLK5 KLK13 PCSK6 MACROH2A1 LCE1B LCE1A LCE6A IVL SPRR4 SPRR1A SPRR1B SPRR2D CASP14 SPRR2A SPRR2E SPRR2B SPRR2F SPRR2G LOR CNFN S100A7 KRT9 KRT16 KRT17 DNASE1L2 POU3F1 LIPK LIPN LIPM ACER1 PKP1 FURIN KRT3 KRT78 TGM1 CAPN1 TGM…
241301	Patient-Control_up	2199	GO:1901564	7824	811	9.54730024955128e-18	2.10517970502606e-14	organonitrogen compound metabolic process	BP	ENSG00000207568 ENSG00000126934 ENSG00000071553 ENSG00000143179 ENSG00000080644 ENSG00000168701 ENSG00000096063 ENSG00000204435 ENSG00000115661 ENSG00000129932 ENSG00000244045 ENSG00000158402 ENSG00000173926 ENSG00000184216 ENSG00000131469 ENSG00000102178 ENSG00000125356 ENSG00000160211 ENSG00000133048 ENSG00000180992 ENSG00000161031 ENSG00000171954 ENSG00000136379 ENSG00000103888 ENSG00000167461…	MIR203A MAP2K2 ATP6AP1 UCK2 CHRNA3 TMEM208 SRPK1 CSNK2B STK16 DOHH TMEM199 CDC25C MARCHF3 IRAK1 RPL27 UBL4A NDUFA1 G6PD CHI3L1 MRPL14 PGLYRP2 CYP4F22 ABHD17C CEMIP RAB8A PRELID1 SLC34A1 F12 OAZ1 VGF ZDHHC12 SLC6A8 SLC16A10 GAREM1 CCNA2 TEX2 PSEN2 CLEC7A DUSP5 RPS12 PSENEN KMO DHCR24 OPN3 RRAGA DIO2 CSK ANAPC11 PERP BCL3 RAC2 PARD6A ECM1 MED27 BNIP3L ALOX12 PIM1 CEBPA TK1 TNFRSF11A PHB PRDX2 SDF2L…
34181	Patient-Control_up	2199	GO:0008544	535	106	1.26704542194521e-17	2.79383515538918e-14	epidermis development	BP	ENSG00000163472 ENSG00000144452 ENSG00000173801 ENSG00000112378 ENSG00000204571 ENSG00000133710 ENSG00000165272 ENSG00000178919 ENSG00000198176 ENSG00000079999 ENSG00000197641 ENSG00000088002 ENSG00000154227 ENSG00000188508 ENSG00000124102 ENSG00000141579 ENSG00000143520 ENSG00000143631 ENSG00000197915 ENSG00000123364 ENSG00000186207 ENSG00000185966 ENSG00000163202 ENSG00000244057 ENSG00000185962…	TMEM79 ABCA12 JUP PERP KRTAP5-11 SPINK5 AQP3 FOXE1 TFDP1 KEAP1 SERPINB13 SULT2B1 CERS3 KRTDAP PI3 ZNF750 FLG2 FLG HRNR HOXC13 LCE5A LCE3E LCE3D LCE3C LCE3A LCE2D LCE2C LCE2B LCE2A LCE4A C1orf68 LCE1E LCE1D LCE1C WNT5A GJB5 KRT10 KRT23 EREG KLK7 KLK5 NSDHL KLK13 PCSK6 OVOL1 MACROH2A1 LCE1B LCE1A LCE6A IVL SPRR4 SPRR1A SPRR1B SPRR2D CASP14 SPRR2A SPRR2E SPRR2B SPRR2F SPRR2G LOR CNFN S100A7 KRT9 KRT…
153911	Patient-Control_up	2199	GO:0051234	6018	649	7.77504687642531e-17	1.71439783625178e-13	establishment of localization	BP	ENSG00000207568 ENSG00000126934 ENSG00000071553 ENSG00000080644 ENSG00000169684 ENSG00000138180 ENSG00000119686 ENSG00000163472 ENSG00000204435 ENSG00000005022 ENSG00000144452 ENSG00000135723 ENSG00000127824 ENSG00000164211 ENSG00000173926 ENSG00000213064 ENSG00000183155 ENSG00000131469 ENSG00000102178 ENSG00000126903 ENSG00000108828 ENSG00000143847 ENSG00000160211 ENSG00000133048 ENSG00000118242…	MIR203A MAP2K2 ATP6AP1 CHRNA3 CHRNA5 CEP55 FLVCR2 TMEM79 CSNK2B SLC25A5 ABCA12 FHOD1 TUBA4A STARD4 MARCHF3 SFT2D2 RABIF RPL27 UBL4A SLC10A3 VAT1 PPFIA4 G6PD CHI3L1 MREG CEMIP CYP4F2 CLTB RAB8A PRELID1 LMAN2 SLC34A1 OAZ1 VGF ZDHHC12 RHCG CBARP KIF1C SLC6A8 RAB5C JUP DOK3 SLC16A10 TEX2 PSEN2 CLEC7A RPS12 KMO CSK RAC2 PARD6A ECM1 HEBP2 TOMM40 FCGR3B BNIP3L SEPTIN5 PIM1 ZNF593 TNFRSF11A PHB SLC46A2 P…
40141	Patient-Control_up	2199	GO:0009913	417	87	4.54422589210974e-16	1.0020018092102e-12	epidermal cell differentiation	BP	ENSG00000163472 ENSG00000144452 ENSG00000173801 ENSG00000112378 ENSG00000204571 ENSG00000133710 ENSG00000165272 ENSG00000079999 ENSG00000197641 ENSG00000088002 ENSG00000154227 ENSG00000124102 ENSG00000143631 ENSG00000197915 ENSG00000186207 ENSG00000185966 ENSG00000163202 ENSG00000244057 ENSG00000185962 ENSG00000187223 ENSG00000187180 ENSG00000159455 ENSG00000187173 ENSG00000187170 ENSG00000186226…	TMEM79 ABCA12 JUP PERP KRTAP5-11 SPINK5 AQP3 KEAP1 SERPINB13 SULT2B1 CERS3 PI3 FLG HRNR LCE5A LCE3E LCE3D LCE3C LCE3A LCE2D LCE2C LCE2B LCE2A LCE4A LCE1E LCE1D LCE1C WNT5A KRT10 KRT23 EREG KLK5 KLK13 PCSK6 OVOL1 MACROH2A1 LCE1B LCE1A LCE6A IVL SPRR4 SPRR1A SPRR1B SPRR2D CASP14 SPRR2A SPRR2E SPRR2B SPRR2F SPRR2G LOR CNFN S100A7 KRT9 KRT16 KRT17 DNASE1L2 POU3F1 LIPK LIPN LIPM ACER1 PKP1 FURIN KRT3 …
35371	Patient-Control_up	2199	GO:0009141	388	82	1.49133810340283e-15	3.28840051800325e-12	nucleoside triphosphate metabolic process	BP	ENSG00000143179 ENSG00000125356 ENSG00000106268 ENSG00000239672 ENSG00000186010 ENSG00000131495 ENSG00000166136 ENSG00000105220 ENSG00000134326 ENSG00000090266 ENSG00000169020 ENSG00000165280 ENSG00000125877 ENSG00000169021 ENSG00000145494 ENSG00000176340 ENSG00000159199 ENSG00000163541 ENSG00000134333 ENSG00000136159 ENSG00000131143 ENSG00000134057 ENSG00000174886 ENSG00000147684 ENSG00000095970…	UCK2 NDUFA1 NUDT1 NME1 NDUFA13 NDUFA2 NDUFB8 GPI CMPK2 NDUFB2 ATP5ME VCP ITPA UQCRFS1 NDUFS6 COX8A ATP5MC1 SUCLG1 LDHA NUDT15 COX4I1 CCNB1 NDUFA11 NDUFB9 TREM2 ENO1 UQCRQ NDUFB3 CTNS PFKFB2 ATP5PB RAN COX6B1 NDUFB10 ZBTB7A UQCR11 COX7C COX5A HK2 COX6C GALK1 NDUFA7 ATP5MF ALDOA TSPO NDUFB4 SHMT2 IMPDH1 NDUFB11 GNAI3 JMJD8 NDUFAB1 ATP5PF COX6A1 ALDOC UQCC2 NDUFS8 UQCRH NDUFS3 PRKAG1 EIF6 AK1 CYC1 N…
26721	Patient-Control_up	2199	GO:0006810	5883	629	2.62559650739475e-15	5.78944029880542e-12	nucleoside triphosphate metabolic process	BP	ENSG00000207568 ENSG00000126934 ENSG00000071553 ENSG00000080644 ENSG00000169684 ENSG00000119686 ENSG00000163472 ENSG00000204435 ENSG00000005022 ENSG00000144452 ENSG00000135723 ENSG00000127824 ENSG00000164211 ENSG00000173926 ENSG00000213064 ENSG00000183155 ENSG00000131469 ENSG00000126903 ENSG00000108828 ENSG00000143847 ENSG00000160211 ENSG00000133048 ENSG00000118242 ENSG00000103888 ENSG00000186115…	MIR203A MAP2K2 ATP6AP1 CHRNA3 CHRNA5 FLVCR2 TMEM79 CSNK2B SLC25A5 ABCA12 FHOD1 TUBA4A STARD4 MARCHF3 SFT2D2 RABIF RPL27 SLC10A3 VAT1 PPFIA4 G6PD CHI3L1 MREG CEMIP CYP4F2 CLTB RAB8A PRELID1 LMAN2 SLC34A1 OAZ1 VGF ZDHHC12 RHCG CBARP KIF1C SLC6A8 RAB5C JUP DOK3 SLC16A10 TEX2 PSEN2 CLEC7A RPS12 KMO CSK RAC2 PARD6A ECM1 HEBP2 TOMM40 FCGR3B BNIP3L SEPTIN5 PIM1 ZNF593 TNFRSF11A PHB SLC46A2 PCSK9 RPS18 N…
21231	Patient-Control_up	2199	GO:0006119	158	47	3.21955439288728e-15	7.09911743631644e-12	oxidative phosphorylation	BP	ENSG00000125356 ENSG00000186010 ENSG00000131495 ENSG00000166136 ENSG00000090266 ENSG00000169020 ENSG00000165280 ENSG00000169021 ENSG00000145494 ENSG00000176340 ENSG00000159199 ENSG00000131143 ENSG00000134057 ENSG00000174886 ENSG00000147684 ENSG00000164405 ENSG00000119013 ENSG00000116459 ENSG00000126267 ENSG00000140990 ENSG00000127540 ENSG00000127184 ENSG00000178741 ENSG00000164919 ENSG00000267855…	NDUFA1 NDUFA13 NDUFA2 NDUFB8 NDUFB2 ATP5ME VCP UQCRFS1 NDUFS6 COX8A ATP5MC1 COX4I1 CCNB1 NDUFA11 NDUFB9 UQCRQ NDUFB3 ATP5PB COX6B1 NDUFB10 UQCR11 COX7C COX5A COX6C NDUFA7 ATP5MF NDUFB4 SHMT2 NDUFB11 NDUFAB1 ATP5PF COX6A1 UQCC2 NDUFS8 UQCRH NDUFS3 CYC1 CDK1 CHCHD10 PPIF ATP5MG NDUFA6 COX5B ATP5PO ATP5MC3 COX7B PGK1
35401	Patient-Control_up	2199	GO:0009144	369	78	7.32451741344472e-15	1.61505608966456e-11	purine nucleoside triphosphate metabolic process	BP	ENSG00000125356 ENSG00000106268 ENSG00000239672 ENSG00000186010 ENSG00000131495 ENSG00000166136 ENSG00000105220 ENSG00000090266 ENSG00000169020 ENSG00000165280 ENSG00000125877 ENSG00000169021 ENSG00000145494 ENSG00000176340 ENSG00000159199 ENSG00000134333 ENSG00000136159 ENSG00000131143 ENSG00000134057 ENSG00000174886 ENSG00000147684 ENSG00000095970 ENSG00000074800 ENSG00000164405 ENSG00000119013…	NDUFA1 NUDT1 NME1 NDUFA13 NDUFA2 NDUFB8 GPI NDUFB2 ATP5ME VCP ITPA UQCRFS1 NDUFS6 COX8A ATP5MC1 LDHA NUDT15 COX4I1 CCNB1 NDUFA11 NDUFB9 TREM2 ENO1 UQCRQ NDUFB3 CTNS PFKFB2 ATP5PB RAN COX6B1 NDUFB10 ZBTB7A UQCR11 COX7C COX5A HK2 COX6C GALK1 NDUFA7 ATP5MF ALDOA TSPO NDUFB4 SHMT2 IMPDH1 NDUFB11 GNAI3 JMJD8 NDUFAB1 ATP5PF COX6A1 ALDOC UQCC2 NDUFS8 UQCRH NDUFS3 PRKAG1 EIF6 AK1 CYC1 NUDT5 ATP6V1B2 TPI1…
35941	Patient-Control_up	2199	GO:0009199	368	77	1.9392598530805e-14	4.27606797604251e-11	ribonucleoside triphosphate metabolic process	BP	ENSG00000143179 ENSG00000125356 ENSG00000239672 ENSG00000186010 ENSG00000131495 ENSG00000166136 ENSG00000105220 ENSG00000090266 ENSG00000169020 ENSG00000165280 ENSG00000125877 ENSG00000169021 ENSG00000145494 ENSG00000176340 ENSG00000159199 ENSG00000134333 ENSG00000131143 ENSG00000134057 ENSG00000174886 ENSG00000147684 ENSG00000095970 ENSG00000074800 ENSG00000164405 ENSG00000119013 ENSG00000040531…	UCK2 NDUFA1 NME1 NDUFA13 NDUFA2 NDUFB8 GPI NDUFB2 ATP5ME VCP ITPA UQCRFS1 NDUFS6 COX8A ATP5MC1 LDHA COX4I1 CCNB1 NDUFA11 NDUFB9 TREM2 ENO1 UQCRQ NDUFB3 CTNS PFKFB2 ATP5PB RAN COX6B1 NDUFB10 ZBTB7A UQCR11 COX7C COX5A HK2 COX6C GALK1 NDUFA7 ATP5MF ALDOA TSPO NDUFB4 SHMT2 IMPDH1 NDUFB11 GNAI3 JMJD8 NDUFAB1 ATP5PF COX6A1 ALDOC UQCC2 NDUFS8 UQCRH NDUFS3 PRKAG1 EIF6 AK1 CYC1 NUDT5 ATP6V1B2 TPI1 ATP6V1A…
36001	Patient-Control_up	2199	GO:0009205	362	76	2.38347716331123e-14	5.25556714510127e-11	purine ribonucleoside triphosphate metabolic process	BP	ENSG00000125356 ENSG00000239672 ENSG00000186010 ENSG00000131495 ENSG00000166136 ENSG00000105220 ENSG00000090266 ENSG00000169020 ENSG00000165280 ENSG00000125877 ENSG00000169021 ENSG00000145494 ENSG00000176340 ENSG00000159199 ENSG00000134333 ENSG00000131143 ENSG00000134057 ENSG00000174886 ENSG00000147684 ENSG00000095970 ENSG00000074800 ENSG00000164405 ENSG00000119013 ENSG00000040531 ENSG00000123836…	NDUFA1 NME1 NDUFA13 NDUFA2 NDUFB8 GPI NDUFB2 ATP5ME VCP ITPA UQCRFS1 NDUFS6 COX8A ATP5MC1 LDHA COX4I1 CCNB1 NDUFA11 NDUFB9 TREM2 ENO1 UQCRQ NDUFB3 CTNS PFKFB2 ATP5PB RAN COX6B1 NDUFB10 ZBTB7A UQCR11 COX7C COX5A HK2 COX6C GALK1 NDUFA7 ATP5MF ALDOA TSPO NDUFB4 SHMT2 IMPDH1 NDUFB11 GNAI3 JMJD8 NDUFAB1 ATP5PF COX6A1 ALDOC UQCC2 NDUFS8 UQCRH NDUFS3 PRKAG1 EIF6 AK1 CYC1 NUDT5 ATP6V1B2 TPI1 ATP6V1A CDK1…
56431	Patient-Control_up	2199	GO:0017144	915	143	4.64155879995255e-14	1.02346371538954e-10	drug metabolic process	BP	ENSG00000125356 ENSG00000133048 ENSG00000186115 ENSG00000131183 ENSG00000130821 ENSG00000172243 ENSG00000091483 ENSG00000117009 ENSG00000128340 ENSG00000167815 ENSG00000101276 ENSG00000186010 ENSG00000183010 ENSG00000131495 ENSG00000151632 ENSG00000094963 ENSG00000166136 ENSG00000105220 ENSG00000136213 ENSG00000092621 ENSG00000131979 ENSG00000179761 ENSG00000090266 ENSG00000169020 ENSG00000100889…	NDUFA1 CHI3L1 CYP4F2 SLC34A1 SLC6A8 CLEC7A FH KMO RAC2 PRDX2 SLC52A3 NDUFA13 PYCR1 NDUFA2 AKR1C2 FMO2 NDUFB8 GPI CHST12 PHGDH GCH1 PIPOX NDUFB2 ATP5ME PCK2 PRSS3 ZC3H12A VCP AKR7A2 CD36 GPR37 UQCRFS1 NDUFS6 AKR1B10 ELOVL1 ACP5 AMDHD1 COX8A HAL ATP5MC1 SUCLG1 LDHA UGT1A7 CYP2C18 UGT1A1 PRDX1 IDE CHI3L2 NUDT15 COX4I1 CCNB1 TKTL1 NDUFA11 NDUFB9 TREM2 ENO1 ADH7 PRDX6 UQCRQ NT5C3A NDUFB3 CTSH CTNS PNK…
134441	Patient-Control_up	2199	GO:0046034	333	71	7.67124493558304e-14	1.69150950829606e-10	ATP metabolic process	BP	ENSG00000125356 ENSG00000186010 ENSG00000131495 ENSG00000166136 ENSG00000105220 ENSG00000090266 ENSG00000169020 ENSG00000165280 ENSG00000169021 ENSG00000145494 ENSG00000176340 ENSG00000159199 ENSG00000134333 ENSG00000131143 ENSG00000134057 ENSG00000174886 ENSG00000147684 ENSG00000095970 ENSG00000074800 ENSG00000164405 ENSG00000119013 ENSG00000040531 ENSG00000123836 ENSG00000116459 ENSG00000126267…	NDUFA1 NDUFA13 NDUFA2 NDUFB8 GPI NDUFB2 ATP5ME VCP UQCRFS1 NDUFS6 COX8A ATP5MC1 LDHA COX4I1 CCNB1 NDUFA11 NDUFB9 TREM2 ENO1 UQCRQ NDUFB3 CTNS PFKFB2 ATP5PB COX6B1 NDUFB10 ZBTB7A UQCR11 COX7C COX5A HK2 COX6C GALK1 NDUFA7 ATP5MF ALDOA TSPO NDUFB4 SHMT2 NDUFB11 JMJD8 NDUFAB1 ATP5PF COX6A1 ALDOC UQCC2 NDUFS8 UQCRH NDUFS3 PRKAG1 EIF6 AK1 CYC1 NUDT5 ATP6V1B2 TPI1 ATP6V1A CDK1 CHCHD10 PPIF ATP5MG OGDH N…
165251	Patient-Control_up	2199	GO:0055114	1082	161	7.97539876067348e-14	1.7585754267285e-10	oxidation-reduction process	BP	ENSG00000129932 ENSG00000108786 ENSG00000108828 ENSG00000125356 ENSG00000160211 ENSG00000171954 ENSG00000186529 ENSG00000171903 ENSG00000186115 ENSG00000169230 ENSG00000091483 ENSG00000117009 ENSG00000116133 ENSG00000211448 ENSG00000141098 ENSG00000108839 ENSG00000167815 ENSG00000186010 ENSG00000183010 ENSG00000131495 ENSG00000151632 ENSG00000094963 ENSG00000166136 ENSG00000105220 ENSG00000148344…	DOHH HSD17B1 VAT1 NDUFA1 G6PD CYP4F22 CYP4F3 CYP4F11 CYP4F2 PRELID1 FH KMO DHCR24 DIO2 GFOD2 ALOX12 PRDX2 NDUFA13 PYCR1 NDUFA2 AKR1C2 FMO2 NDUFB8 GPI PTGES PHGDH DEGS1 GFER PIPOX NDUFB2 ACAT2 HPGD HIGD1A SH3BGRL3 PDIA3 PPP1CA VCP FDXR AKR7A2 SRD5A3 UQCRFS1 IFI30 PHLDA2 NDUFS6 GYS1 AKR1B10 GPX2 HMOX2 COX8A SUCLG1 LDHA SDR16C5 CYP2C18 FOXRED2 PGD AKT2 PRDX1 BLVRB RRM2 IDE DEGS2 SDR42E1 NSDHL ME1 CO…
21001	Patient-Control_up	2199	GO:0006091	546	98	1.50213719059223e-13	3.31221250525586e-10	generation of precursor metabolites and energy	BP	ENSG00000125356 ENSG00000169230 ENSG00000128564 ENSG00000091483 ENSG00000245848 ENSG00000186010 ENSG00000131495 ENSG00000166136 ENSG00000105220 ENSG00000092621 ENSG00000143753 ENSG00000090266 ENSG00000169020 ENSG00000142669 ENSG00000172531 ENSG00000165280 ENSG00000161513 ENSG00000053371 ENSG00000169021 ENSG00000181649 ENSG00000145494 ENSG00000104812 ENSG00000176153 ENSG00000176340 ENSG00000159199…	NDUFA1 PRELID1 VGF FH CEBPA NDUFA13 NDUFA2 NDUFB8 GPI PHGDH DEGS1 NDUFB2 ATP5ME SH3BGRL3 PPP1CA VCP FDXR AKR7A2 UQCRFS1 PHLDA2 NDUFS6 GYS1 GPX2 COX8A ATP5MC1 SUCLG1 LDHA AKT2 IDE ME1 COX4I1 CCNB1 NDUFA11 NDUFB9 GSK3A ENO1 ADH7 UQCRQ CYB561 NDUFB3 PFKFB2 GLRX TYRP1 ATP5PB PPARD COX6B1 RDH16 NDUFB10 ZBTB7A UQCR11 POMC COX7C COX5A HK2 COX6C GALK1 NDUFA7 ATP5MF ALDH2 ALDOA NDUFB4 SHMT2 NDUFA4L2 NDUFB…
3459	Patient-Control_up	2199	GO:0009056	2909	345	2.47572103000541e-13	5.45896487116193e-10	catabolic process	BP	ENSG00000168701 ENSG00000204435 ENSG00000004142 ENSG00000244045 ENSG00000131469 ENSG00000133048 ENSG00000161031 ENSG00000136379 ENSG00000103888 ENSG00000186529 ENSG00000171903 ENSG00000186115 ENSG00000167461 ENSG00000104904 ENSG00000181026 ENSG00000112306 ENSG00000117009 ENSG00000155876 ENSG00000211448 ENSG00000141552 ENSG00000130204 ENSG00000104765 ENSG00000245848 ENSG00000167085 ENSG00000167815…	TMEM208 CSNK2B POLDIP2 TMEM199 RPL27 CHI3L1 PGLYRP2 ABHD17C CEMIP CYP4F3 CYP4F11 CYP4F2 RAB8A OAZ1 AEN RPS12 KMO RRAGA DIO2 ANAPC11 TOMM40 BNIP3L CEBPA PHB PRDX2 SDF2L1 SGPL1 RNASEH2A PCSK9 RPS18 NUDT1 PLA2G2F GABARAP NDUFA13 CTSA NA CLN8 GPI PSMD4 FUNDC1 LYPLA1 RNH1 PSMB5 GJA1 PIPOX FIS1 KCTD5 MRTO4 SDC1 AP2S1 HM13 ACAT2 GM2A PCK2 EIF4A3 SERPINB12 RMND5B KEAP1 CDA PSMB7 TEX264 PPP1CA CPTP ZC3H12…
26301	Patient-Control_up	2199	GO:0006753	776	124	5.19158010011605e-13	1.14474341207559e-09	nucleoside phosphate metabolic process	BP	ENSG00000143179 ENSG00000125356 ENSG00000160211 ENSG00000117009 ENSG00000167900 ENSG00000106268 ENSG00000172840 ENSG00000106105 ENSG00000239672 ENSG00000186010 ENSG00000131495 ENSG00000094963 ENSG00000166136 ENSG00000105220 ENSG00000134326 ENSG00000179761 ENSG00000090266 ENSG00000169020 ENSG00000158825 ENSG00000088002 ENSG00000165280 ENSG00000125877 ENSG00000152782 ENSG00000169021 ENSG00000145494…	UCK2 NDUFA1 G6PD KMO TK1 NUDT1 PDP2 GARS1 NME1 NDUFA13 NDUFA2 FMO2 NDUFB8 GPI CMPK2 PIPOX NDUFB2 ATP5ME CDA SULT2B1 VCP ITPA PANK1 UQCRFS1 NDUFS6 ELOVL1 COX8A GDA ATP5MC1 SUCLG1 LDHA ELOVL6 PGD RRM2 ELOVL7 MVK ME1 NUDT15 COX4I1 CCNB1 NDUFA11 NDUFB9 TREM2 ENO1 SHPK CD38 DGAT2 UQCRQ NT5C3A NDUFB3 PPT2 CTNS ELOVL4 PFKFB2 DNPH1 ATP5PB RAN COX6B1 NDUFB10 ZBTB7A APRT UQCR11 HINT1 COX7C COX5A THEM5 HK2 …
35152	Patient-Control_up	2199	GO:0009117	768	123	5.51381479148223e-13	1.21579616152183e-09	nucleotide metabolic process	BP	ENSG00000143179 ENSG00000125356 ENSG00000160211 ENSG00000117009 ENSG00000106268 ENSG00000172840 ENSG00000106105 ENSG00000239672 ENSG00000186010 ENSG00000131495 ENSG00000094963 ENSG00000166136 ENSG00000105220 ENSG00000134326 ENSG00000179761 ENSG00000090266 ENSG00000169020 ENSG00000158825 ENSG00000088002 ENSG00000165280 ENSG00000125877 ENSG00000152782 ENSG00000169021 ENSG00000145494 ENSG00000066322…	UCK2 NDUFA1 G6PD KMO NUDT1 PDP2 GARS1 NME1 NDUFA13 NDUFA2 FMO2 NDUFB8 GPI CMPK2 PIPOX NDUFB2 ATP5ME CDA SULT2B1 VCP ITPA PANK1 UQCRFS1 NDUFS6 ELOVL1 COX8A GDA ATP5MC1 SUCLG1 LDHA ELOVL6 PGD RRM2 ELOVL7 MVK ME1 NUDT15 COX4I1 CCNB1 NDUFA11 NDUFB9 TREM2 ENO1 SHPK CD38 DGAT2 UQCRQ NT5C3A NDUFB3 PPT2 CTNS ELOVL4 PFKFB2 DNPH1 ATP5PB RAN COX6B1 NDUFB10 ZBTB7A APRT UQCR11 HINT1 COX7C COX5A THEM5 HK2 COX6…
11852	Patient-Control_up	2199	GO:0043312	574	100	5.60143531299914e-13	1.23511648651631e-09	neutrophil degranulation	BP	ENSG00000204435 ENSG00000108828 ENSG00000133048 ENSG00000108774 ENSG00000173801 ENSG00000146094 ENSG00000051620 ENSG00000162747 ENSG00000064601 ENSG00000105220 ENSG00000240972 ENSG00000143753 ENSG00000185896 ENSG00000160213 ENSG00000196743 ENSG00000166634 ENSG00000010438 ENSG00000158825 ENSG00000134996 ENSG00000244038 ENSG00000136930 ENSG00000057149 ENSG00000165280 ENSG00000135218 ENSG00000188229…	CSNK2B VAT1 CHI3L1 RAB5C JUP DOK3 HEBP2 FCGR3B CTSA GPI MIF DEGS1 LAMP1 CSTB GM2A SERPINB12 PRSS3 CDA OSTF1 DDOST PSMB7 SERPINB3 VCP CD36 TUBB4B PSMB1 HMOX2 SLPI SERPINB10 CMTM6 DNAJC5 FLG2 HRNR LRG1 ARG1 AGA LYZ NFASC QPCT GRN CXCR2 CXCR1 FRK S100A9 S100A12 S100A8 S100A7 PRDX6 VNN1 CNN2 LAMTOR2 CTSH CREG1 QSOX1 PKP1 S100A11 COTL1 APRT PSMD3 GSTP1 RAB3D HSPA6 SURF4 PNP ALDOA CAPN1 SNAP29 APEH IMP…
237481	Patient-Control_up	2199	GO:1901135	1354	187	7.9912010541547e-13	1.76205983244111e-09	carbohydrate derivative metabolic process	BP	ENSG00000143179 ENSG00000125356 ENSG00000160211 ENSG00000133048 ENSG00000161031 ENSG00000103888 ENSG00000131183 ENSG00000137193 ENSG00000167900 ENSG00000128228 ENSG00000106268 ENSG00000172840 ENSG00000239672 ENSG00000186010 ENSG00000064601 ENSG00000131495 ENSG00000151632 ENSG00000166136 ENSG00000105220 ENSG00000136213 ENSG00000134326 ENSG00000179761 ENSG00000115884 ENSG00000175264 ENSG00000090266…	UCK2 NDUFA1 G6PD CHI3L1 PGLYRP2 CEMIP SLC34A1 PIM1 TK1 SDF2L1 NUDT1 PDP2 NME1 NDUFA13 CTSA NDUFA2 AKR1C2 NDUFB8 GPI CHST12 CMPK2 PIPOX SDC1 CHST1 NDUFB2 CCL19 ASGR2 ATP5ME CCL21 GM2A ST6GALNAC1 CDA DDOST PIGW CPTP SULT2B1 VCP HYAL4 ITPA SMPD2 FUT2 AKR7A2 PANK1 FUT1 SRD5A3 UQCRFS1 SPOCK2 NDUFS6 BAX TUSC3 AKR1B10 HYAL3 ELOVL1 GCNT4 COX8A ATP5MC1 ERH SUCLG1 LDHA FBXO27 NCCRP1 ELOVL6 PGD AGA RRM2 CHI…
11839	Patient-Control_up	2199	GO:0043299	629	106	9.70118998913918e-13	2.13911239260519e-09	leukocyte degranulation	BP	ENSG00000204435 ENSG00000108828 ENSG00000133048 ENSG00000108774 ENSG00000173801 ENSG00000146094 ENSG00000128340 ENSG00000051620 ENSG00000162747 ENSG00000064601 ENSG00000105220 ENSG00000240972 ENSG00000143753 ENSG00000185896 ENSG00000160213 ENSG00000196743 ENSG00000166634 ENSG00000010438 ENSG00000158825 ENSG00000134996 ENSG00000244038 ENSG00000136930 ENSG00000057149 ENSG00000086730 ENSG00000165280…	CSNK2B VAT1 CHI3L1 RAB5C JUP DOK3 RAC2 HEBP2 FCGR3B CTSA GPI MIF DEGS1 LAMP1 CSTB GM2A SERPINB12 PRSS3 CDA OSTF1 DDOST PSMB7 SERPINB3 LAT2 VCP CD36 TUBB4B PSMB1 HMOX2 SLPI SERPINB10 CMTM6 DNAJC5 FLG2 HRNR LRG1 ARG1 AGA LYZ NFASC QPCT PLA2G3 GRN CXCR2 CXCR1 FRK S100A9 S100A12 S100A8 S100A7 PRDX6 VNN1 CNN2 LAMTOR2 CTSH CREG1 QSOX1 PKP1 S100A11 COTL1 APRT PSMD3 GSTP1 RAB3D HSPA6 HMOX1 SURF4 PNP ALDO…
153471	Patient-Control_up	2199	GO:0051179	7571	761	1.02044837898867e-12	2.25008867567002e-09	localization	BP	ENSG00000207568 ENSG00000126934 ENSG00000071553 ENSG00000080644 ENSG00000169684 ENSG00000138180 ENSG00000119686 ENSG00000163472 ENSG00000204435 ENSG00000005022 ENSG00000144452 ENSG00000135723 ENSG00000127824 ENSG00000164211 ENSG00000173926 ENSG00000213064 ENSG00000183155 ENSG00000131469 ENSG00000102178 ENSG00000126903 ENSG00000108828 ENSG00000108830 ENSG00000143847 ENSG00000160211 ENSG00000133048…	MIR203A MAP2K2 ATP6AP1 CHRNA3 CHRNA5 CEP55 FLVCR2 TMEM79 CSNK2B SLC25A5 ABCA12 FHOD1 TUBA4A STARD4 MARCHF3 SFT2D2 RABIF RPL27 UBL4A SLC10A3 VAT1 RND2 PPFIA4 G6PD CHI3L1 MREG ABHD17C CEMIP CYP4F2 CLTB RAB8A PRELID1 LMAN2 SLC34A1 OAZ1 VGF ZDHHC12 RHCG CBARP KIF1C SLC6A8 RAB5C JUP DOK3 SLC16A10 TEX2 PSEN2 CLEC7A RPS12 KMO DHCR24 RRAGA CSK TMEM250 BCL3 RAC2 PARD6A ECM1 HEBP2 TOMM40 FCGR3B BNIP3L ALOX…
2808	Patient-Control_up	2199	GO:0007005	588	101	1.04091646717468e-12	2.29522081012016e-09	mitochondrion organization	BP	ENSG00000005022 ENSG00000178449 ENSG00000004142 ENSG00000108828 ENSG00000125356 ENSG00000169230 ENSG00000128340 ENSG00000051620 ENSG00000130204 ENSG00000104765 ENSG00000245848 ENSG00000167085 ENSG00000006625 ENSG00000170296 ENSG00000186010 ENSG00000131495 ENSG00000150779 ENSG00000166136 ENSG00000069509 ENSG00000160014 ENSG00000214253 ENSG00000133983 ENSG00000090266 ENSG00000142230 ENSG00000169020…	SLC25A5 COX14 POLDIP2 VAT1 NDUFA1 PRELID1 RAC2 HEBP2 TOMM40 BNIP3L CEBPA PHB GGCT GABARAP NDUFA13 NDUFA2 TIMM8B NDUFB8 FUNDC1 CALM3 FIS1 COX16 NDUFB2 SAE1 ATP5ME PET100 TFDP1 HIGD1A YWHAQ EYA2 NDUFS6 BAX BCL2L1 BOK TIMM10 UBL5 ATP5MC1 BAK1 RAB5IF RAB38 SLC25A6 MX1 ROMO1 NDUFAF8 CHCHD2 TIMM13 NDUFA11 NDUFB9 TREM2 MTFP1 GSK3A NDUFB3 ATP5PB BLOC1S2 NDUFB10 COA3 ATG9A HK2 NDUFA7 ATP5MF FAM162A BIK GR…
910	Patient-Control_up	2199	GO:0002283	580	100	1.0721683456985e-12	2.36413120226519e-09	neutrophil activation involved in immune response	BP	ENSG00000204435 ENSG00000108828 ENSG00000133048 ENSG00000108774 ENSG00000173801 ENSG00000146094 ENSG00000051620 ENSG00000162747 ENSG00000064601 ENSG00000105220 ENSG00000240972 ENSG00000143753 ENSG00000185896 ENSG00000160213 ENSG00000196743 ENSG00000166634 ENSG00000010438 ENSG00000158825 ENSG00000134996 ENSG00000244038 ENSG00000136930 ENSG00000057149 ENSG00000165280 ENSG00000135218 ENSG00000188229…	CSNK2B VAT1 CHI3L1 RAB5C JUP DOK3 HEBP2 FCGR3B CTSA GPI MIF DEGS1 LAMP1 CSTB GM2A SERPINB12 PRSS3 CDA OSTF1 DDOST PSMB7 SERPINB3 VCP CD36 TUBB4B PSMB1 HMOX2 SLPI SERPINB10 CMTM6 DNAJC5 FLG2 HRNR LRG1 ARG1 AGA LYZ NFASC QPCT GRN CXCR2 CXCR1 FRK S100A9 S100A12 S100A8 S100A7 PRDX6 VNN1 CNN2 LAMTOR2 CTSH CREG1 QSOX1 PKP1 S100A11 COTL1 APRT PSMD3 GSTP1 RAB3D HSPA6 SURF4 PNP ALDOA CAPN1 SNAP29 APEH IMP…
35191	Patient-Control_up	2199	GO:0009123	406	78	1.42985375820476e-12	3.1528275368415e-09	nucleoside monophosphate metabolic process	BP	ENSG00000143179 ENSG00000125356 ENSG00000167900 ENSG00000186010 ENSG00000131495 ENSG00000166136 ENSG00000105220 ENSG00000134326 ENSG00000090266 ENSG00000169020 ENSG00000165280 ENSG00000169021 ENSG00000145494 ENSG00000176340 ENSG00000159199 ENSG00000134333 ENSG00000131143 ENSG00000134057 ENSG00000174886 ENSG00000147684 ENSG00000095970 ENSG00000074800 ENSG00000164405 ENSG00000119013 ENSG00000040531…	UCK2 NDUFA1 TK1 NDUFA13 NDUFA2 NDUFB8 GPI CMPK2 NDUFB2 ATP5ME VCP UQCRFS1 NDUFS6 COX8A ATP5MC1 LDHA COX4I1 CCNB1 NDUFA11 NDUFB9 TREM2 ENO1 UQCRQ NDUFB3 CTNS PFKFB2 DNPH1 ATP5PB COX6B1 NDUFB10 ZBTB7A APRT UQCR11 COX7C COX5A HK2 COX6C GALK1 NDUFA7 ATP5MF ALDOA TSPO NDUFB4 SHMT2 IMPDH1 NDUFB11 JMJD8 NDUFAB1 ATP5PF COX6A1 ALDOC UQCC2 NDUFS8 UQCRH NDUFS3 PRKAG1 EIF6 AK1 CYC1 NUDT5 ATP6V1B2 TYMS TPI1 A…
35621	Patient-Control_up	2199	GO:0009167	370	73	1.9743818104831e-12	4.35351189211525e-09	purine ribonucleoside monophosphate metabolic process	BP	ENSG00000125356 ENSG00000186010 ENSG00000131495 ENSG00000166136 ENSG00000105220 ENSG00000090266 ENSG00000169020 ENSG00000165280 ENSG00000169021 ENSG00000145494 ENSG00000176340 ENSG00000159199 ENSG00000134333 ENSG00000131143 ENSG00000134057 ENSG00000174886 ENSG00000147684 ENSG00000095970 ENSG00000074800 ENSG00000164405 ENSG00000119013 ENSG00000040531 ENSG00000123836 ENSG00000116459 ENSG00000126267…	NDUFA1 NDUFA13 NDUFA2 NDUFB8 GPI NDUFB2 ATP5ME VCP UQCRFS1 NDUFS6 COX8A ATP5MC1 LDHA COX4I1 CCNB1 NDUFA11 NDUFB9 TREM2 ENO1 UQCRQ NDUFB3 CTNS PFKFB2 ATP5PB COX6B1 NDUFB10 ZBTB7A APRT UQCR11 COX7C COX5A HK2 COX6C GALK1 NDUFA7 ATP5MF ALDOA TSPO NDUFB4 SHMT2 IMPDH1 NDUFB11 JMJD8 NDUFAB1 ATP5PF COX6A1 ALDOC UQCC2 NDUFS8 UQCRH NDUFS3 PRKAG1 EIF6 AK1 CYC1 NUDT5 ATP6V1B2 TPI1 ATP6V1A CDK1 CHCHD10 PPIF A…
1073	Patient-Control_up	2199	GO:0002446	587	100	2.24957156641024e-12	4.96030530393458e-09	neutrophil mediated immunity	BP	ENSG00000204435 ENSG00000108828 ENSG00000133048 ENSG00000108774 ENSG00000173801 ENSG00000146094 ENSG00000051620 ENSG00000162747 ENSG00000064601 ENSG00000105220 ENSG00000240972 ENSG00000143753 ENSG00000185896 ENSG00000160213 ENSG00000196743 ENSG00000166634 ENSG00000010438 ENSG00000158825 ENSG00000134996 ENSG00000244038 ENSG00000136930 ENSG00000057149 ENSG00000165280 ENSG00000135218 ENSG00000188229…	CSNK2B VAT1 CHI3L1 RAB5C JUP DOK3 HEBP2 FCGR3B CTSA GPI MIF DEGS1 LAMP1 CSTB GM2A SERPINB12 PRSS3 CDA OSTF1 DDOST PSMB7 SERPINB3 VCP CD36 TUBB4B PSMB1 HMOX2 SLPI SERPINB10 CMTM6 DNAJC5 FLG2 HRNR LRG1 ARG1 AGA LYZ NFASC QPCT GRN CXCR2 CXCR1 FRK S100A9 S100A12 S100A8 S100A7 PRDX6 VNN1 CNN2 LAMTOR2 CTSH CREG1 QSOX1 PKP1 S100A11 COTL1 APRT PSMD3 GSTP1 RAB3D HSPA6 SURF4 PNP ALDOA CAPN1 SNAP29 APEH IMP…
902	Patient-Control_up	2199	GO:0002275	639	106	2.66097861087848e-12	5.86745783698705e-09	myeloid cell activation involved in immune response	BP	ENSG00000204435 ENSG00000108828 ENSG00000133048 ENSG00000108774 ENSG00000173801 ENSG00000146094 ENSG00000128340 ENSG00000051620 ENSG00000162747 ENSG00000064601 ENSG00000105220 ENSG00000240972 ENSG00000143753 ENSG00000185896 ENSG00000160213 ENSG00000196743 ENSG00000166634 ENSG00000010438 ENSG00000158825 ENSG00000134996 ENSG00000244038 ENSG00000136930 ENSG00000057149 ENSG00000086730 ENSG00000165280…	CSNK2B VAT1 CHI3L1 RAB5C JUP DOK3 RAC2 HEBP2 FCGR3B CTSA GPI MIF DEGS1 LAMP1 CSTB GM2A SERPINB12 PRSS3 CDA OSTF1 DDOST PSMB7 SERPINB3 LAT2 VCP CD36 TUBB4B PSMB1 HMOX2 SLPI SERPINB10 CMTM6 DNAJC5 FLG2 HRNR LRG1 ARG1 AGA LYZ NFASC QPCT PLA2G3 GRN CXCR2 TREM2 CXCR1 FRK S100A9 S100A12 S100A8 S100A7 PRDX6 VNN1 CNN2 LAMTOR2 CTSH CREG1 QSOX1 PKP1 S100A11 COTL1 APRT PSMD3 GSTP1 RAB3D HSPA6 HMOX1 SURF4 PN…
35221	Patient-Control_up	2199	GO:0009126	373	73	2.97161374429243e-12	6.55240830616482e-09	purine nucleoside monophosphate metabolic process	BP	ENSG00000125356 ENSG00000186010 ENSG00000131495 ENSG00000166136 ENSG00000105220 ENSG00000090266 ENSG00000169020 ENSG00000165280 ENSG00000169021 ENSG00000145494 ENSG00000176340 ENSG00000159199 ENSG00000134333 ENSG00000131143 ENSG00000134057 ENSG00000174886 ENSG00000147684 ENSG00000095970 ENSG00000074800 ENSG00000164405 ENSG00000119013 ENSG00000040531 ENSG00000123836 ENSG00000116459 ENSG00000126267…	NDUFA1 NDUFA13 NDUFA2 NDUFB8 GPI NDUFB2 ATP5ME VCP UQCRFS1 NDUFS6 COX8A ATP5MC1 LDHA COX4I1 CCNB1 NDUFA11 NDUFB9 TREM2 ENO1 UQCRQ NDUFB3 CTNS PFKFB2 ATP5PB COX6B1 NDUFB10 ZBTB7A APRT UQCR11 COX7C COX5A HK2 COX6C GALK1 NDUFA7 ATP5MF ALDOA TSPO NDUFB4 SHMT2 IMPDH1 NDUFB11 JMJD8 NDUFAB1 ATP5PF COX6A1 ALDOC UQCC2 NDUFS8 UQCRH NDUFS3 PRKAG1 EIF6 AK1 CYC1 NUDT5 ATP6V1B2 TPI1 ATP6V1A CDK1 CHCHD10 PPIF A…
12317	Patient-Control_up	2199	GO:0044248	2582	308	3.52374279421583e-12	7.76985286124591e-09	cellular catabolic process	BP	ENSG00000168701 ENSG00000204435 ENSG00000004142 ENSG00000244045 ENSG00000131469 ENSG00000133048 ENSG00000103888 ENSG00000186529 ENSG00000171903 ENSG00000186115 ENSG00000167461 ENSG00000181026 ENSG00000112306 ENSG00000117009 ENSG00000155876 ENSG00000211448 ENSG00000141552 ENSG00000130204 ENSG00000104765 ENSG00000245848 ENSG00000167815 ENSG00000128228 ENSG00000166224 ENSG00000104889 ENSG00000169174…	TMEM208 CSNK2B POLDIP2 TMEM199 RPL27 CHI3L1 CEMIP CYP4F3 CYP4F11 CYP4F2 RAB8A AEN RPS12 KMO RRAGA DIO2 ANAPC11 TOMM40 BNIP3L CEBPA PRDX2 SDF2L1 SGPL1 RNASEH2A PCSK9 RPS18 NUDT1 GABARAP CTSA NA GPI PSMD4 FUNDC1 RNH1 PSMB5 PIPOX FIS1 KCTD5 MRTO4 AP2S1 HM13 ACAT2 GM2A PCK2 EIF4A3 RMND5B KEAP1 CDA PSMB7 TEX264 PPP1CA CPTP ZC3H12A VCP CDC20 HYAL4 RPL18 ITPA SMPD2 RNF11 RASIP1 CD36 SRD5A3 PSMD8 GDE1 PI…
11133	Patient-Control_up	2199	GO:0042119	592	100	3.77914329346924e-12	8.33301096209967e-09	neutrophil activation	BP	ENSG00000204435 ENSG00000108828 ENSG00000133048 ENSG00000108774 ENSG00000173801 ENSG00000146094 ENSG00000051620 ENSG00000162747 ENSG00000064601 ENSG00000105220 ENSG00000240972 ENSG00000143753 ENSG00000185896 ENSG00000160213 ENSG00000196743 ENSG00000166634 ENSG00000010438 ENSG00000158825 ENSG00000134996 ENSG00000244038 ENSG00000136930 ENSG00000057149 ENSG00000165280 ENSG00000135218 ENSG00000188229…	CSNK2B VAT1 CHI3L1 RAB5C JUP DOK3 HEBP2 FCGR3B CTSA GPI MIF DEGS1 LAMP1 CSTB GM2A SERPINB12 PRSS3 CDA OSTF1 DDOST PSMB7 SERPINB3 VCP CD36 TUBB4B PSMB1 HMOX2 SLPI SERPINB10 CMTM6 DNAJC5 FLG2 HRNR LRG1 ARG1 AGA LYZ NFASC QPCT GRN CXCR2 CXCR1 FRK S100A9 S100A12 S100A8 S100A7 PRDX6 VNN1 CNN2 LAMTOR2 CTSH CREG1 QSOX1 PKP1 S100A11 COTL1 APRT PSMD3 GSTP1 RAB3D HSPA6 SURF4 PNP ALDOA CAPN1 SNAP29 APEH IMP…
35561	Patient-Control_up	2199	GO:0009161	384	74	4.62148291040631e-12	1.01903698174459e-08	ribonucleoside monophosphate metabolic process	BP	ENSG00000143179 ENSG00000125356 ENSG00000186010 ENSG00000131495 ENSG00000166136 ENSG00000105220 ENSG00000090266 ENSG00000169020 ENSG00000165280 ENSG00000169021 ENSG00000145494 ENSG00000176340 ENSG00000159199 ENSG00000134333 ENSG00000131143 ENSG00000134057 ENSG00000174886 ENSG00000147684 ENSG00000095970 ENSG00000074800 ENSG00000164405 ENSG00000119013 ENSG00000040531 ENSG00000123836 ENSG00000116459…	UCK2 NDUFA1 NDUFA13 NDUFA2 NDUFB8 GPI NDUFB2 ATP5ME VCP UQCRFS1 NDUFS6 COX8A ATP5MC1 LDHA COX4I1 CCNB1 NDUFA11 NDUFB9 TREM2 ENO1 UQCRQ NDUFB3 CTNS PFKFB2 ATP5PB COX6B1 NDUFB10 ZBTB7A APRT UQCR11 COX7C COX5A HK2 COX6C GALK1 NDUFA7 ATP5MF ALDOA TSPO NDUFB4 SHMT2 IMPDH1 NDUFB11 JMJD8 NDUFAB1 ATP5PF COX6A1 ALDOC UQCC2 NDUFS8 UQCRH NDUFS3 PRKAG1 EIF6 AK1 CYC1 NUDT5 ATP6V1B2 TPI1 ATP6V1A CDK1 CHCHD10 P…
6598	Patient-Control_up	2199	GO:0019637	1298	178	5.6143171212628e-12	1.23795692523845e-08	organophosphate metabolic process	BP	ENSG00000143179 ENSG00000204435 ENSG00000125356 ENSG00000160211 ENSG00000117009 ENSG00000167900 ENSG00000169174 ENSG00000106268 ENSG00000172840 ENSG00000106105 ENSG00000158786 ENSG00000239672 ENSG00000186010 ENSG00000182687 ENSG00000182372 ENSG00000131495 ENSG00000094963 ENSG00000166136 ENSG00000105220 ENSG00000131979 ENSG00000134326 ENSG00000179761 ENSG00000090266 ENSG00000172724 ENSG00000169020…	UCK2 CSNK2B NDUFA1 G6PD KMO TK1 PCSK9 NUDT1 PDP2 GARS1 PLA2G2F NME1 NDUFA13 GALR2 CLN8 NDUFA2 FMO2 NDUFB8 GPI GCH1 CMPK2 PIPOX NDUFB2 CCL19 ATP5ME CCL21 CDA PIGW SULT2B1 VCP ITPA SMPD2 SERINC2 PANK1 SRD5A3 UQCRFS1 GDE1 PIK3R2 NDUFS6 ELOVL1 COX8A GDA ATP5MC1 SUCLG1 LDHA MBOAT2 ABHD5 ELOVL6 PGD RAB38 RRM2 PLCD4 ELOVL7 MVK INPP5J ABHD12 ME1 NUDT15 COX4I1 PLA2G3 PLCD1 CCNB1 MINPP1 JMJD7-PLA2G4B NDUFA…
11560	Patient-Control_up	2199	GO:0042775	105	33	7.8519884831437e-12	1.73136346053319e-08	mitochondrial ATP synthesis coupled electron transport	BP	ENSG00000125356 ENSG00000186010 ENSG00000131495 ENSG00000166136 ENSG00000090266 ENSG00000169021 ENSG00000145494 ENSG00000176340 ENSG00000131143 ENSG00000134057 ENSG00000174886 ENSG00000147684 ENSG00000164405 ENSG00000119013 ENSG00000126267 ENSG00000140990 ENSG00000127540 ENSG00000127184 ENSG00000178741 ENSG00000164919 ENSG00000267855 ENSG00000065518 ENSG00000147123 ENSG00000004779 ENSG00000111775…	NDUFA1 NDUFA13 NDUFA2 NDUFB8 NDUFB2 UQCRFS1 NDUFS6 COX8A COX4I1 CCNB1 NDUFA11 NDUFB9 UQCRQ NDUFB3 COX6B1 NDUFB10 UQCR11 COX7C COX5A COX6C NDUFA7 NDUFB4 NDUFB11 NDUFAB1 COX6A1 NDUFS8 UQCRH NDUFS3 CYC1 CDK1 NDUFA6 COX5B COX7B
10555	Patient-Control_up	2199	GO:0036230	600	100	8.513386911284e-12	1.87720181393812e-08	granulocyte activation	BP	ENSG00000204435 ENSG00000108828 ENSG00000133048 ENSG00000108774 ENSG00000173801 ENSG00000146094 ENSG00000051620 ENSG00000162747 ENSG00000064601 ENSG00000105220 ENSG00000240972 ENSG00000143753 ENSG00000185896 ENSG00000160213 ENSG00000196743 ENSG00000166634 ENSG00000010438 ENSG00000158825 ENSG00000134996 ENSG00000244038 ENSG00000136930 ENSG00000057149 ENSG00000165280 ENSG00000135218 ENSG00000188229…	CSNK2B VAT1 CHI3L1 RAB5C JUP DOK3 HEBP2 FCGR3B CTSA GPI MIF DEGS1 LAMP1 CSTB GM2A SERPINB12 PRSS3 CDA OSTF1 DDOST PSMB7 SERPINB3 VCP CD36 TUBB4B PSMB1 HMOX2 SLPI SERPINB10 CMTM6 DNAJC5 FLG2 HRNR LRG1 ARG1 AGA LYZ NFASC QPCT GRN CXCR2 CXCR1 FRK S100A9 S100A12 S100A8 S100A7 PRDX6 VNN1 CNN2 LAMTOR2 CTSH CREG1 QSOX1 PKP1 S100A11 COTL1 APRT PSMD3 GSTP1 RAB3D HSPA6 SURF4 PNP ALDOA CAPN1 SNAP29 APEH IMP…
11558	Patient-Control_up	2199	GO:0042773	106	33	1.05057031465605e-11	2.31650754381659e-08	ATP synthesis coupled electron transport	BP	ENSG00000125356 ENSG00000186010 ENSG00000131495 ENSG00000166136 ENSG00000090266 ENSG00000169021 ENSG00000145494 ENSG00000176340 ENSG00000131143 ENSG00000134057 ENSG00000174886 ENSG00000147684 ENSG00000164405 ENSG00000119013 ENSG00000126267 ENSG00000140990 ENSG00000127540 ENSG00000127184 ENSG00000178741 ENSG00000164919 ENSG00000267855 ENSG00000065518 ENSG00000147123 ENSG00000004779 ENSG00000111775…	NDUFA1 NDUFA13 NDUFA2 NDUFB8 NDUFB2 UQCRFS1 NDUFS6 COX8A COX4I1 CCNB1 NDUFA11 NDUFB9 UQCRQ NDUFB3 COX6B1 NDUFB10 UQCR11 COX7C COX5A COX6C NDUFA7 NDUFB4 NDUFB11 NDUFAB1 COX6A1 NDUFS8 UQCRH NDUFS3 CYC1 CDK1 NDUFA6 COX5B COX7B
16507	Patient-Control_up	2199	GO:0055086	865	130	1.1815713937228e-11	2.60536492315877e-08	nucleobase-containing small molecule metabolic process	BP	ENSG00000143179 ENSG00000125356 ENSG00000160211 ENSG00000117009 ENSG00000167900 ENSG00000106268 ENSG00000172840 ENSG00000106105 ENSG00000239672 ENSG00000186010 ENSG00000131495 ENSG00000094963 ENSG00000166136 ENSG00000105220 ENSG00000134326 ENSG00000179761 ENSG00000090266 ENSG00000169020 ENSG00000158825 ENSG00000088002 ENSG00000165280 ENSG00000125877 ENSG00000152782 ENSG00000169021 ENSG00000145494…	UCK2 NDUFA1 G6PD KMO TK1 NUDT1 PDP2 GARS1 NME1 NDUFA13 NDUFA2 FMO2 NDUFB8 GPI CMPK2 PIPOX NDUFB2 ATP5ME CDA SULT2B1 VCP ITPA PANK1 UQCRFS1 NDUFS6 ELOVL1 COX8A GDA ATP5MC1 ERH SUCLG1 LDHA ELOVL6 PGD RRM2 ELOVL7 MVK ME1 NUDT15 COX4I1 CCNB1 NDUFA11 NDUFB9 TREM2 GSK3A ENO1 SHPK CD38 DGAT2 UQCRQ NT5C3A NDUFB3 PPT2 CTNS ELOVL4 PFKFB2 DNPH1 GLRX ATP5PB RAN COX6B1 NDUFB10 ZBTB7A APRT UQCR11 HINT1 COX7C C…
1071	Patient-Control_up	2199	GO:0002444	646	105	1.20278624583155e-11	2.65214367205857e-08	myeloid leukocyte mediated immunity	BP	ENSG00000204435 ENSG00000108828 ENSG00000133048 ENSG00000108774 ENSG00000173801 ENSG00000146094 ENSG00000128340 ENSG00000051620 ENSG00000162747 ENSG00000064601 ENSG00000105220 ENSG00000240972 ENSG00000143753 ENSG00000185896 ENSG00000160213 ENSG00000196743 ENSG00000166634 ENSG00000010438 ENSG00000158825 ENSG00000134996 ENSG00000244038 ENSG00000136930 ENSG00000057149 ENSG00000086730 ENSG00000165280…	CSNK2B VAT1 CHI3L1 RAB5C JUP DOK3 RAC2 HEBP2 FCGR3B CTSA GPI MIF DEGS1 LAMP1 CSTB GM2A SERPINB12 PRSS3 CDA OSTF1 DDOST PSMB7 SERPINB3 LAT2 VCP CD36 TUBB4B PSMB1 HMOX2 SLPI SERPINB10 CMTM6 DNAJC5 FLG2 HRNR LRG1 ARG1 AGA LYZ NFASC QPCT PLA2G3 GRN CXCR2 CXCR1 FRK S100A9 S100A12 S100A8 S100A7 PRDX6 VNN1 CNN2 LAMTOR2 CTSH CREG1 QSOX1 PKP1 S100A11 COTL1 APRT PSMD3 GSTP1 RAB3D HSPA6 HMOX1 SURF4 PNP ALDO…
76571	Patient-Control_up	2199	GO:0030855	858	129	1.38516163247387e-11	3.05428139960488e-08	epithelial cell differentiation	BP	ENSG00000163472 ENSG00000144452 ENSG00000140519 ENSG00000173801 ENSG00000112378 ENSG00000125878 ENSG00000106305 ENSG00000204571 ENSG00000151632 ENSG00000133710 ENSG00000135373 ENSG00000165272 ENSG00000115884 ENSG00000100889 ENSG00000079999 ENSG00000197641 ENSG00000143869 ENSG00000088002 ENSG00000064195 ENSG00000124429 ENSG00000100092 ENSG00000154227 ENSG00000124102 ENSG00000172216 ENSG00000057657…	TMEM79 ABCA12 RHCG JUP PERP TCF15 AIMP2 KRTAP5-11 AKR1C2 SPINK5 EHF AQP3 SDC1 PCK2 KEAP1 SERPINB13 GDF7 SULT2B1 DLX3 POF1B SH3BP1 CERS3 PI3 CEBPB PRDM1 FLG HRNR LCE5A LCE3E LCE3D LCE3C LCE3A LCE2D LCE2C LCE2B LCE2A LCE4A LCE1E LCE1D LCE1C AKT2 WNT5A KRT10 KRT23 EREG KLK5 KLK13 PCSK6 OVOL1 MACROH2A1 LCE1B LCE1A LCE6A IVL SPRR4 SPRR1A SPRR1B SPRR2D CASP14 SPRR2A SPRR2E SPRR2B SPRR2F SPRR2G LOR GSK3…
66481	Patient-Control_up	2199	GO:0019693	623	102	1.54456453639858e-11	3.40576480275887e-08	ribose phosphate metabolic process	BP	ENSG00000143179 ENSG00000125356 ENSG00000160211 ENSG00000172840 ENSG00000239672 ENSG00000186010 ENSG00000131495 ENSG00000166136 ENSG00000105220 ENSG00000179761 ENSG00000090266 ENSG00000169020 ENSG00000088002 ENSG00000165280 ENSG00000125877 ENSG00000152782 ENSG00000169021 ENSG00000145494 ENSG00000066322 ENSG00000176340 ENSG00000159199 ENSG00000163541 ENSG00000134333 ENSG00000170522 ENSG00000142657…	UCK2 NDUFA1 G6PD PDP2 NME1 NDUFA13 NDUFA2 NDUFB8 GPI PIPOX NDUFB2 ATP5ME SULT2B1 VCP ITPA PANK1 UQCRFS1 NDUFS6 ELOVL1 COX8A ATP5MC1 SUCLG1 LDHA ELOVL6 PGD ELOVL7 MVK COX4I1 CCNB1 NDUFA11 NDUFB9 TREM2 ENO1 SHPK DGAT2 UQCRQ NDUFB3 PPT2 CTNS ELOVL4 PFKFB2 ATP5PB RAN COX6B1 NDUFB10 ZBTB7A APRT UQCR11 HINT1 COX7C COX5A THEM5 HK2 COX6C GALK1 NDUFA7 ATP5MF ALDOA TSPO DBI NDUFB4 SHMT2 IMPDH1 NDUFB11 GNAI…
73331	Patient-Control_up	2199	GO:0022900	196	47	1.79986131598488e-11	3.96869420174666e-08	electron transport chain	BP	ENSG00000125356 ENSG00000186010 ENSG00000131495 ENSG00000166136 ENSG00000092621 ENSG00000143753 ENSG00000090266 ENSG00000142669 ENSG00000053371 ENSG00000169021 ENSG00000145494 ENSG00000176153 ENSG00000176340 ENSG00000065833 ENSG00000131143 ENSG00000134057 ENSG00000174886 ENSG00000147684 ENSG00000164405 ENSG00000008283 ENSG00000119013 ENSG00000173221 ENSG00000126267 ENSG00000139547 ENSG00000140990…	NDUFA1 NDUFA13 NDUFA2 NDUFB8 PHGDH DEGS1 NDUFB2 SH3BGRL3 AKR7A2 UQCRFS1 NDUFS6 GPX2 COX8A ME1 COX4I1 CCNB1 NDUFA11 NDUFB9 UQCRQ CYB561 NDUFB3 GLRX COX6B1 RDH16 NDUFB10 UQCR11 COX7C COX5A COX6C NDUFA7 ALDH2 NDUFB4 NDUFA4L2 NDUFB11 NDUFAB1 PTGES2 COX6A1 NDUFS8 UQCRH NDUFS3 CYC1 CDK1 POR NDUFA6 COX5B COX7B ALDH4A1
24137	Patient-Control_up	2199	GO:1901575	2421	289	1.82294532903065e-11	4.01959445051259e-08	organic substance catabolic process	BP	ENSG00000244045 ENSG00000131469 ENSG00000133048 ENSG00000161031 ENSG00000136379 ENSG00000103888 ENSG00000186529 ENSG00000171903 ENSG00000186115 ENSG00000104904 ENSG00000181026 ENSG00000112306 ENSG00000117009 ENSG00000211448 ENSG00000141552 ENSG00000104765 ENSG00000245848 ENSG00000167085 ENSG00000128228 ENSG00000166224 ENSG00000104889 ENSG00000169174 ENSG00000231500 ENSG00000106268 ENSG00000158786…	TMEM199 RPL27 CHI3L1 PGLYRP2 ABHD17C CEMIP CYP4F3 CYP4F11 CYP4F2 OAZ1 AEN RPS12 KMO DIO2 ANAPC11 BNIP3L CEBPA PHB SDF2L1 SGPL1 RNASEH2A PCSK9 RPS18 NUDT1 PLA2G2F NDUFA13 CTSA NA CLN8 GPI PSMD4 LYPLA1 RNH1 PSMB5 GJA1 PIPOX KCTD5 MRTO4 SDC1 AP2S1 HM13 ACAT2 GM2A PCK2 EIF4A3 SERPINB12 RMND5B KEAP1 CDA PSMB7 PPP1CA ZC3H12A VCP CDC20 HYAL4 RPL18 ITPA SMPD2 RNF11 FUT2 FUT1 SRD5A3 PSMD8 GDE1 BAX AKR1B10…
165061	Patient-Control_up	2199	GO:0055085	1769	223	4.1562960183752e-11	9.16463272051732e-08	transmembrane transport	BP	ENSG00000071553 ENSG00000080644 ENSG00000169684 ENSG00000119686 ENSG00000005022 ENSG00000144452 ENSG00000126903 ENSG00000160211 ENSG00000103888 ENSG00000131183 ENSG00000104904 ENSG00000140519 ENSG00000099625 ENSG00000130821 ENSG00000112394 ENSG00000143801 ENSG00000130204 ENSG00000137193 ENSG00000167085 ENSG00000119457 ENSG00000169174 ENSG00000172548 ENSG00000189114 ENSG00000186010 ENSG00000182687…	ATP6AP1 CHRNA3 CHRNA5 FLVCR2 SLC25A5 ABCA12 SLC10A3 G6PD CEMIP SLC34A1 OAZ1 RHCG CBARP SLC6A8 SLC16A10 PSEN2 TOMM40 PIM1 PHB SLC46A2 PCSK9 NIPAL4 BLOC1S3 NDUFA13 GALR2 SLC2A1 PSMD4 SLC31A1 NIPAL1 SLC28A3 PSMB5 GJA1 SLC35A2 CALM3 AQP3 LRRC55 SLC35E4 CCL19 MCUB ATP5ME CCL21 SLC2A12 SLC30A1 KCNK7 SLC36A1 SLC23A1 EPHB2 GJA3 TMC5 GJB2 GJB6 PSMB7 VCP YWHAQ ATOX1 PSMD8 SLC66A1 OTOP2 BAX TUSC3 SLC16A6 PS…
91411	Patient-Control_up	2199	GO:0033561	28	16	5.20561496140371e-11	1.14783809898952e-07	regulation of water loss via skin	BP	ENSG00000163472 ENSG00000144452 ENSG00000108839 ENSG00000105699 ENSG00000066322 ENSG00000143520 ENSG00000143631 ENSG00000197915 ENSG00000186832 ENSG00000167769 ENSG00000158055 ENSG00000175793 ENSG00000179477 ENSG00000167768 ENSG00000179148 ENSG00000189143	TMEM79 ABCA12 ALOX12 LSR ELOVL1 FLG2 FLG HRNR KRT16 ACER1 GRHL3 SFN ALOX12B KRT1 ALOXE3 CLDN4
178861	Patient-Control_up	2199	GO:0061436	25	15	8.0279251192584e-11	1.77015748879648e-07	establishment of skin barrier	BP	ENSG00000163472 ENSG00000144452 ENSG00000108839 ENSG00000105699 ENSG00000066322 ENSG00000143520 ENSG00000143631 ENSG00000197915 ENSG00000186832 ENSG00000158055 ENSG00000175793 ENSG00000179477 ENSG00000167768 ENSG00000179148 ENSG00000189143	TMEM79 ABCA12 ALOX12 LSR ELOVL1 FLG2 FLG HRNR KRT16 GRHL3 SFN ALOX12B KRT1 ALOXE3 CLDN4
2146	Patient-Control_up	2199	GO:0006163	624	100	8.57888601820033e-11	1.89164436701317e-07	purine nucleotide metabolic process	BP	ENSG00000125356 ENSG00000106268 ENSG00000172840 ENSG00000239672 ENSG00000186010 ENSG00000131495 ENSG00000166136 ENSG00000105220 ENSG00000179761 ENSG00000090266 ENSG00000169020 ENSG00000088002 ENSG00000165280 ENSG00000125877 ENSG00000152782 ENSG00000169021 ENSG00000145494 ENSG00000066322 ENSG00000176340 ENSG00000119125 ENSG00000159199 ENSG00000163541 ENSG00000134333 ENSG00000170522 ENSG00000164181…	NDUFA1 NUDT1 PDP2 NME1 NDUFA13 NDUFA2 NDUFB8 GPI PIPOX NDUFB2 ATP5ME SULT2B1 VCP ITPA PANK1 UQCRFS1 NDUFS6 ELOVL1 COX8A GDA ATP5MC1 SUCLG1 LDHA ELOVL6 ELOVL7 MVK NUDT15 COX4I1 CCNB1 NDUFA11 NDUFB9 TREM2 ENO1 DGAT2 UQCRQ NDUFB3 PPT2 CTNS ELOVL4 PFKFB2 DNPH1 ATP5PB RAN COX6B1 NDUFB10 ZBTB7A APRT UQCR11 HINT1 COX7C COX5A THEM5 HK2 COX6C GALK1 NDUFA7 ATP5MF PNP ALDOA TSPO DBI NDUFB4 SHMT2 IMPDH1 NDUF…
48871	Patient-Control_up	2199	GO:0012501	2335	276	1.6806489952725e-10	3.70583103457585e-07	programmed cell death	BP	ENSG00000163472 ENSG00000005022 ENSG00000184216 ENSG00000160211 ENSG00000133048 ENSG00000105058 ENSG00000169230 ENSG00000181026 ENSG00000173801 ENSG00000143801 ENSG00000172243 ENSG00000205155 ENSG00000116133 ENSG00000155876 ENSG00000112378 ENSG00000069399 ENSG00000104765 ENSG00000108839 ENSG00000137193 ENSG00000167085 ENSG00000167815 ENSG00000128228 ENSG00000119457 ENSG00000166224 ENSG00000169174…	TMEM79 SLC25A5 IRAK1 G6PD CHI3L1 FAM32A PRELID1 AEN JUP PSEN2 CLEC7A PSENEN DHCR24 RRAGA PERP BCL3 BNIP3L ALOX12 PIM1 PHB PRDX2 SDF2L1 SLC46A2 SGPL1 PCSK9 MARK4 PRKCQ BIRC5 AIMP2 GGCT NME1 GABARAP NDUFA13 GPI MIF SPINK5 SIVA1 LAMP1 GJA1 FIS1 MELK EGR3 CCL19 CCL21 HPGD CALR TFDP1 HIGD1A CARD18 SERPINB13 PDIA3 TGFA GJB6 CARD14 MAP3K9 PPP1CA ZC3H12A VCP YWHAQ ATOX1 IRF7 BDNF EYA2 PHLDA2 BAX BCL2L1 A…
35461	Patient-Control_up	2199	GO:0009150	589	95	1.80553949148506e-10	3.98121457872457e-07	purine ribonucleotide metabolic process	BP	ENSG00000125356 ENSG00000172840 ENSG00000239672 ENSG00000186010 ENSG00000131495 ENSG00000166136 ENSG00000105220 ENSG00000179761 ENSG00000090266 ENSG00000169020 ENSG00000088002 ENSG00000165280 ENSG00000125877 ENSG00000152782 ENSG00000169021 ENSG00000145494 ENSG00000066322 ENSG00000176340 ENSG00000159199 ENSG00000163541 ENSG00000134333 ENSG00000170522 ENSG00000164181 ENSG00000110921 ENSG00000131143…	NDUFA1 PDP2 NME1 NDUFA13 NDUFA2 NDUFB8 GPI PIPOX NDUFB2 ATP5ME SULT2B1 VCP ITPA PANK1 UQCRFS1 NDUFS6 ELOVL1 COX8A ATP5MC1 SUCLG1 LDHA ELOVL6 ELOVL7 MVK COX4I1 CCNB1 NDUFA11 NDUFB9 TREM2 ENO1 DGAT2 UQCRQ NDUFB3 PPT2 CTNS ELOVL4 PFKFB2 ATP5PB RAN COX6B1 NDUFB10 ZBTB7A APRT UQCR11 HINT1 COX7C COX5A THEM5 HK2 COX6C GALK1 NDUFA7 ATP5MF ALDOA TSPO DBI NDUFB4 SHMT2 IMPDH1 NDUFB11 GNAI3 JMJD8 NDUFAB1 ATP…
127351	Patient-Control_up	2199	GO:0045055	899	129	3.25034109911331e-10	7.16700212354485e-07	regulated exocytosis	BP	ENSG00000169684 ENSG00000163472 ENSG00000204435 ENSG00000144452 ENSG00000127824 ENSG00000108828 ENSG00000133048 ENSG00000099625 ENSG00000108774 ENSG00000173801 ENSG00000146094 ENSG00000128340 ENSG00000143369 ENSG00000051620 ENSG00000162747 ENSG00000184702 ENSG00000064601 ENSG00000178750 ENSG00000105220 ENSG00000240972 ENSG00000143753 ENSG00000185896 ENSG00000108679 ENSG00000160014 ENSG00000160213…	CHRNA5 TMEM79 CSNK2B ABCA12 TUBA4A VAT1 CHI3L1 CBARP RAB5C JUP DOK3 RAC2 ECM1 HEBP2 FCGR3B SEPTIN5 CTSA STX19 GPI MIF DEGS1 LAMP1 LGALS3BP CALM3 CSTB GM2A SERPINB12 PRSS3 CDA OSTF1 DDOST PSMB7 MANF SERPINB3 TEX264 LAT2 VCP CD36 TUBB4B HYAL3 PSMB1 HMOX2 SLPI SERPINB10 STX11 CMTM6 DNAJC5 FLG2 HRNR LRG1 ARG1 AGA LYZ NFASC QPCT GIPC1 PLA2G3 GRN CXCR2 CXCR1 FRK S100A9 S100A12 S100A8 S100A7 PRDX6 VNN1 …
3653	Patient-Control_up	2199	GO:0009259	604	96	3.2527605374318e-10	7.17233698503713e-07	ribonucleotide metabolic process	BP	ENSG00000143179 ENSG00000125356 ENSG00000172840 ENSG00000239672 ENSG00000186010 ENSG00000131495 ENSG00000166136 ENSG00000105220 ENSG00000179761 ENSG00000090266 ENSG00000169020 ENSG00000088002 ENSG00000165280 ENSG00000125877 ENSG00000152782 ENSG00000169021 ENSG00000145494 ENSG00000066322 ENSG00000176340 ENSG00000159199 ENSG00000163541 ENSG00000134333 ENSG00000170522 ENSG00000164181 ENSG00000110921…	UCK2 NDUFA1 PDP2 NME1 NDUFA13 NDUFA2 NDUFB8 GPI PIPOX NDUFB2 ATP5ME SULT2B1 VCP ITPA PANK1 UQCRFS1 NDUFS6 ELOVL1 COX8A ATP5MC1 SUCLG1 LDHA ELOVL6 ELOVL7 MVK COX4I1 CCNB1 NDUFA11 NDUFB9 TREM2 ENO1 DGAT2 UQCRQ NDUFB3 PPT2 CTNS ELOVL4 PFKFB2 ATP5PB RAN COX6B1 NDUFB10 ZBTB7A APRT UQCR11 HINT1 COX7C COX5A THEM5 HK2 COX6C GALK1 NDUFA7 ATP5MF ALDOA TSPO DBI NDUFB4 SHMT2 IMPDH1 NDUFB11 GNAI3 JMJD8 NDUFAB…
33691	Patient-Control_up	2199	GO:0008219	2493	289	4.63935118292315e-10	1.02297693583455e-06	cell death	BP	ENSG00000163472 ENSG00000005022 ENSG00000184216 ENSG00000160211 ENSG00000133048 ENSG00000105058 ENSG00000169230 ENSG00000181026 ENSG00000173801 ENSG00000143801 ENSG00000172243 ENSG00000205155 ENSG00000117009 ENSG00000116133 ENSG00000155876 ENSG00000112378 ENSG00000069399 ENSG00000051620 ENSG00000104765 ENSG00000108839 ENSG00000137193 ENSG00000167085 ENSG00000167815 ENSG00000128228 ENSG00000119457…	TMEM79 SLC25A5 IRAK1 G6PD CHI3L1 FAM32A PRELID1 AEN JUP PSEN2 CLEC7A PSENEN KMO DHCR24 RRAGA PERP BCL3 HEBP2 BNIP3L ALOX12 PIM1 PHB PRDX2 SDF2L1 SLC46A2 SGPL1 PCSK9 MARK4 PRKCQ BIRC5 AIMP2 GGCT NME1 GABARAP NDUFA13 PYCR1 GPI MIF SPINK5 SIVA1 LAMP1 GJA1 FIS1 MELK EGR3 CCL19 CCL21 HPGD CALR TFDP1 HIGD1A CARD18 SERPINB13 PDIA3 TGFA GJB6 CARD14 MAP3K9 PPP1CA ZC3H12A VCP YWHAQ ATOX1 IRF7 CD36 BDNF GPR…
19997	Patient-Control_up	2199	GO:0072521	662	102	5.32217678614667e-10	1.17353998134534e-06	purine-containing compound metabolic process	BP	ENSG00000125356 ENSG00000106268 ENSG00000172840 ENSG00000239672 ENSG00000186010 ENSG00000131495 ENSG00000166136 ENSG00000105220 ENSG00000179761 ENSG00000090266 ENSG00000169020 ENSG00000088002 ENSG00000165280 ENSG00000125877 ENSG00000152782 ENSG00000169021 ENSG00000145494 ENSG00000066322 ENSG00000176340 ENSG00000119125 ENSG00000159199 ENSG00000163541 ENSG00000134333 ENSG00000170522 ENSG00000164181…	NDUFA1 NUDT1 PDP2 NME1 NDUFA13 NDUFA2 NDUFB8 GPI PIPOX NDUFB2 ATP5ME SULT2B1 VCP ITPA PANK1 UQCRFS1 NDUFS6 ELOVL1 COX8A GDA ATP5MC1 SUCLG1 LDHA ELOVL6 ELOVL7 MVK NUDT15 COX4I1 CCNB1 NDUFA11 NDUFB9 TREM2 ENO1 DGAT2 UQCRQ NT5C3A NDUFB3 PPT2 CTNS ELOVL4 PFKFB2 DNPH1 ATP5PB RAN COX6B1 NDUFB10 ZBTB7A APRT UQCR11 HINT1 COX7C COX5A THEM5 HK2 COX6C GALK1 NDUFA7 ATP5MF PNP ALDOA TSPO DBI NDUFB4 SHMT2 IMPD…
66891	Patient-Control_up	2199	GO:0019752	1178	157	9.33743118923975e-10	2.05890357722737e-06	carboxylic acid metabolic process	BP	ENSG00000164211 ENSG00000171954 ENSG00000103888 ENSG00000186529 ENSG00000171903 ENSG00000186115 ENSG00000131183 ENSG00000104904 ENSG00000130821 ENSG00000091483 ENSG00000117009 ENSG00000108839 ENSG00000137193 ENSG00000166224 ENSG00000106305 ENSG00000172840 ENSG00000106105 ENSG00000183010 ENSG00000151632 ENSG00000117394 ENSG00000105220 ENSG00000159352 ENSG00000240972 ENSG00000136213 ENSG00000120992…	STARD4 CYP4F22 CEMIP CYP4F3 CYP4F11 CYP4F2 SLC34A1 OAZ1 SLC6A8 FH KMO ALOX12 PIM1 SGPL1 AIMP2 PDP2 GARS1 PYCR1 AKR1C2 SLC2A1 GPI PSMD4 MIF CHST12 LYPLA1 PTGES PHGDH GCH1 DEGS1 PSMB5 PIPOX FARSA ACAT2 HPGD PCK2 SLC23A1 PSPH PSMB7 CD36 PSMD8 NDUFS6 HYAL3 ELOVL1 PSMB1 PSMC1 AMDHD1 THAP4 ACY1 HAL SUCLG1 LDHA PSMB6 UGT1A7 CYP2C18 UGT1A1 ABHD5 ELOVL6 PGD BLMH PSMC4 ASPG AKT2 VARS1 SLC27A4 ARG1 ELOVL7 M…
7334	Patient-Control_up	2199	GO:0022904	124	33	1.04728076838448e-09	2.30925409428777e-06	respiratory electron transport chain	BP	ENSG00000125356 ENSG00000186010 ENSG00000131495 ENSG00000166136 ENSG00000090266 ENSG00000169021 ENSG00000145494 ENSG00000176340 ENSG00000131143 ENSG00000134057 ENSG00000174886 ENSG00000147684 ENSG00000164405 ENSG00000119013 ENSG00000126267 ENSG00000140990 ENSG00000127540 ENSG00000127184 ENSG00000178741 ENSG00000164919 ENSG00000267855 ENSG00000065518 ENSG00000147123 ENSG00000004779 ENSG00000111775…	NDUFA1 NDUFA13 NDUFA2 NDUFB8 NDUFB2 UQCRFS1 NDUFS6 COX8A COX4I1 CCNB1 NDUFA11 NDUFB9 UQCRQ NDUFB3 COX6B1 NDUFB10 UQCR11 COX7C COX5A COX6C NDUFA7 NDUFB4 NDUFB11 NDUFAB1 COX6A1 NDUFS8 UQCRH NDUFS3 CYC1 CDK1 NDUFA6 COX5B COX7B
20931	Patient-Control_up	2199	GO:0006082	1289	168	1.24394351009206e-09	2.74289543975299e-06	organic acid metabolic process	BP	ENSG00000164211 ENSG00000171954 ENSG00000103888 ENSG00000186529 ENSG00000171903 ENSG00000186115 ENSG00000131183 ENSG00000104904 ENSG00000130821 ENSG00000091483 ENSG00000117009 ENSG00000108839 ENSG00000137193 ENSG00000166224 ENSG00000106305 ENSG00000172840 ENSG00000106105 ENSG00000183010 ENSG00000151632 ENSG00000094963 ENSG00000117394 ENSG00000105220 ENSG00000159352 ENSG00000240972 ENSG00000136213…	STARD4 CYP4F22 CEMIP CYP4F3 CYP4F11 CYP4F2 SLC34A1 OAZ1 SLC6A8 FH KMO ALOX12 PIM1 SGPL1 AIMP2 PDP2 GARS1 PYCR1 AKR1C2 FMO2 SLC2A1 GPI PSMD4 MIF CHST12 LYPLA1 PTGES PHGDH GCH1 DEGS1 PSMB5 PIPOX CHST1 FARSA ACAT2 HPGD PCK2 SLC23A1 PSPH PSMB7 SULT2B1 HYAL4 CD36 SPOCK2 PSMD8 NDUFS6 HYAL3 ELOVL1 PSMB1 PSMC1 AMDHD1 THAP4 ACY1 HAL SUCLG1 LDHA PSMB6 UGT1A7 CYP2C18 UGT1A1 ABHD5 ELOVL6 PGD BLMH PSMC4 ASPG …
27281	Patient-Control_up	2199	GO:0006887	1025	140	1.63324065716213e-09	3.60129564904249e-06	exocytosis	BP	ENSG00000071553 ENSG00000169684 ENSG00000163472 ENSG00000204435 ENSG00000144452 ENSG00000127824 ENSG00000108828 ENSG00000133048 ENSG00000167461 ENSG00000099625 ENSG00000108774 ENSG00000173801 ENSG00000146094 ENSG00000128340 ENSG00000143369 ENSG00000051620 ENSG00000162747 ENSG00000184702 ENSG00000064601 ENSG00000178750 ENSG00000105220 ENSG00000240972 ENSG00000143753 ENSG00000185896 ENSG00000108679…	ATP6AP1 CHRNA5 TMEM79 CSNK2B ABCA12 TUBA4A VAT1 CHI3L1 RAB8A CBARP RAB5C JUP DOK3 RAC2 ECM1 HEBP2 FCGR3B SEPTIN5 CTSA STX19 GPI MIF DEGS1 LAMP1 LGALS3BP CALM3 SDC1 CSTB GM2A SERPINB12 PRSS3 CDA OSTF1 DDOST PSMB7 MANF SERPINB3 TEX264 LAT2 VCP CD36 TUBB4B HYAL3 PSMB1 LIN7B HMOX2 SLPI SERPINB10 STX11 CMTM6 DNAJC5 FLG2 HRNR LRG1 ARG1 AGA LYZ NFASC QPCT GIPC1 PLA2G3 GRN CXCR2 CXCR1 FRK S100A9 S100A12 …
2407	Patient-Control_up	2199	GO:0006508	2125	250	2.31216170433603e-09	5.09831655806095e-06	proteolysis	BP	ENSG00000168701 ENSG00000169230 ENSG00000131187 ENSG00000145386 ENSG00000143801 ENSG00000172243 ENSG00000205155 ENSG00000116133 ENSG00000141552 ENSG00000112378 ENSG00000143369 ENSG00000108839 ENSG00000245848 ENSG00000167085 ENSG00000128228 ENSG00000169174 ENSG00000143502 ENSG00000065675 ENSG00000089685 ENSG00000254986 ENSG00000186010 ENSG00000064601 ENSG00000182372 ENSG00000107020 ENSG00000105220…	TMEM208 PRELID1 F12 CCNA2 PSEN2 CLEC7A PSENEN DHCR24 ANAPC11 PERP ECM1 ALOX12 CEBPA PHB SDF2L1 PCSK9 SUSD4 PRKCQ BIRC5 DPP3 NDUFA13 CTSA CLN8 PLGRKT GPI PSMD4 SPINK5 SPINK7 CST7 CORIN PSMB5 FIS1 KCTD5 PRSS27 CSTB HM13 C5AR2 SERPINB5 A2ML1 SERPINB12 RMND5B KEAP1 CARD18 SERPINB13 TMPRSS13 CAPN15 SERPINB4 PDIA3 PRSS3 ENDOU PSMB7 SERPINB3 ZC3H12A VCP CDC20 RNF11 CDC25A SPOCK2 PSMD8 TMPRSS4 TMPRSS11D …
169171	Patient-Control_up	2199	GO:0060429	1428	181	2.39142728319877e-09	5.27309715945329e-06	epithelium development	BP	ENSG00000163472 ENSG00000204435 ENSG00000144452 ENSG00000140519 ENSG00000173801 ENSG00000112378 ENSG00000102981 ENSG00000108839 ENSG00000125878 ENSG00000106305 ENSG00000204571 ENSG00000151632 ENSG00000159352 ENSG00000133710 ENSG00000092621 ENSG00000135373 ENSG00000178585 ENSG00000100804 ENSG00000152661 ENSG00000165272 ENSG00000115884 ENSG00000042753 ENSG00000178919 ENSG00000206075 ENSG00000125863…	TMEM79 CSNK2B ABCA12 RHCG JUP PERP PARD6A ALOX12 TCF15 AIMP2 KRTAP5-11 AKR1C2 PSMD4 SPINK5 PHGDH EHF CTNNBIP1 PSMB5 GJA1 AQP3 SDC1 AP2S1 FOXE1 SERPINB5 MKKS PCK2 KEAP1 SERPINB13 GDF7 PSMB7 PPP1CA SULT2B1 RASIP1 BDNF DLX3 PSMD8 POF1B BAX PSMB1 SH3BP1 CERS3 PSMC1 PI3 NRARP CEBPB PRDM1 PSMB6 FLG2 FLG HRNR HOXC13 LCE5A LCE3E LCE3D LCE3C LCE3A LCE2D LCE2C LCE2B LCE2A LCE4A LCE1E LCE1D LCE1C PSMC4 AKT2…
901	Patient-Control_up	2199	GO:0002274	781	113	2.65977658323305e-09	5.86480736602888e-06	myeloid leukocyte activation	BP	ENSG00000204435 ENSG00000108828 ENSG00000133048 ENSG00000108774 ENSG00000173801 ENSG00000146094 ENSG00000128340 ENSG00000051620 ENSG00000162747 ENSG00000245848 ENSG00000064601 ENSG00000105220 ENSG00000240972 ENSG00000077984 ENSG00000143753 ENSG00000185896 ENSG00000160213 ENSG00000196743 ENSG00000166634 ENSG00000010438 ENSG00000158825 ENSG00000134996 ENSG00000244038 ENSG00000136930 ENSG00000057149…	CSNK2B VAT1 CHI3L1 RAB5C JUP DOK3 RAC2 HEBP2 FCGR3B CEBPA CTSA GPI MIF CST7 DEGS1 LAMP1 CSTB GM2A SERPINB12 PRSS3 CDA OSTF1 DDOST PSMB7 SERPINB3 ZC3H12A LAT2 VCP CD36 TUBB4B PSMB1 HMOX2 SLPI SERPINB10 CMTM6 DNAJC5 FLG2 HRNR LRG1 ARG1 AGA WNT5A LYZ NFASC QPCT PLA2G3 GRN CXCR2 TREM2 CXCR1 FRK SHPK S100A9 S100A12 S100A8 S100A7 PRDX6 VNN1 CNN2 LAMTOR2 CTSH CREG1 QSOX1 PKP1 S100A11 COTL1 APRT PSMD3 GS…
12418	Patient-Control_up	2199	GO:0044419	1178	155	2.98115730865827e-09	6.57345186559148e-06	interspecies interaction between organisms	BP	ENSG00000143217 ENSG00000096063 ENSG00000005022 ENSG00000158402 ENSG00000184216 ENSG00000131469 ENSG00000161031 ENSG00000181026 ENSG00000145386 ENSG00000172243 ENSG00000112306 ENSG00000155876 ENSG00000238227 ENSG00000102981 ENSG00000104765 ENSG00000245848 ENSG00000231500 ENSG00000186010 ENSG00000105258 ENSG00000203722 ENSG00000184990 ENSG00000100804 ENSG00000185896 ENSG00000167977 ENSG00000103363…	NECTIN4 SRPK1 SLC25A5 CDC25C IRAK1 RPL27 PGLYRP2 AEN CCNA2 CLEC7A RPS12 RRAGA TMEM250 PARD6A BNIP3L CEBPA RPS18 NDUFA13 POLR2I RAET1G SIVA1 PSMB5 LAMP1 KCTD5 ELOB AP2S1 ASGR2 ULBP2 ULBP1 GADD45GIP1 KEAP1 TRIM62 IFIT1 PSMB7 KPNA2 TRIM14 SERPINB3 PPP1CA ZC3H12A VCP RPL18 IRF7 AP1M2 BAX BCL2L1 RPL35 HYAL3 PSMB1 WRAP53 SLPI RPS3 PSMB6 RPL37A TYRO3 RPL27A TRIM25 RPS16 BAK1 LCE3C LCE3A UBB SLC25A6 ACE2…
2852	Patient-Control_up	2199	GO:0007059	344	62	3.94602799510923e-09	8.70099172921584e-06	chromosome segregation	BP	ENSG00000096063 ENSG00000005022 ENSG00000141552 ENSG00000089685 ENSG00000148335 ENSG00000169689 ENSG00000179041 ENSG00000134108 ENSG00000182628 ENSG00000175643 ENSG00000117650 ENSG00000126787 ENSG00000117399 ENSG00000105173 ENSG00000135476 ENSG00000177602 ENSG00000149273 ENSG00000203760 ENSG00000121152 ENSG00000175279 ENSG00000164611 ENSG00000122952 ENSG00000168802 ENSG00000113648 ENSG00000112029…	SRPK1 SLC25A5 ANAPC11 BIRC5 NTMT1 CENPX RRS1 ARL8B SKA2 RMI2 NEK2 DLGAP5 CDC20 CCNE1 ESPL1 HASPIN RPS3 CENPW NCAPH CENPS PTTG1 ZWINT CHTF8 MACROH2A1 FBXO5 FAM83D CCNB1 CENPH CDC6 TUBG1 TOP2A CENPN KATNB1 CDCA8 SPC25 KIF4A BUB1 OIP5 FEN1 RAN CDT1 CHMP2A RAB11A CDCA5 SKA3 CSNK2A2 CHMP4B PLK1 TACC3 HIRA CHMP4C MAD2L1 DCTN2 MKI67 ZW10 PHB2 UBE2C SHOC1 RCC1 LCMT1 AURKB SKA1
12040	Patient-Control_up	2199	GO:0043603	1332	169	7.99015496415824e-09	1.76182916959689e-05	cellular amide metabolic process	BP	ENSG00000131469 ENSG00000160211 ENSG00000180992 ENSG00000161031 ENSG00000171954 ENSG00000143801 ENSG00000112306 ENSG00000205155 ENSG00000211448 ENSG00000069399 ENSG00000245848 ENSG00000166224 ENSG00000231500 ENSG00000174547 ENSG00000106305 ENSG00000172840 ENSG00000006625 ENSG00000106105 ENSG00000064601 ENSG00000182372 ENSG00000145244 ENSG00000148344 ENSG00000131979 ENSG00000163376 ENSG00000143753…	RPL27 G6PD MRPL14 PGLYRP2 CYP4F22 PSEN2 RPS12 PSENEN DIO2 BCL3 CEBPA SGPL1 RPS18 MRPL11 AIMP2 PDP2 GGCT GARS1 CTSA CLN8 CORIN PTGES GCH1 KBTBD8 DEGS1 MRPL49 PIPOX MRPL15 MRPS15 ELOB FARSA HM13 GM2A CALR GADD45GIP1 TRMT112 EIF4A3 PPP1CA ZC3H12A RPL18 SMPD2 RPL35 ELOVL1 CERS3 AURKAIP1 CPM SLC25A15 AMDHD1 EIF3K MAGOH RPS3 HAL SUCLG1 MPV17L2 MRPL58 MRPS12 RPL37A RPL27A ELOVL6 RPS16 REN ACE2 ASPG MRPL…
12869	Patient-Control_up	2199	GO:0045333	197	42	9.34995020520938e-09	2.06166402024867e-05	cellular respiration	BP	ENSG00000125356 ENSG00000169230 ENSG00000091483 ENSG00000186010 ENSG00000131495 ENSG00000166136 ENSG00000090266 ENSG00000165280 ENSG00000169021 ENSG00000145494 ENSG00000176340 ENSG00000163541 ENSG00000119912 ENSG00000131143 ENSG00000134057 ENSG00000174886 ENSG00000147684 ENSG00000164405 ENSG00000119013 ENSG00000126267 ENSG00000140990 ENSG00000127540 ENSG00000127184 ENSG00000178741 ENSG00000164919…	NDUFA1 PRELID1 FH NDUFA13 NDUFA2 NDUFB8 NDUFB2 VCP UQCRFS1 NDUFS6 COX8A SUCLG1 IDE COX4I1 CCNB1 NDUFA11 NDUFB9 UQCRQ NDUFB3 COX6B1 NDUFB10 UQCR11 COX7C COX5A COX6C NDUFA7 NDUFB4 SHMT2 NDUFB11 NDUFAB1 COX6A1 NDUFS8 UQCRH NDUFS3 CYC1 CDK1 OGDH NDUFA6 COX5B FAHD1 MDH2 COX7B
250431	Patient-Control_up	2199	GO:1902600	176	39	1.01543558770389e-08	2.23903547088708e-05	proton transmembrane transport	BP	ENSG00000071553 ENSG00000169020 ENSG00000146411 ENSG00000123643 ENSG00000183034 ENSG00000176340 ENSG00000159199 ENSG00000109572 ENSG00000131143 ENSG00000113732 ENSG00000143882 ENSG00000144290 ENSG00000088386 ENSG00000116459 ENSG00000126267 ENSG00000064270 ENSG00000127184 ENSG00000178741 ENSG00000164919 ENSG00000241468 ENSG00000136888 ENSG00000185633 ENSG00000154723 ENSG00000111775 ENSG00000179091…	ATP6AP1 ATP5ME SLC2A12 SLC36A1 OTOP2 COX8A ATP5MC1 CLCN3 COX4I1 ATP6V0E1 ATP6V1C2 SLC4A10 SLC15A1 ATP5PB COX6B1 ATP2C2 COX7C COX5A COX6C ATP5MF ATP6V1G1 NDUFA4L2 ATP5PF COX6A1 CYC1 ATP6V1B2 ATP6V1A ATP6V0D1 ATP12A ATP6V1F PPIF ATP5MG MFSD3 COX5B PHB2 CLCN4 ATP5PO ATP5MC3 COX7B
151031	Patient-Control_up	2199	GO:0050891	74	23	1.44141863971785e-08	3.17832810057787e-05	multicellular organismal water homeostasis	BP	ENSG00000163472 ENSG00000144452 ENSG00000186115 ENSG00000108839 ENSG00000165272 ENSG00000105699 ENSG00000066322 ENSG00000143520 ENSG00000143631 ENSG00000197915 ENSG00000072062 ENSG00000186832 ENSG00000167769 ENSG00000168447 ENSG00000103769 ENSG00000158055 ENSG00000111319 ENSG00000175793 ENSG00000179477 ENSG00000167768 ENSG00000179148 ENSG00000167306 ENSG00000189143	TMEM79 ABCA12 CYP4F2 ALOX12 AQP3 LSR ELOVL1 FLG2 FLG HRNR PRKACA KRT16 ACER1 SCNN1B RAB11A GRHL3 SCNN1A SFN ALOX12B KRT1 ALOXE3 MYO5B CLDN4
993	Patient-Control_up	2199	GO:0002366	816	114	1.66653569151342e-08	3.6747111997871e-05	leukocyte activation involved in immune response	BP	ENSG00000204435 ENSG00000108828 ENSG00000133048 ENSG00000161031 ENSG00000108774 ENSG00000173801 ENSG00000146094 ENSG00000158481 ENSG00000069399 ENSG00000128340 ENSG00000051620 ENSG00000162747 ENSG00000064601 ENSG00000105220 ENSG00000240972 ENSG00000143753 ENSG00000185896 ENSG00000160213 ENSG00000172724 ENSG00000196743 ENSG00000166634 ENSG00000010438 ENSG00000158825 ENSG00000134996 ENSG00000244038…	CSNK2B VAT1 CHI3L1 PGLYRP2 RAB5C JUP DOK3 CD1C BCL3 RAC2 HEBP2 FCGR3B CTSA GPI MIF DEGS1 LAMP1 CSTB CCL19 GM2A SERPINB12 PRSS3 CDA OSTF1 DDOST PSMB7 SERPINB3 ZC3H12A LAT2 VCP CD36 TUBB4B PSMB1 HMOX2 SLPI SERPINB10 CMTM6 DNAJC5 FLG2 HRNR LRG1 ARG1 AGA LYZ NFASC QPCT PLA2G3 GRN CXCR2 TREM2 CXCR1 PGLYRP3 FRK FOXP3 S100A9 S100A12 S100A8 S100A7 PRDX6 VNN1 CNN2 LAMTOR2 CTSH CREG1 QSOX1 PKP1 S100A11 COT…
5412	Patient-Control_up	2199	GO:0016032	1054	139	1.79362311773329e-08	3.95493897460191e-05	viral process	BP	ENSG00000143217 ENSG00000096063 ENSG00000005022 ENSG00000158402 ENSG00000184216 ENSG00000131469 ENSG00000181026 ENSG00000145386 ENSG00000112306 ENSG00000155876 ENSG00000238227 ENSG00000102981 ENSG00000104765 ENSG00000245848 ENSG00000231500 ENSG00000186010 ENSG00000105258 ENSG00000203722 ENSG00000184990 ENSG00000100804 ENSG00000185896 ENSG00000167977 ENSG00000103363 ENSG00000042753 ENSG00000161944…	NECTIN4 SRPK1 SLC25A5 CDC25C IRAK1 RPL27 AEN CCNA2 RPS12 RRAGA TMEM250 PARD6A BNIP3L CEBPA RPS18 NDUFA13 POLR2I RAET1G SIVA1 PSMB5 LAMP1 KCTD5 ELOB AP2S1 ASGR2 ULBP2 ULBP1 GADD45GIP1 KEAP1 TRIM62 IFIT1 PSMB7 KPNA2 TRIM14 SERPINB3 PPP1CA ZC3H12A VCP RPL18 IRF7 AP1M2 BAX BCL2L1 RPL35 HYAL3 PSMB1 WRAP53 SLPI RPS3 PSMB6 RPL37A TYRO3 RPL27A TRIM25 RPS16 BAK1 UBB SLC25A6 ACE2 MX1 PPIB RPLP0 POLR2J IDE …
890	Patient-Control_up	2199	GO:0002263	820	114	2.18665030893143e-08	4.82156393119381e-05	cell activation involved in immune response	BP	ENSG00000204435 ENSG00000108828 ENSG00000133048 ENSG00000161031 ENSG00000108774 ENSG00000173801 ENSG00000146094 ENSG00000158481 ENSG00000069399 ENSG00000128340 ENSG00000051620 ENSG00000162747 ENSG00000064601 ENSG00000105220 ENSG00000240972 ENSG00000143753 ENSG00000185896 ENSG00000160213 ENSG00000172724 ENSG00000196743 ENSG00000166634 ENSG00000010438 ENSG00000158825 ENSG00000134996 ENSG00000244038…	CSNK2B VAT1 CHI3L1 PGLYRP2 RAB5C JUP DOK3 CD1C BCL3 RAC2 HEBP2 FCGR3B CTSA GPI MIF DEGS1 LAMP1 CSTB CCL19 GM2A SERPINB12 PRSS3 CDA OSTF1 DDOST PSMB7 SERPINB3 ZC3H12A LAT2 VCP CD36 TUBB4B PSMB1 HMOX2 SLPI SERPINB10 CMTM6 DNAJC5 FLG2 HRNR LRG1 ARG1 AGA LYZ NFASC QPCT PLA2G3 GRN CXCR2 TREM2 CXCR1 PGLYRP3 FRK FOXP3 S100A9 S100A12 S100A8 S100A7 PRDX6 VNN1 CNN2 LAMTOR2 CTSH CREG1 QSOX1 PKP1 S100A11 COT…
27	Patient-Control_up	2199	GO:0000070	160	36	2.43793587927383e-08	5.37564861379879e-05	mitotic sister chromatid segregation	BP	ENSG00000141552 ENSG00000179041 ENSG00000117650 ENSG00000126787 ENSG00000117399 ENSG00000135476 ENSG00000177602 ENSG00000121152 ENSG00000164611 ENSG00000122952 ENSG00000168802 ENSG00000113648 ENSG00000112029 ENSG00000134057 ENSG00000094804 ENSG00000131462 ENSG00000140854 ENSG00000134690 ENSG00000090889 ENSG00000169679 ENSG00000132341 ENSG00000167513 ENSG00000130724 ENSG00000103769 ENSG00000146670…	ANAPC11 RRS1 NEK2 DLGAP5 CDC20 ESPL1 HASPIN NCAPH PTTG1 ZWINT CHTF8 MACROH2A1 FBXO5 CCNB1 CDC6 TUBG1 KATNB1 CDCA8 KIF4A BUB1 RAN CDT1 CHMP2A RAB11A CDCA5 CHMP4B PLK1 TACC3 HIRA CHMP4C MAD2L1 DCTN2 ZW10 UBE2C LCMT1 AURKB
12405	Patient-Control_up	2199	GO:0044403	1128	146	2.5797496832796e-08	5.68834805163152e-05	symbiont process	BP	ENSG00000143217 ENSG00000096063 ENSG00000005022 ENSG00000158402 ENSG00000184216 ENSG00000131469 ENSG00000161031 ENSG00000181026 ENSG00000145386 ENSG00000112306 ENSG00000155876 ENSG00000238227 ENSG00000102981 ENSG00000104765 ENSG00000245848 ENSG00000231500 ENSG00000186010 ENSG00000105258 ENSG00000203722 ENSG00000184990 ENSG00000100804 ENSG00000185896 ENSG00000167977 ENSG00000103363 ENSG00000042753…	NECTIN4 SRPK1 SLC25A5 CDC25C IRAK1 RPL27 PGLYRP2 AEN CCNA2 RPS12 RRAGA TMEM250 PARD6A BNIP3L CEBPA RPS18 NDUFA13 POLR2I RAET1G SIVA1 PSMB5 LAMP1 KCTD5 ELOB AP2S1 ASGR2 ULBP2 ULBP1 GADD45GIP1 KEAP1 TRIM62 IFIT1 PSMB7 KPNA2 TRIM14 SERPINB3 PPP1CA ZC3H12A VCP RPL18 IRF7 AP1M2 BAX BCL2L1 RPL35 HYAL3 PSMB1 WRAP53 SLPI RPS3 PSMB6 RPL37A TYRO3 RPL27A TRIM25 RPS16 BAK1 UBB SLC25A6 ACE2 MX1 PPIB ARG1 RPLP…
26731	Patient-Control_up	2199	GO:0006811	1810	214	2.70776696077028e-08	5.97062614849846e-05	ion transport	BP	ENSG00000071553 ENSG00000080644 ENSG00000169684 ENSG00000005022 ENSG00000144452 ENSG00000126903 ENSG00000143847 ENSG00000160211 ENSG00000103888 ENSG00000186115 ENSG00000169230 ENSG00000131183 ENSG00000140519 ENSG00000099625 ENSG00000130821 ENSG00000112394 ENSG00000143801 ENSG00000117009 ENSG00000130204 ENSG00000141655 ENSG00000167085 ENSG00000169174 ENSG00000172548 ENSG00000101276 ENSG00000158786…	ATP6AP1 CHRNA3 CHRNA5 SLC25A5 ABCA12 SLC10A3 PPFIA4 G6PD CEMIP CYP4F2 PRELID1 SLC34A1 RHCG CBARP SLC6A8 SLC16A10 PSEN2 KMO TOMM40 TNFRSF11A PHB PCSK9 NIPAL4 SLC52A3 PLA2G2F PLTP GALR2 SLC2A1 XK MIF SLC31A1 NIPAL1 SLC28A3 TFR2 GJA1 SLC35A2 CALM3 LRRC55 CCL19 MCUB ATP5ME CCL21 NKAIN1 SLC2A12 BSPRY SLC30A1 KCNK7 SLC36A1 SLC23A1 EPHB2 TMC5 CPTP YWHAQ ATOX1 CD36 BDNF SLC66A1 OTOP2 BAX TUSC3 MFSD5 SLC1…
7817	Patient-Control_up	2199	GO:0031145	101	27	3.04884285062122e-08	6.72269848561979e-05	anaphase-promoting complex-dependent catabolic process	BP	ENSG00000141552 ENSG00000159352 ENSG00000100804 ENSG00000136930 ENSG00000117399 ENSG00000099341 ENSG00000008018 ENSG00000100764 ENSG00000142507 ENSG00000170315 ENSG00000013275 ENSG00000164611 ENSG00000112029 ENSG00000134057 ENSG00000087586 ENSG00000108344 ENSG00000131467 ENSG00000165916 ENSG00000126067 ENSG00000166851 ENSG00000101182 ENSG00000170312 ENSG00000164109 ENSG00000110801 ENSG00000143947…	ANAPC11 PSMD4 PSMB5 PSMB7 CDC20 PSMD8 PSMB1 PSMC1 PSMB6 UBB PSMC4 PTTG1 FBXO5 CCNB1 AURKA PSMD3 PSME3 PSMC3 PSMB2 PLK1 PSMA7 CDK1 MAD2L1 PSMD9 RPS27A UBE2C AURKB
141081	Patient-Control_up	2199	GO:0046903	1940	226	3.57103230208974e-08	7.87412622610788e-05	secretion	BP	ENSG00000207568 ENSG00000071553 ENSG00000080644 ENSG00000169684 ENSG00000163472 ENSG00000204435 ENSG00000005022 ENSG00000144452 ENSG00000127824 ENSG00000108828 ENSG00000143847 ENSG00000133048 ENSG00000186115 ENSG00000167461 ENSG00000128564 ENSG00000099625 ENSG00000108774 ENSG00000173801 ENSG00000146094 ENSG00000112394 ENSG00000117009 ENSG00000128340 ENSG00000102981 ENSG00000143369 ENSG00000051620…	MIR203A ATP6AP1 CHRNA3 CHRNA5 TMEM79 CSNK2B SLC25A5 ABCA12 TUBA4A VAT1 PPFIA4 CHI3L1 CYP4F2 RAB8A VGF CBARP RAB5C JUP DOK3 SLC16A10 KMO RAC2 PARD6A ECM1 HEBP2 FCGR3B SEPTIN5 TNFRSF11A BLOC1S3 BIRC5 PLA2G2F NME1 CTSA SLC2A1 STX19 GPI MIF CORIN TFR2 DEGS1 LAMP1 LGALS3BP GJA1 CALM3 GPR68 SDC1 CSTB CCL19 C5AR2 GM2A SLC30A1 SERPINB12 CARD18 PRSS3 CDA OSTF1 DDOST PSMB7 MANF SERPINB3 TEX264 CPTP ZC3H12A…
73901	Patient-Control_up	2199	GO:0030104	84	24	4.38776344050193e-08	9.67501838630676e-05	water homeostasis	BP	ENSG00000163472 ENSG00000144452 ENSG00000186115 ENSG00000108839 ENSG00000165272 ENSG00000105699 ENSG00000066322 ENSG00000143520 ENSG00000143631 ENSG00000197915 ENSG00000072062 ENSG00000186832 ENSG00000167769 ENSG00000103569 ENSG00000168447 ENSG00000103769 ENSG00000158055 ENSG00000111319 ENSG00000175793 ENSG00000179477 ENSG00000167768 ENSG00000179148 ENSG00000167306 ENSG00000189143	TMEM79 ABCA12 CYP4F2 ALOX12 AQP3 LSR ELOVL1 FLG2 FLG HRNR PRKACA KRT16 ACER1 AQP9 SCNN1B RAB11A GRHL3 SCNN1A SFN ALOX12B KRT1 ALOXE3 MYO5B CLDN4
87531	Patient-Control_up	2199	GO:0032940	1791	211	4.56037837019326e-08	0.000100556343062761	secretion by cell	BP	ENSG00000207568 ENSG00000071553 ENSG00000080644 ENSG00000169684 ENSG00000163472 ENSG00000204435 ENSG00000005022 ENSG00000144452 ENSG00000127824 ENSG00000108828 ENSG00000143847 ENSG00000133048 ENSG00000167461 ENSG00000128564 ENSG00000099625 ENSG00000108774 ENSG00000173801 ENSG00000146094 ENSG00000112394 ENSG00000117009 ENSG00000128340 ENSG00000102981 ENSG00000143369 ENSG00000051620 ENSG00000162747…	MIR203A ATP6AP1 CHRNA3 CHRNA5 TMEM79 CSNK2B SLC25A5 ABCA12 TUBA4A VAT1 PPFIA4 CHI3L1 RAB8A VGF CBARP RAB5C JUP DOK3 SLC16A10 KMO RAC2 PARD6A ECM1 HEBP2 FCGR3B SEPTIN5 BLOC1S3 BIRC5 CTSA SLC2A1 STX19 GPI MIF TFR2 DEGS1 LAMP1 LGALS3BP GJA1 CALM3 GPR68 SDC1 CSTB CCL19 C5AR2 GM2A SLC30A1 SERPINB12 CARD18 PRSS3 CDA OSTF1 DDOST PSMB7 MANF SERPINB3 TEX264 CPTP ZC3H12A LAT2 VCP CD36 BDNF TUBB4B HYAL3 ARF…
2690	Patient-Control_up	2199	GO:0006839	293	53	4.63268353360763e-08	0.000102150671916048	mitochondrial transport	BP	ENSG00000005022 ENSG00000143801 ENSG00000128340 ENSG00000051620 ENSG00000130204 ENSG00000104765 ENSG00000186010 ENSG00000150779 ENSG00000214253 ENSG00000142230 ENSG00000005059 ENSG00000169020 ENSG00000198176 ENSG00000134308 ENSG00000064655 ENSG00000087088 ENSG00000171552 ENSG00000176720 ENSG00000102743 ENSG00000134809 ENSG00000198258 ENSG00000159199 ENSG00000030110 ENSG00000169100 ENSG00000125995…	SLC25A5 PSEN2 RAC2 HEBP2 TOMM40 BNIP3L NDUFA13 TIMM8B FIS1 SAE1 MCUB ATP5ME TFDP1 YWHAQ EYA2 BAX BCL2L1 BOK SLC25A15 TIMM10 UBL5 ATP5MC1 BAK1 SLC25A6 ROMO1 TIMM13 GSK3A ATP5PB BLOC1S2 MCUR1 HK2 ATP5MF SFXN5 GRPEL1 TSPO MID1IP1 CSNK2A2 E2F1 ATP5PF TOMM22 CYC1 SREBF1 CHCHD10 SFN PPIF ATP5MG SMDT1 COX5B ATP5IF1 ATP5PO ATP5MC3 TST TIMM23
277	Patient-Control_up	2199	GO:0000819	193	40	4.77541089837129e-08	0.000105297810309087	sister chromatid segregation	BP	ENSG00000141552 ENSG00000179041 ENSG00000175643 ENSG00000117650 ENSG00000126787 ENSG00000117399 ENSG00000135476 ENSG00000177602 ENSG00000121152 ENSG00000164611 ENSG00000122952 ENSG00000168802 ENSG00000113648 ENSG00000112029 ENSG00000134057 ENSG00000094804 ENSG00000131462 ENSG00000131747 ENSG00000140854 ENSG00000134690 ENSG00000090889 ENSG00000169679 ENSG00000168496 ENSG00000132341 ENSG00000167513…	ANAPC11 RRS1 RMI2 NEK2 DLGAP5 CDC20 ESPL1 HASPIN NCAPH PTTG1 ZWINT CHTF8 MACROH2A1 FBXO5 CCNB1 CDC6 TUBG1 TOP2A KATNB1 CDCA8 KIF4A BUB1 FEN1 RAN CDT1 CHMP2A RAB11A CDCA5 CHMP4B PLK1 TACC3 HIRA CHMP4C MAD2L1 DCTN2 ZW10 PHB2 UBE2C LCMT1 AURKB
57841	Patient-Control_up	2199	GO:0018149	37	15	8.84686141586253e-08	0.000195073294219769	peptide cross-linking	BP	ENSG00000107742 ENSG00000124102 ENSG00000143631 ENSG00000186395 ENSG00000163207 ENSG00000169474 ENSG00000169469 ENSG00000203785 ENSG00000203782 ENSG00000092295 ENSG00000104055 ENSG00000125780 ENSG00000172867 ENSG00000167768 ENSG00000121552	SPOCK2 PI3 FLG KRT10 IVL SPRR1A SPRR1B SPRR2E LOR TGM1 TGM5 TGM3 KRT2 KRT1 CSTA
22516	Patient-Control_up	2199	GO:0140014	285	51	1.17795139478888e-07	0.000259738282550948	mitotic nuclear division	BP	ENSG00000158402 ENSG00000141552 ENSG00000089685 ENSG00000179041 ENSG00000117650 ENSG00000163235 ENSG00000126787 ENSG00000117399 ENSG00000175756 ENSG00000135476 ENSG00000088325 ENSG00000177602 ENSG00000121152 ENSG00000164611 ENSG00000122952 ENSG00000138160 ENSG00000168802 ENSG00000124882 ENSG00000113648 ENSG00000112029 ENSG00000134057 ENSG00000094804 ENSG00000131462 ENSG00000087586 ENSG00000140854…	CDC25C ANAPC11 BIRC5 RRS1 NEK2 TGFA DLGAP5 CDC20 AURKAIP1 ESPL1 TPX2 HASPIN NCAPH PTTG1 ZWINT KIF11 CHTF8 EREG MACROH2A1 FBXO5 CCNB1 CDC6 TUBG1 AURKA KATNB1 CDCA8 KIF4A BUB1 RAN CDT1 CHMP2A RAB11A CDCA5 BMP7 CHMP4B PLK1 TACC3 HIRA CHMP4C MAD2L1 MYBL2 DCTN2 PKMYT1 MKI67 SMPD3 ZW10 PHB2 UBE2C RCC1 LCMT1 AURKB
123391	Patient-Control_up	2199	GO:0044283	841	113	1.56750586613539e-07	0.000345635043482853	small molecule biosynthetic process	BP	ENSG00000143179 ENSG00000164211 ENSG00000108786 ENSG00000160211 ENSG00000103888 ENSG00000171903 ENSG00000117009 ENSG00000116133 ENSG00000108839 ENSG00000167900 ENSG00000106268 ENSG00000239672 ENSG00000100979 ENSG00000183010 ENSG00000105220 ENSG00000240972 ENSG00000136213 ENSG00000148344 ENSG00000092621 ENSG00000131979 ENSG00000143753 ENSG00000120437 ENSG00000164120 ENSG00000100889 ENSG00000158825…	UCK2 STARD4 HSD17B1 G6PD CEMIP CYP4F11 KMO DHCR24 ALOX12 TK1 NUDT1 NME1 PLTP PYCR1 GPI MIF CHST12 PTGES PHGDH GCH1 DEGS1 ACAT2 HPGD PCK2 CDA PSPH VCP FDXR ITPA SRD5A3 ELOVL1 GDA LDHA ELOVL6 PGD ASPG PLCD4 ELOVL7 MVK NSDHL NUDT15 PLCD1 SLC25A11 ENO1 DGAT2 GOT2 GGT6 ELOVL4 PFKFB2 DNPH1 ACER1 DHRS9 ITPKA RAN ZBTB7A APRT HINT1 PLCD3 ABCG1 TM7SF2 HK2 GALK1 COQ2 SERPINA12 PNP MCAT ALDOA PSAT1 TRIB3 SHM…
15351	Patient-Control_up	2199	GO:0051186	648	92	1.98978233796329e-07	0.000438747005520905	cofactor metabolic process	BP	ENSG00000160211 ENSG00000171903 ENSG00000186115 ENSG00000117009 ENSG00000128340 ENSG00000167815 ENSG00000172840 ENSG00000006625 ENSG00000151632 ENSG00000094963 ENSG00000117394 ENSG00000105220 ENSG00000148344 ENSG00000131979 ENSG00000179761 ENSG00000170482 ENSG00000010438 ENSG00000165280 ENSG00000161513 ENSG00000053371 ENSG00000152782 ENSG00000198074 ENSG00000066322 ENSG00000103415 ENSG00000163541…	G6PD CYP4F11 CYP4F2 KMO RAC2 PRDX2 PDP2 GGCT AKR1C2 FMO2 SLC2A1 GPI PTGES GCH1 PIPOX SLC23A1 PRSS3 VCP FDXR AKR7A2 PANK1 AKR1B10 ELOVL1 HMOX2 SUCLG1 LDHA UGT1A1 ELOVL6 PGD PRDX1 BLVRB ELOVL7 MVK ME1 CHAC1 GLO1 ENO1 SHPK CD38 DGAT2 PRDX6 VNN1 GOT2 GSTA4 GSTO1 PPT2 CTNS GGT6 ELOVL4 PFKFB2 ZBTB7A GSTP1 THEM5 HMOX1 HK2 GALK1 VNN3 COQ2 ALDOA TSPO PSAT1 DBI SHMT2 CHAC2 TALDO1 JMJD8 CBR3 ALDOC SLC7A11 T…
93921	Patient-Control_up	2199	GO:0034220	1250	154	2.53325308324866e-07	0.000558582304856329	ion transmembrane transport	BP	ENSG00000071553 ENSG00000080644 ENSG00000169684 ENSG00000160211 ENSG00000103888 ENSG00000131183 ENSG00000140519 ENSG00000099625 ENSG00000130821 ENSG00000112394 ENSG00000143801 ENSG00000167085 ENSG00000169174 ENSG00000172548 ENSG00000182687 ENSG00000136868 ENSG00000163293 ENSG00000197506 ENSG00000152661 ENSG00000102100 ENSG00000160014 ENSG00000183908 ENSG00000172724 ENSG00000005059 ENSG00000169020…	ATP6AP1 CHRNA3 CHRNA5 G6PD CEMIP SLC34A1 RHCG CBARP SLC6A8 SLC16A10 PSEN2 PHB PCSK9 NIPAL4 GALR2 SLC31A1 NIPAL1 SLC28A3 GJA1 SLC35A2 CALM3 LRRC55 CCL19 MCUB ATP5ME CCL21 SLC2A12 SLC30A1 KCNK7 SLC36A1 SLC23A1 EPHB2 TMC5 YWHAQ ATOX1 SLC66A1 OTOP2 BAX TUSC3 SLC25A15 CLCA2 SLC7A8 COX8A ANO8 LRRC8E ATP5MC1 ANO10 KCNK1 GABRA4 BAK1 KCNJ18 AKT2 PRKACA CHRNE PLCD4 SLC26A9 SLC6A9 CLCN3 SLC6A14 DPP6 COX4I1 …
182581	Patient-Control_up	2199	GO:0065008	4501	456	2.72538705674592e-07	0.000600947846012476	regulation of biological quality	BP	ENSG00000071553 ENSG00000080644 ENSG00000169684 ENSG00000163472 ENSG00000005022 ENSG00000144452 ENSG00000244045 ENSG00000164211 ENSG00000108786 ENSG00000108830 ENSG00000143847 ENSG00000160211 ENSG00000136379 ENSG00000103888 ENSG00000171903 ENSG00000186115 ENSG00000167461 ENSG00000169230 ENSG00000131183 ENSG00000131187 ENSG00000128564 ENSG00000140519 ENSG00000173801 ENSG00000112394 ENSG00000172243…	ATP6AP1 CHRNA3 CHRNA5 TMEM79 SLC25A5 ABCA12 TMEM199 STARD4 HSD17B1 RND2 PPFIA4 G6PD ABHD17C CEMIP CYP4F11 CYP4F2 RAB8A PRELID1 SLC34A1 F12 VGF RHCG JUP SLC16A10 CLEC7A FH KMO DIO2 CSK BCL3 RAC2 HEBP2 BNIP3L ALOX12 SEPTIN5 PIM1 CEBPA TNFRSF11A PHB PRDX2 SLC46A2 SGPL1 STRIP2 PCSK9 BLOC1S3 PRKCQ BIRC5 FCHSD1 NME1 PYCR1 CTSA GALR2 AKR1C2 SLC2A1 XK STX19 GPI PSMD4 MIF KIF1A SLC31A1 CORIN PHGDH GCH1 TF…
25443	Patient-Control_up	2199	GO:1903047	980	126	3.53213545493344e-07	0.000778835867812824	mitotic cell cycle process	BP	ENSG00000140534 ENSG00000164087 ENSG00000138180 ENSG00000127824 ENSG00000158402 ENSG00000145386 ENSG00000141552 ENSG00000007047 ENSG00000100297 ENSG00000089685 ENSG00000181817 ENSG00000159352 ENSG00000179041 ENSG00000100804 ENSG00000152661 ENSG00000160014 ENSG00000165304 ENSG00000123975 ENSG00000114648 ENSG00000198176 ENSG00000117650 ENSG00000176101 ENSG00000163235 ENSG00000126787 ENSG00000136930…	TICRR POC1A CEP55 TUBA4A CDC25C CCNA2 ANAPC11 MARK4 MCM5 BIRC5 LSM10 PSMD4 RRS1 PSMB5 GJA1 CALM3 MELK CKS2 KLHL18 TFDP1 NEK2 SSNA1 TGFA DLGAP5 PSMB7 VCP CDC20 CDKN2C CDC25A TUBB4B PSMD8 BAX BCL2L1 CCNE1 PSMB1 AURKAIP1 ESPL1 PSMC1 TPX2 HASPIN RAD51 PRMT1 PSMB6 NCAPH PSMC4 PTTG1 ZWINT ACTR1A RRM2 DCTN3 PRKACA KIF11 CHTF8 CDC34 EREG MCM2 NABP2 MACROH2A1 FBXO5 CCNB1 CENPH CDC6 CFL1 TUBG1 AURKA TOP2A …
15443	Patient-Control_up	2199	GO:0051301	642	90	4.74853025506232e-07	0.00104705092124124	cell division	BP	ENSG00000138180 ENSG00000158402 ENSG00000141441 ENSG00000145386 ENSG00000141552 ENSG00000238227 ENSG00000102981 ENSG00000184702 ENSG00000007047 ENSG00000100297 ENSG00000089685 ENSG00000169689 ENSG00000160014 ENSG00000134108 ENSG00000123975 ENSG00000182628 ENSG00000114648 ENSG00000117650 ENSG00000099994 ENSG00000163235 ENSG00000007080 ENSG00000172531 ENSG00000117399 ENSG00000164045 ENSG00000170779…	CEP55 CDC25C GAREM1 CCNA2 ANAPC11 TMEM250 PARD6A SEPTIN5 MARK4 MCM5 BIRC5 CENPX CALM3 ARL8B CKS2 SKA2 KLHL18 NEK2 SUSD2 TGFA CCDC124 PPP1CA CDC20 CDC25A CDCA4 TXNL4A BCL2L1 ARF6 CCNE1 ESPL1 TPX2 RPS3 CENPW NCAPH CENPS PTTG1 ZWINT DCTN3 KIF11 CDC34 EREG GIPC1 FBXO5 FAM83D CCNB1 CDC6 CFL1 AURKA TOP2A ERCC6L CCNO KATNB1 CDCA8 SPC25 CDK2AP2 KIF4A BUB1 OIP5 RAN CDT1 TUBA1B TUBA1C KIF20A CHMP2A DCLRE1A…
114441	Patient-Control_up	2199	GO:0042592	2080	233	5.14198839872225e-07	0.00113380844191826	homeostatic process	BP	ENSG00000071553 ENSG00000163472 ENSG00000144452 ENSG00000244045 ENSG00000160211 ENSG00000103888 ENSG00000186115 ENSG00000131183 ENSG00000128564 ENSG00000140519 ENSG00000091483 ENSG00000211448 ENSG00000103653 ENSG00000128340 ENSG00000108839 ENSG00000245848 ENSG00000141655 ENSG00000167815 ENSG00000119457 ENSG00000169174 ENSG00000065675 ENSG00000089685 ENSG00000239672 ENSG00000182687 ENSG00000047597…	ATP6AP1 TMEM79 ABCA12 TMEM199 G6PD CEMIP CYP4F2 SLC34A1 VGF RHCG FH DIO2 CSK RAC2 ALOX12 CEBPA TNFRSF11A PRDX2 SLC46A2 PCSK9 PRKCQ BIRC5 NME1 GALR2 XK GPI MIF SLC31A1 CORIN TFR2 GJA1 CALM3 AQP3 FIS1 GPR68 CCL19 MCUB ASGR2 C5AR2 CCL21 MKKS CALR ACKR2 PCK2 SLC30A1 NEK2 SH3BGRL3 NHP2 PDIA3 GJB6 IFIT1 LSR ATOX1 CD36 H4C3 SLC66A1 PIK3R2 USH1G BAX CCNE1 ELOVL1 BOK WRAP53 ACP5 HMOX2 SLC7A8 GCNT4 RAD51 R…
12615	Patient-Control_up	2199	GO:0044770	700	96	5.44119446802655e-07	0.00119978338019985	cell cycle phase transition	BP	ENSG00000140534 ENSG00000127824 ENSG00000158402 ENSG00000145386 ENSG00000141552 ENSG00000007047 ENSG00000100297 ENSG00000181817 ENSG00000159352 ENSG00000100804 ENSG00000160014 ENSG00000165304 ENSG00000123975 ENSG00000114648 ENSG00000198176 ENSG00000117650 ENSG00000176101 ENSG00000099994 ENSG00000126787 ENSG00000136930 ENSG00000117399 ENSG00000123080 ENSG00000164045 ENSG00000188229 ENSG00000099341…	TICRR TUBA4A CDC25C CCNA2 ANAPC11 MARK4 MCM5 LSM10 PSMD4 PSMB5 CALM3 MELK CKS2 KLHL18 TFDP1 NEK2 SSNA1 SUSD2 DLGAP5 PSMB7 CDC20 CDKN2C CDC25A TUBB4B PSMD8 BAX CCNE1 PSMB1 ESPL1 PSMC1 TPX2 PRMT1 PSMB6 CRNN PSMC4 ACTR1A RRM2 DCTN3 PRKACA CDC34 MCM2 OVOL1 MACROH2A1 FBXO5 FAM83D CCNB1 CDC6 TUBG1 AURKA CCNO CDK2AP2 BUB1 CDT1 CHMP2A PSMD3 PSME3 RAB11A CDKN3 EIF4EBP1 CDCA5 UBD E2F1 PSMC3 TRIAP1 CHMP4B D…
241681	Patient-Control_up	2199	GO:1901615	590	84	6.00796594775739e-07	0.0013247564914805	organic hydroxy compound metabolic process	BP	ENSG00000164211 ENSG00000108786 ENSG00000160211 ENSG00000186529 ENSG00000186115 ENSG00000131183 ENSG00000112394 ENSG00000116133 ENSG00000211448 ENSG00000108839 ENSG00000245848 ENSG00000169174 ENSG00000100979 ENSG00000182687 ENSG00000182372 ENSG00000151632 ENSG00000131979 ENSG00000099977 ENSG00000178919 ENSG00000120437 ENSG00000100889 ENSG00000088002 ENSG00000161513 ENSG00000053371 ENSG00000128039…	STARD4 HSD17B1 G6PD CYP4F3 CYP4F2 SLC34A1 SLC16A10 DHCR24 DIO2 ALOX12 CEBPA PCSK9 PLTP GALR2 CLN8 AKR1C2 GCH1 DDT FOXE1 ACAT2 PCK2 SULT2B1 FDXR AKR7A2 SRD5A3 GPR37 GDE1 AKR1B10 GCNT4 LDHA SDR16C5 ELOVL6 WNT5A SGPP2 DEGS2 PLCD4 MVK INPP5J GIPC1 NSDHL PLCD1 MINPP1 DGAT2 ADH7 CTNS PNKD PFKFB2 ACER1 DHRS9 TYRP1 ITPKA RAN PPARD RDH16 PLCD3 ABCG1 TM7SF2 RDH12 GALK1 COQ2 SERPINA12 ALDH2 PSAT1 ALDH3B2 SQ…
24132	Patient-Control_up	2199	GO:1901566	2184	242	7.08471478481269e-07	0.0015621796100512	organonitrogen compound biosynthetic process	BP	ENSG00000207568 ENSG00000143179 ENSG00000204435 ENSG00000131469 ENSG00000180992 ENSG00000171954 ENSG00000136379 ENSG00000103888 ENSG00000104904 ENSG00000160446 ENSG00000172243 ENSG00000112306 ENSG00000117009 ENSG00000211448 ENSG00000069399 ENSG00000245848 ENSG00000167900 ENSG00000128228 ENSG00000166224 ENSG00000231500 ENSG00000065675 ENSG00000174547 ENSG00000106305 ENSG00000172840 ENSG00000006625…	MIR203A UCK2 CSNK2B RPL27 MRPL14 CYP4F22 ABHD17C CEMIP OAZ1 ZDHHC12 CLEC7A RPS12 KMO DIO2 BCL3 CEBPA TK1 SDF2L1 SGPL1 RPS18 PRKCQ MRPL11 AIMP2 PDP2 GGCT GARS1 NME1 PYCR1 CLN8 GPI CHST12 PHGDH GCH1 KBTBD8 CMPK2 DEGS1 MRPL49 MRPL15 SDC1 MRPS15 CHST1 ELOB FARSA CCL19 ASGR2 ATP5ME CCL21 CALR ST6GALNAC1 GADD45GIP1 TRMT112 EIF4A3 CDA DDOST PSPH PIGW PPP1CA ZC3H12A VCP RPL18 SMPD2 FUT2 PANK1 FUT1 SRD5A3…
39931	Patient-Control_up	2199	GO:0009888	2271	250	7.58288453167286e-07	0.00167202603923387	tissue development	BP	ENSG00000164087 ENSG00000163472 ENSG00000204435 ENSG00000144452 ENSG00000160211 ENSG00000133048 ENSG00000140519 ENSG00000173801 ENSG00000138166 ENSG00000116133 ENSG00000112378 ENSG00000102981 ENSG00000143369 ENSG00000108839 ENSG00000137193 ENSG00000125878 ENSG00000106305 ENSG00000204571 ENSG00000151632 ENSG00000047597 ENSG00000105220 ENSG00000159352 ENSG00000133710 ENSG00000092621 ENSG00000163376…	POC1A TMEM79 CSNK2B ABCA12 G6PD CHI3L1 RHCG JUP DUSP5 DHCR24 PERP PARD6A ECM1 ALOX12 PIM1 TCF15 AIMP2 KRTAP5-11 AKR1C2 XK GPI PSMD4 SPINK5 PHGDH KBTBD8 EHF CTNNBIP1 PSMB5 GJA1 AQP3 SDC1 AP2S1 FOXE1 ASGR2 SERPINB5 MKKS CALR PCK2 TFDP1 KEAP1 TRIM62 SERPINB13 GJB2 HNRNPAB GDF7 PSMB7 SERPINB3 PPP1CA SULT2B1 RASIP1 SEMA4G BDNF DLX3 PSMD8 POF1B EYA2 PHLDA2 BAX SERPINB7 HYAL3 PSMB1 SH3BP1 CERS3 KRTDAP P…
24131	Patient-Control_up	2199	GO:1901565	1456	172	7.7595612069914e-07	0.0017109832461416	organonitrogen compound catabolic process	BP	ENSG00000244045 ENSG00000133048 ENSG00000161031 ENSG00000136379 ENSG00000103888 ENSG00000104904 ENSG00000117009 ENSG00000211448 ENSG00000141552 ENSG00000104765 ENSG00000245848 ENSG00000167085 ENSG00000128228 ENSG00000166224 ENSG00000169174 ENSG00000106268 ENSG00000186010 ENSG00000064601 ENSG00000182372 ENSG00000159352 ENSG00000120992 ENSG00000100804 ENSG00000152661 ENSG00000179761 ENSG00000167977…	TMEM199 CHI3L1 PGLYRP2 ABHD17C CEMIP OAZ1 KMO DIO2 ANAPC11 BNIP3L CEBPA PHB SDF2L1 SGPL1 PCSK9 NUDT1 NDUFA13 CTSA CLN8 PSMD4 LYPLA1 PSMB5 GJA1 PIPOX KCTD5 SDC1 AP2S1 HM13 GM2A SERPINB12 RMND5B KEAP1 CDA PSMB7 VCP CDC20 HYAL4 ITPA SMPD2 RNF11 PSMD8 HYAL3 PSMB1 PSMC1 UBE2L6 HMOX2 AMDHD1 HAL HSPA5 GDA UBXN6 FBXO27 PSMB6 NCCRP1 FOXRED2 UGT1A1 TRIM25 BLMH UBB PSMC4 ASPG PTTG1 ARG1 BLVRB WNT5A PRKACA I…
7304	Patient-Control_up	2199	GO:0022411	594	84	7.96997727645957e-07	0.00175737998945933	cellular component disassembly	BP	ENSG00000180992 ENSG00000104765 ENSG00000174547 ENSG00000170296 ENSG00000075618 ENSG00000069509 ENSG00000149792 ENSG00000214253 ENSG00000247596 ENSG00000137547 ENSG00000116898 ENSG00000179271 ENSG00000173113 ENSG00000164081 ENSG00000172531 ENSG00000165280 ENSG00000087088 ENSG00000165527 ENSG00000100092 ENSG00000176720 ENSG00000175756 ENSG00000088325 ENSG00000141985 ENSG00000181274 ENSG00000172236…	MRPL14 BNIP3L MRPL11 GABARAP FSCN1 FUNDC1 MRPL49 FIS1 TWF2 MRPL15 MRPS15 GADD45GIP1 TRMT112 TEX264 PPP1CA VCP BAX ARF6 SH3BP1 BOK AURKAIP1 TPX2 SH3GL1 FRAT2 TPSAB1 MRPL58 MRPS12 MRPL27 EIF5A KLK7 KLK5 CCNB1 CFL1 TREM2 TOP2A DEDD2 GSK3A KATNB1 MRPL54 MRPS18A SNAPIN CHMP2A DPP4 NFE2 ATG9A FURIN HK2 MRPL12 MRPL17 TSPO CAPN1 SNAP29 APEH MID1IP1 ENDOG CSNK2A2 CAPNS2 CHCHD1 PYM1 CAPG CTSV PLK1 CCNB2 CD…
12617	Patient-Control_up	2199	GO:0044772	654	90	1.06328076210731e-06	0.00234453408044661	mitotic cell cycle phase transition	BP	ENSG00000140534 ENSG00000127824 ENSG00000158402 ENSG00000145386 ENSG00000141552 ENSG00000007047 ENSG00000100297 ENSG00000181817 ENSG00000159352 ENSG00000100804 ENSG00000160014 ENSG00000165304 ENSG00000123975 ENSG00000114648 ENSG00000198176 ENSG00000117650 ENSG00000176101 ENSG00000126787 ENSG00000136930 ENSG00000117399 ENSG00000123080 ENSG00000164045 ENSG00000188229 ENSG00000099341 ENSG00000087088…	TICRR TUBA4A CDC25C CCNA2 ANAPC11 MARK4 MCM5 LSM10 PSMD4 PSMB5 CALM3 MELK CKS2 KLHL18 TFDP1 NEK2 SSNA1 DLGAP5 PSMB7 CDC20 CDKN2C CDC25A TUBB4B PSMD8 BAX CCNE1 PSMB1 ESPL1 PSMC1 TPX2 PRMT1 PSMB6 PSMC4 ACTR1A RRM2 DCTN3 PRKACA CDC34 MCM2 FBXO5 CCNB1 CDC6 TUBG1 AURKA CCNO CDK2AP2 BUB1 CDT1 CHMP2A PSMD3 PSME3 RAB11A CDKN3 EIF4EBP1 CDCA5 UBD E2F1 PSMC3 TRIAP1 CHMP4B DYNLL1 PSMB2 E2F3 WNT10B PLK1 CCNB2…
2872	Patient-Control_up	2199	GO:0007088	179	35	1.36643236983115e-06	0.00301298337547769	regulation of mitotic nuclear division	BP	ENSG00000158402 ENSG00000141552 ENSG00000117650 ENSG00000163235 ENSG00000126787 ENSG00000117399 ENSG00000175756 ENSG00000135476 ENSG00000164611 ENSG00000138160 ENSG00000124882 ENSG00000113648 ENSG00000112029 ENSG00000134057 ENSG00000094804 ENSG00000087586 ENSG00000169679 ENSG00000167513 ENSG00000130724 ENSG00000146670 ENSG00000101144 ENSG00000101421 ENSG00000166851 ENSG00000013810 ENSG00000164695…	CDC25C ANAPC11 NEK2 TGFA DLGAP5 CDC20 AURKAIP1 ESPL1 PTTG1 KIF11 EREG MACROH2A1 FBXO5 CCNB1 CDC6 AURKA BUB1 CDT1 CHMP2A CDCA5 BMP7 CHMP4B PLK1 TACC3 CHMP4C MAD2L1 PKMYT1 MKI67 SMPD3 ZW10 PHB2 UBE2C RCC1 LCMT1 AURKB
5399	Patient-Control_up	2199	GO:0015980	292	49	1.47353659981142e-06	0.00324914820258419	energy derivation by oxidation of organic compounds	BP	ENSG00000125356 ENSG00000169230 ENSG00000091483 ENSG00000186010 ENSG00000131495 ENSG00000166136 ENSG00000090266 ENSG00000172531 ENSG00000165280 ENSG00000169021 ENSG00000181649 ENSG00000145494 ENSG00000104812 ENSG00000176340 ENSG00000163541 ENSG00000105221 ENSG00000119912 ENSG00000131143 ENSG00000134057 ENSG00000174886 ENSG00000147684 ENSG00000105723 ENSG00000164405 ENSG00000119013 ENSG00000126267…	NDUFA1 PRELID1 FH NDUFA13 NDUFA2 NDUFB8 NDUFB2 PPP1CA VCP UQCRFS1 PHLDA2 NDUFS6 GYS1 COX8A SUCLG1 AKT2 IDE COX4I1 CCNB1 NDUFA11 NDUFB9 GSK3A UQCRQ NDUFB3 COX6B1 NDUFB10 UQCR11 POMC COX7C COX5A COX6C NDUFA7 NDUFB4 SHMT2 NDUFB11 NDUFAB1 COX6A1 NDUFS8 UQCRH NDUFS3 CYC1 PGM2 CDK1 OGDH NDUFA6 COX5B FAHD1 MDH2 COX7B
94	Patient-Control_up	2199	GO:0000278	1177	143	1.53594703780495e-06	0.00338676321835992	mitotic cell cycle	BP	ENSG00000140534 ENSG00000126934 ENSG00000164087 ENSG00000138180 ENSG00000004142 ENSG00000127824 ENSG00000158402 ENSG00000145386 ENSG00000141552 ENSG00000007047 ENSG00000100297 ENSG00000089685 ENSG00000181817 ENSG00000159352 ENSG00000179041 ENSG00000100804 ENSG00000152661 ENSG00000160014 ENSG00000165304 ENSG00000123975 ENSG00000182628 ENSG00000114648 ENSG00000179271 ENSG00000198176 ENSG00000117650…	TICRR MAP2K2 POC1A CEP55 POLDIP2 TUBA4A CDC25C CCNA2 ANAPC11 MARK4 MCM5 BIRC5 LSM10 PSMD4 RRS1 PSMB5 GJA1 CALM3 MELK CKS2 SKA2 KLHL18 GADD45GIP1 TFDP1 NEK2 SSNA1 TGFA DLGAP5 PSMB7 VCP CDC20 CDKN2C CDC25A TUBB4B PSMD8 BAX BCL2L1 CCNE1 PSMB1 AURKAIP1 ESPL1 PSMC1 TPX2 HASPIN RAD51 PRMT1 PSMB6 CENPW NCAPH PSMC4 PTTG1 ZWINT ACTR1A RRM2 DCTN3 PRKACA KIF11 CHTF8 CDC34 PBK EREG USP2 MCM2 NUDT15 OVOL1 NAB…
2809	Patient-Control_up	2199	GO:0007006	159	32	1.99546488069596e-06	0.00440000006193458	mitochondrial membrane organization	BP	ENSG00000005022 ENSG00000051620 ENSG00000104765 ENSG00000186010 ENSG00000160014 ENSG00000169020 ENSG00000198176 ENSG00000134308 ENSG00000064655 ENSG00000087088 ENSG00000171552 ENSG00000176720 ENSG00000134809 ENSG00000159199 ENSG00000030110 ENSG00000125995 ENSG00000099800 ENSG00000105723 ENSG00000116459 ENSG00000196072 ENSG00000159399 ENSG00000241468 ENSG00000101412 ENSG00000154723 ENSG00000100216…	SLC25A5 HEBP2 BNIP3L NDUFA13 CALM3 ATP5ME TFDP1 YWHAQ EYA2 BAX BCL2L1 BOK TIMM10 ATP5MC1 BAK1 ROMO1 TIMM13 GSK3A ATP5PB BLOC1S2 HK2 ATP5MF E2F1 ATP5PF TOMM22 CHCHD10 SFN PPIF ATP5MG ATP5IF1 ATP5PO ATP5MC3
15446	Patient-Control_up	2199	GO:0051304	95	23	2.09066074109786e-06	0.00460990693412078	chromosome separation	BP	ENSG00000141552 ENSG00000169689 ENSG00000126787 ENSG00000117399 ENSG00000135476 ENSG00000121152 ENSG00000175279 ENSG00000164611 ENSG00000112029 ENSG00000134057 ENSG00000094804 ENSG00000131747 ENSG00000169679 ENSG00000167513 ENSG00000070770 ENSG00000166851 ENSG00000013810 ENSG00000164109 ENSG00000086827 ENSG00000175063 ENSG00000165181 ENSG00000205629 ENSG00000178999	ANAPC11 CENPX DLGAP5 CDC20 ESPL1 NCAPH CENPS PTTG1 FBXO5 CCNB1 CDC6 TOP2A BUB1 CDT1 CSNK2A2 PLK1 TACC3 MAD2L1 ZW10 UBE2C SHOC1 LCMT1 AURKB
25260	Patient-Control_up	2199	GO:1902850	153	31	2.472651779424e-06	0.00545219717362992	microtubule cytoskeleton organization involved in mitosis	BP	ENSG00000164087 ENSG00000089685 ENSG00000152661 ENSG00000117650 ENSG00000165280 ENSG00000117399 ENSG00000135476 ENSG00000088325 ENSG00000138107 ENSG00000138160 ENSG00000134057 ENSG00000153044 ENSG00000131462 ENSG00000087586 ENSG00000152253 ENSG00000090889 ENSG00000132341 ENSG00000130724 ENSG00000103769 ENSG00000101421 ENSG00000166851 ENSG00000013810 ENSG00000164695 ENSG00000164109 ENSG00000101057…	POC1A BIRC5 GJA1 NEK2 VCP CDC20 ESPL1 TPX2 ACTR1A KIF11 CCNB1 CENPH TUBG1 AURKA SPC25 KIF4A RAN CHMP2A RAB11A CHMP4B PLK1 TACC3 CHMP4C MAD2L1 MYBL2 DCTN2 STIL ZW10 RCC1 CENPA AURKB
8870	Patient-Control_up	2199	GO:0033108	110	25	2.65832214946912e-06	0.00586160033957941	mitochondrial respiratory chain complex assembly	BP	ENSG00000178449 ENSG00000125356 ENSG00000186010 ENSG00000131495 ENSG00000166136 ENSG00000133983 ENSG00000090266 ENSG00000229833 ENSG00000145494 ENSG00000224877 ENSG00000174886 ENSG00000147684 ENSG00000119013 ENSG00000140990 ENSG00000183978 ENSG00000267855 ENSG00000065518 ENSG00000147123 ENSG00000004779 ENSG00000137288 ENSG00000110717 ENSG00000213619 ENSG00000177646 ENSG00000196636 ENSG00000184983	COX14 NDUFA1 NDUFA13 NDUFA2 NDUFB8 COX16 NDUFB2 PET100 NDUFS6 NDUFAF8 NDUFA11 NDUFB9 NDUFB3 NDUFB10 COA3 NDUFA7 NDUFB4 NDUFB11 NDUFAB1 UQCC2 NDUFS8 NDUFS3 ACAD9 SDHAF3 NDUFA6
9286	Patient-Control_up	2199	GO:0034097	1409	164	3.47009758934477e-06	0.00765156518450522	response to cytokine	BP	ENSG00000204435 ENSG00000005022 ENSG00000113368 ENSG00000184216 ENSG00000133048 ENSG00000117009 ENSG00000143369 ENSG00000137193 ENSG00000245848 ENSG00000141655 ENSG00000167085 ENSG00000089685 ENSG00000186010 ENSG00000075618 ENSG00000275385 ENSG00000159352 ENSG00000240972 ENSG00000148344 ENSG00000131979 ENSG00000100804 ENSG00000137547 ENSG00000115884 ENSG00000172724 ENSG00000137077 ENSG00000125863…	CSNK2B SLC25A5 LMNB1 IRAK1 CHI3L1 KMO ECM1 PIM1 CEBPA TNFRSF11A PHB BIRC5 NDUFA13 FSCN1 CCL18 PSMD4 MIF PTGES GCH1 PSMB5 MRPL15 SDC1 CCL19 CCL21 MKKS MAPKAPK3 CCL20 BSPRY ACKR2 KEAP1 TRIM62 PDIA3 DDOST IFIT1 CARD14 PSMB7 ZC3H12A RPS6KA4 IRF7 CD36 SPOCK2 PSMD8 INA IFI30 IRAK2 BCL2L1 HYAL3 PSMB1 PSMC1 ACP5 OTUB1 RPS3 CXCL16 CEBPB HSPA5 IL12RB2 PSMB6 CRNN TRIM25 RPS16 UBB PSMC4 IL21R MX1 ARG1 WNT5A …
8828	Patient-Control_up	2199	GO:0033045	85	21	4.06081860637752e-06	0.00895410502706244	regulation of sister chromatid segregation	BP	ENSG00000141552 ENSG00000175643 ENSG00000126787 ENSG00000117399 ENSG00000135476 ENSG00000164611 ENSG00000113648 ENSG00000112029 ENSG00000134057 ENSG00000094804 ENSG00000169679 ENSG00000168496 ENSG00000167513 ENSG00000146670 ENSG00000166851 ENSG00000013810 ENSG00000164109 ENSG00000086827 ENSG00000175063 ENSG00000205629 ENSG00000178999	ANAPC11 RMI2 DLGAP5 CDC20 ESPL1 PTTG1 MACROH2A1 FBXO5 CCNB1 CDC6 BUB1 FEN1 CDT1 CDCA5 PLK1 TACC3 MAD2L1 ZW10 UBE2C LCMT1 AURKB
4286	Patient-Control_up	2199	GO:0010257	72	19	4.0675987553453e-06	0.00896905525553638	NADH dehydrogenase complex assembly	BP	ENSG00000125356 ENSG00000186010 ENSG00000131495 ENSG00000166136 ENSG00000090266 ENSG00000145494 ENSG00000224877 ENSG00000174886 ENSG00000147684 ENSG00000119013 ENSG00000140990 ENSG00000267855 ENSG00000065518 ENSG00000147123 ENSG00000004779 ENSG00000110717 ENSG00000213619 ENSG00000177646 ENSG00000184983	NDUFA1 NDUFA13 NDUFA2 NDUFB8 NDUFB2 NDUFS6 NDUFAF8 NDUFA11 NDUFB9 NDUFB3 NDUFB10 NDUFA7 NDUFB4 NDUFB11 NDUFAB1 NDUFS8 NDUFS3 ACAD9 NDUFA6
8790	Patient-Control_up	2199	GO:0032981	72	19	4.0675987553453e-06	0.00896905525553638	mitochondrial respiratory chain complex I assembly	BP	ENSG00000125356 ENSG00000186010 ENSG00000131495 ENSG00000166136 ENSG00000090266 ENSG00000145494 ENSG00000224877 ENSG00000174886 ENSG00000147684 ENSG00000119013 ENSG00000140990 ENSG00000267855 ENSG00000065518 ENSG00000147123 ENSG00000004779 ENSG00000110717 ENSG00000213619 ENSG00000177646 ENSG00000184983	NDUFA1 NDUFA13 NDUFA2 NDUFB8 NDUFB2 NDUFS6 NDUFAF8 NDUFA11 NDUFB9 NDUFB3 NDUFB10 NDUFA7 NDUFB4 NDUFB11 NDUFAB1 NDUFS8 NDUFS3 ACAD9 NDUFA6
28265	Patient-Control_up	2199	GO:1990542	113	25	4.45115080342875e-06	0.00981478752156039	mitochondrial transmembrane transport	BP	ENSG00000143801 ENSG00000130204 ENSG00000186010 ENSG00000005059 ENSG00000169020 ENSG00000102743 ENSG00000134809 ENSG00000159199 ENSG00000125995 ENSG00000099800 ENSG00000116459 ENSG00000050393 ENSG00000241468 ENSG00000144040 ENSG00000109519 ENSG00000165175 ENSG00000154723 ENSG00000179091 ENSG00000167283 ENSG00000183172 ENSG00000135940 ENSG00000241837 ENSG00000154518 ENSG00000128311 ENSG00000265354	PSEN2 TOMM40 NDUFA13 MCUB ATP5ME SLC25A15 TIMM10 ATP5MC1 ROMO1 TIMM13 ATP5PB MCUR1 ATP5MF SFXN5 GRPEL1 MID1IP1 ATP5PF CYC1 ATP5MG SMDT1 COX5B ATP5PO ATP5MC3 TST TIMM23
15783	Patient-Control_up	2199	GO:0051783	204	37	4.46475188240967e-06	0.00984477790071332	regulation of nuclear division	BP	ENSG00000158402 ENSG00000141552 ENSG00000179218 ENSG00000117650 ENSG00000163235 ENSG00000126787 ENSG00000117399 ENSG00000175756 ENSG00000135476 ENSG00000164611 ENSG00000114251 ENSG00000138160 ENSG00000124882 ENSG00000113648 ENSG00000112029 ENSG00000134057 ENSG00000094804 ENSG00000087586 ENSG00000169679 ENSG00000167513 ENSG00000130724 ENSG00000146670 ENSG00000101144 ENSG00000101421 ENSG00000166851…	CDC25C ANAPC11 CALR NEK2 TGFA DLGAP5 CDC20 AURKAIP1 ESPL1 PTTG1 WNT5A KIF11 EREG MACROH2A1 FBXO5 CCNB1 CDC6 AURKA BUB1 CDT1 CHMP2A CDCA5 BMP7 CHMP4B PLK1 TACC3 CHMP4C MAD2L1 PKMYT1 MKI67 SMPD3 ZW10 PHB2 UBE2C RCC1 LCMT1 AURKB
22371	Patient-Control_up	2199	GO:0044444	10812	1145	4.04240511966528e-44	1.98886331887532e-41	cytoplasmic part	CC	ENSG00000126934 ENSG00000071553 ENSG00000143179 ENSG00000168701 ENSG00000164087 ENSG00000138180 ENSG00000096063 ENSG00000163472 ENSG00000204435 ENSG00000005022 ENSG00000178449 ENSG00000004142 ENSG00000144452 ENSG00000115661 ENSG00000135723 ENSG00000127824 ENSG00000129932 ENSG00000244045 ENSG00000158402 ENSG00000164211 ENSG00000173926 ENSG00000184216 ENSG00000108786 ENSG00000183155 ENSG00000131469…	MAP2K2 ATP6AP1 UCK2 TMEM208 POC1A CEP55 SRPK1 TMEM79 CSNK2B SLC25A5 COX14 POLDIP2 ABCA12 STK16 FHOD1 TUBA4A DOHH TMEM199 CDC25C STARD4 MARCHF3 IRAK1 HSD17B1 RABIF RPL27 UBL4A VAT1 RND2 NDUFA1 PPFIA4 G6PD CHI3L1 MREG MRPL14 CYP4F22 ABHD17C CEMIP CYP4F3 CYP4F11 CYP4F2 CLTB RAB8A PRELID1 LMAN2 SLC34A1 F12 OAZ1 VGF ZDHHC12 RHCG CBARP KIF1C RAB5C JUP DOK3 CCNA2 SP6 TEX2 PSEN2 FH RPS12 PSENEN KMO DHCR2…
3351	Patient-Control_up	2199	GO:0005737	12805	1285	6.82232346169696e-41	3.35658314315491e-38	cytoplasm	CC	ENSG00000126934 ENSG00000071553 ENSG00000143179 ENSG00000168701 ENSG00000164087 ENSG00000138180 ENSG00000096063 ENSG00000163472 ENSG00000204435 ENSG00000005022 ENSG00000178449 ENSG00000004142 ENSG00000144452 ENSG00000115661 ENSG00000135723 ENSG00000127824 ENSG00000129932 ENSG00000244045 ENSG00000158402 ENSG00000164211 ENSG00000173926 ENSG00000184216 ENSG00000228300 ENSG00000108786 ENSG00000183155…	MAP2K2 ATP6AP1 UCK2 TMEM208 POC1A CEP55 SRPK1 TMEM79 CSNK2B SLC25A5 COX14 POLDIP2 ABCA12 STK16 FHOD1 TUBA4A DOHH TMEM199 CDC25C STARD4 MARCHF3 IRAK1 FAM174C HSD17B1 RABIF RPL27 LAGE3 UBL4A VAT1 RND2 NDUFA1 PPFIA4 G6PD CHI3L1 MREG MRPL14 KIAA0513 CYP4F22 ABHD17C CEMIP CYP4F3 CYP4F11 CYP4F2 CLTB RAB8A PRELID1 LMAN2 SLC34A1 F12 OAZ1 VGF ZDHHC12 RHCG CBARP KIF1C RAB5C JUP DOK3 CCNA2 SP6 TEX2 PSEN2 CL…
25871	Patient-Control_up	2199	GO:0070062	2382	347	3.04772769456297e-30	1.49948202572498e-27	extracellular exosome	CC	ENSG00000071553 ENSG00000143217 ENSG00000204435 ENSG00000127824 ENSG00000213064 ENSG00000131469 ENSG00000108828 ENSG00000160211 ENSG00000133048 ENSG00000161031 ENSG00000167461 ENSG00000169223 ENSG00000131187 ENSG00000140519 ENSG00000108774 ENSG00000173801 ENSG00000091483 ENSG00000103653 ENSG00000128340 ENSG00000143369 ENSG00000049283 ENSG00000051620 ENSG00000162747 ENSG00000108839 ENSG00000167085…	ATP6AP1 NECTIN4 CSNK2B TUBA4A SFT2D2 RPL27 VAT1 G6PD CHI3L1 PGLYRP2 RAB8A LMAN2 F12 RHCG RAB5C JUP FH CSK RAC2 ECM1 EPN3 HEBP2 FCGR3B ALOX12 PHB PRDX2 RPS18 C5orf46 GGCT GARS1 NME1 DPP3 TMED9 CTSA FSCN1 SLC2A1 GPI MIF CD82 MYL12B LYPLA1 TOR1B PHGDH RNH1 TPRG1L PSMB5 LAMP1 LGALS3BP H2AZ1 ARL8B TWF2 SDC1 CSTB DDT ACAT2 GM2A HPGD CALR A2ML1 SH3BGRL3 SERPINB13 SUSD2 SLC23A1 PDIA3 TMC5 H2AC4 SERPINB3 …
38151	Patient-Control_up	2199	GO:1903561	2486	348	5.37386325608735e-27	2.64394072199498e-24	extracellular vesicle	CC	ENSG00000071553 ENSG00000143217 ENSG00000204435 ENSG00000127824 ENSG00000213064 ENSG00000131469 ENSG00000108828 ENSG00000160211 ENSG00000133048 ENSG00000161031 ENSG00000167461 ENSG00000169223 ENSG00000131187 ENSG00000140519 ENSG00000108774 ENSG00000173801 ENSG00000091483 ENSG00000103653 ENSG00000128340 ENSG00000143369 ENSG00000049283 ENSG00000051620 ENSG00000162747 ENSG00000108839 ENSG00000167085…	ATP6AP1 NECTIN4 CSNK2B TUBA4A SFT2D2 RPL27 VAT1 G6PD CHI3L1 PGLYRP2 RAB8A LMAN2 F12 RHCG RAB5C JUP FH CSK RAC2 ECM1 EPN3 HEBP2 FCGR3B ALOX12 PHB PRDX2 RPS18 C5orf46 GGCT GARS1 NME1 DPP3 TMED9 CTSA FSCN1 SLC2A1 GPI MIF CD82 MYL12B LYPLA1 TOR1B PHGDH RNH1 TPRG1L PSMB5 LAMP1 LGALS3BP H2AZ1 ARL8B TWF2 SDC1 CSTB DDT ACAT2 GM2A HPGD CALR A2ML1 SH3BGRL3 SERPINB13 SUSD2 SLC23A1 PDIA3 TMC5 H2AC4 SERPINB3 …
20092	Patient-Control_up	2199	GO:0043230	2491	348	7.84114293504619e-27	3.85784232404272e-24	extracellular organelle	CC	ENSG00000071553 ENSG00000143217 ENSG00000204435 ENSG00000127824 ENSG00000213064 ENSG00000131469 ENSG00000108828 ENSG00000160211 ENSG00000133048 ENSG00000161031 ENSG00000167461 ENSG00000169223 ENSG00000131187 ENSG00000140519 ENSG00000108774 ENSG00000173801 ENSG00000091483 ENSG00000103653 ENSG00000128340 ENSG00000143369 ENSG00000049283 ENSG00000051620 ENSG00000162747 ENSG00000108839 ENSG00000167085…	ATP6AP1 NECTIN4 CSNK2B TUBA4A SFT2D2 RPL27 VAT1 G6PD CHI3L1 PGLYRP2 RAB8A LMAN2 F12 RHCG RAB5C JUP FH CSK RAC2 ECM1 EPN3 HEBP2 FCGR3B ALOX12 PHB PRDX2 RPS18 C5orf46 GGCT GARS1 NME1 DPP3 TMED9 CTSA FSCN1 SLC2A1 GPI MIF CD82 MYL12B LYPLA1 TOR1B PHGDH RNH1 TPRG1L PSMB5 LAMP1 LGALS3BP H2AZ1 ARL8B TWF2 SDC1 CSTB DDT ACAT2 GM2A HPGD CALR A2ML1 SH3BGRL3 SERPINB13 SUSD2 SLC23A1 PDIA3 TMC5 H2AC4 SERPINB3 …
13331	Patient-Control_up	2199	GO:0031982	4483	540	3.25052281893676e-26	1.59925722691689e-23	vesicle	CC	ENSG00000126934 ENSG00000071553 ENSG00000143217 ENSG00000204435 ENSG00000144452 ENSG00000115661 ENSG00000127824 ENSG00000244045 ENSG00000164211 ENSG00000173926 ENSG00000213064 ENSG00000184216 ENSG00000131469 ENSG00000108828 ENSG00000108830 ENSG00000160211 ENSG00000133048 ENSG00000118242 ENSG00000161031 ENSG00000136379 ENSG00000103888 ENSG00000175416 ENSG00000167461 ENSG00000169223 ENSG00000131183…	MAP2K2 ATP6AP1 NECTIN4 CSNK2B ABCA12 STK16 TUBA4A TMEM199 STARD4 MARCHF3 SFT2D2 IRAK1 RPL27 VAT1 RND2 G6PD CHI3L1 MREG PGLYRP2 ABHD17C CEMIP CLTB RAB8A LMAN2 SLC34A1 F12 VGF RHCG CBARP RAB5C JUP DOK3 PSEN2 FH PSENEN RRAGA CSK CD1C RAC2 ECM1 EPN3 HEBP2 FCGR3B ALOX12 SEPTIN5 PHB PRDX2 PCSK9 RPS18 NUDT1 BLOC1S3 C5orf46 GGCT GARS1 FCHSD1 NME1 DPP3 GABARAP TMED9 CTSA FSCN1 SLC2A1 STX19 GPI MIF SPINK5 …
4071	Patient-Control_up	2199	GO:0005829	5580	628	2.95403413139431e-23	1.453384792646e-20	cytosol	CC	ENSG00000126934 ENSG00000143179 ENSG00000096063 ENSG00000204435 ENSG00000144452 ENSG00000115661 ENSG00000135723 ENSG00000127824 ENSG00000129932 ENSG00000158402 ENSG00000184216 ENSG00000108786 ENSG00000183155 ENSG00000131469 ENSG00000102178 ENSG00000125356 ENSG00000143847 ENSG00000160211 ENSG00000175416 ENSG00000167461 ENSG00000131183 ENSG00000104904 ENSG00000173801 ENSG00000145386 ENSG00000189120…	MAP2K2 UCK2 SRPK1 CSNK2B ABCA12 STK16 FHOD1 TUBA4A DOHH CDC25C IRAK1 HSD17B1 RABIF RPL27 UBL4A NDUFA1 PPFIA4 G6PD CLTB RAB8A SLC34A1 OAZ1 JUP CCNA2 SP6 FH RPS12 KMO DHCR24 RRAGA CSK ANAPC11 BCL3 RAC2 PARD6A MED27 TOMM40 RNASEK-C17orf49 BNIP3L ALOX12 PIM1 TK1 TNFRSF11A PRDX2 RNASEH2A STRIP2 RPS18 NUDT1 BLOC1S3 MARK4 RANBP10 PRKCQ MCM5 BIRC5 AIMP2 GGCT GARS1 PLA2G2F NME1 DPP3 GABARAP KRTAP5-11 RASA…
1641	Patient-Control_up	2199	GO:0001533	50	29	1.92333507943139e-19	9.46280859080245e-17	cornified envelope	CC	ENSG00000173801 ENSG00000124102 ENSG00000143520 ENSG00000143631 ENSG00000197915 ENSG00000172155 ENSG00000186395 ENSG00000163207 ENSG00000169474 ENSG00000169469 ENSG00000163216 ENSG00000241794 ENSG00000203785 ENSG00000196805 ENSG00000244094 ENSG00000159516 ENSG00000203782 ENSG00000105427 ENSG00000081277 ENSG00000092295 ENSG00000184363 ENSG00000118898 ENSG00000134755 ENSG00000134765 ENSG00000172867…	JUP PI3 FLG2 FLG HRNR LCE1D KRT10 IVL SPRR1A SPRR1B SPRR2D SPRR2A SPRR2E SPRR2B SPRR2F SPRR2G LOR CNFN PKP1 TGM1 PKP3 PPL DSC2 DSC1 KRT2 KRT1 CSTA DSG1 CST6
22181	Patient-Control_up	2199	GO:0044424	16014	1438	2.33157227441463e-19	1.147133559012e-16	intracellular part	CC	ENSG00000182584 ENSG00000140534 ENSG00000126934 ENSG00000071553 ENSG00000143179 ENSG00000168701 ENSG00000164087 ENSG00000138180 ENSG00000096063 ENSG00000163472 ENSG00000204435 ENSG00000005022 ENSG00000178449 ENSG00000004142 ENSG00000144452 ENSG00000115661 ENSG00000135723 ENSG00000127824 ENSG00000129932 ENSG00000177971 ENSG00000113368 ENSG00000244045 ENSG00000158402 ENSG00000164211 ENSG00000173926…	ACTL10 TICRR MAP2K2 ATP6AP1 UCK2 TMEM208 POC1A CEP55 SRPK1 TMEM79 CSNK2B SLC25A5 COX14 POLDIP2 ABCA12 STK16 FHOD1 TUBA4A DOHH IMP3 LMNB1 TMEM199 CDC25C STARD4 MARCHF3 IRAK1 FAM174C HSD17B1 RABIF RPL27 LAGE3 UBL4A VAT1 RND2 NDUFA1 PPFIA4 G6PD CHI3L1 MREG MRPL14 KIAA0513 CYP4F22 ABHD17C CEMIP GINS2 CYP4F3 CYP4F11 CYP4F2 CLTB RAB8A FAM32A PRELID1 LMAN2 SLC34A1 F12 OAZ1 VGF AEN ZDHHC12 RHCG CBARP ZNF…
2571	Patient-Control_up	2199	GO:0005622	16022	1438	3.21253326655899e-19	1.58056636714702e-16	intracellular	CC	ENSG00000182584 ENSG00000140534 ENSG00000126934 ENSG00000071553 ENSG00000143179 ENSG00000168701 ENSG00000164087 ENSG00000138180 ENSG00000096063 ENSG00000163472 ENSG00000204435 ENSG00000005022 ENSG00000178449 ENSG00000004142 ENSG00000144452 ENSG00000115661 ENSG00000135723 ENSG00000127824 ENSG00000129932 ENSG00000177971 ENSG00000113368 ENSG00000244045 ENSG00000158402 ENSG00000164211 ENSG00000173926…	ACTL10 TICRR MAP2K2 ATP6AP1 UCK2 TMEM208 POC1A CEP55 SRPK1 TMEM79 CSNK2B SLC25A5 COX14 POLDIP2 ABCA12 STK16 FHOD1 TUBA4A DOHH IMP3 LMNB1 TMEM199 CDC25C STARD4 MARCHF3 IRAK1 FAM174C HSD17B1 RABIF RPL27 LAGE3 UBL4A VAT1 RND2 NDUFA1 PPFIA4 G6PD CHI3L1 MREG MRPL14 KIAA0513 CYP4F22 ABHD17C CEMIP GINS2 CYP4F3 CYP4F11 CYP4F2 CLTB RAB8A FAM32A PRELID1 LMAN2 SLC34A1 F12 OAZ1 VGF AEN ZDHHC12 RHCG CBARP ZNF…
3361	Patient-Control_up	2199	GO:0005739	1774	248	7.06022678457957e-19	3.47363157801315e-16	mitochondrion	CC	ENSG00000126934 ENSG00000005022 ENSG00000178449 ENSG00000004142 ENSG00000108828 ENSG00000125356 ENSG00000180992 ENSG00000169230 ENSG00000143801 ENSG00000091483 ENSG00000117009 ENSG00000112378 ENSG00000051620 ENSG00000130204 ENSG00000104765 ENSG00000167085 ENSG00000106268 ENSG00000174547 ENSG00000172840 ENSG00000106105 ENSG00000239672 ENSG00000186010 ENSG00000183010 ENSG00000131495 ENSG00000150779…	MAP2K2 SLC25A5 COX14 POLDIP2 VAT1 NDUFA1 MRPL14 PRELID1 PSEN2 FH KMO PERP HEBP2 TOMM40 BNIP3L PHB NUDT1 MRPL11 PDP2 GARS1 NME1 NDUFA13 PYCR1 NDUFA2 TIMM8B NDUFB8 FUNDC1 PTGES CMPK2 DEGS1 GFER GJA1 MRPL49 CALM3 FIS1 MRPL15 MRPS15 COX16 NDUFB2 MCUB ATP5ME ACAT2 GADD45GIP1 PET100 PCK2 TFDP1 HIGD1A FASTKD5 DLGAP5 TRIM14 FDXR YWHAQ BDNF UQCRFS1 EYA2 NDUFS6 BAX TUSC3 BCL2L1 AKR1B10 C14orf119 BOK AURKAI…
3371	Patient-Control_up	2199	GO:0005740	836	144	9.86672153874521e-19	4.85442699706264e-16	mitochondrial envelope	CC	ENSG00000005022 ENSG00000178449 ENSG00000108828 ENSG00000125356 ENSG00000180992 ENSG00000169230 ENSG00000143801 ENSG00000117009 ENSG00000130204 ENSG00000104765 ENSG00000167085 ENSG00000174547 ENSG00000239672 ENSG00000186010 ENSG00000131495 ENSG00000150779 ENSG00000166136 ENSG00000069509 ENSG00000143753 ENSG00000127554 ENSG00000152661 ENSG00000149792 ENSG00000160014 ENSG00000214253 ENSG00000137547…	SLC25A5 COX14 VAT1 NDUFA1 MRPL14 PRELID1 PSEN2 KMO TOMM40 BNIP3L PHB MRPL11 NME1 NDUFA13 NDUFA2 TIMM8B NDUFB8 FUNDC1 DEGS1 GFER GJA1 MRPL49 CALM3 FIS1 MRPL15 MRPS15 COX16 NDUFB2 MCUB ATP5ME PET100 HIGD1A TRIM14 FDXR UQCRFS1 NDUFS6 BAX BCL2L1 BOK AURKAIP1 SLC25A15 TIMM10 COX8A RPS3 ATP5MC1 MPV17L2 ATP5MPL MRPL58 MRPS12 BAK1 RAB5IF UBB SLC25A6 MRPL27 MX1 ARG1 ROMO1 CHCHD2 IFI27 IFI27L2 TIMM13 COX4I…
2239	Patient-Control_up	2199	GO:0044446	10887	1048	3.69066578994231e-18	1.81580756865162e-15	intracellular organelle part	CC	ENSG00000140534 ENSG00000126934 ENSG00000071553 ENSG00000168701 ENSG00000164087 ENSG00000138180 ENSG00000096063 ENSG00000163472 ENSG00000204435 ENSG00000005022 ENSG00000178449 ENSG00000004142 ENSG00000135723 ENSG00000127824 ENSG00000177971 ENSG00000113368 ENSG00000244045 ENSG00000158402 ENSG00000173926 ENSG00000184216 ENSG00000131469 ENSG00000196976 ENSG00000102178 ENSG00000108828 ENSG00000108830…	TICRR MAP2K2 ATP6AP1 TMEM208 POC1A CEP55 SRPK1 TMEM79 CSNK2B SLC25A5 COX14 POLDIP2 FHOD1 TUBA4A IMP3 LMNB1 TMEM199 CDC25C MARCHF3 IRAK1 RPL27 LAGE3 UBL4A VAT1 RND2 NDUFA1 G6PD CHI3L1 MREG MRPL14 CYP4F22 ABHD17C CEMIP GINS2 CYP4F3 CYP4F11 CYP4F2 CLTB RAB8A FAM32A PRELID1 LMAN2 SLC34A1 VGF AEN CBARP KIF1C RAB5C JUP DOK3 CCNA2 SP6 PSEN2 DUSP5 FH RPS12 PSENEN KMO DHCR24 RRAGA ANAPC11 TMEM250 CD1C BCL…
22231	Patient-Control_up	2199	GO:0044429	1149	178	5.35796438341794e-18	2.63611847664163e-15	mitochondrial part	CC	ENSG00000005022 ENSG00000178449 ENSG00000004142 ENSG00000108828 ENSG00000125356 ENSG00000180992 ENSG00000169230 ENSG00000143801 ENSG00000091483 ENSG00000117009 ENSG00000130204 ENSG00000104765 ENSG00000167085 ENSG00000106268 ENSG00000174547 ENSG00000172840 ENSG00000106105 ENSG00000239672 ENSG00000186010 ENSG00000183010 ENSG00000131495 ENSG00000150779 ENSG00000166136 ENSG00000069509 ENSG00000143753…	SLC25A5 COX14 POLDIP2 VAT1 NDUFA1 MRPL14 PRELID1 PSEN2 FH KMO TOMM40 BNIP3L PHB NUDT1 MRPL11 PDP2 GARS1 NME1 NDUFA13 PYCR1 NDUFA2 TIMM8B NDUFB8 FUNDC1 DEGS1 GFER GJA1 MRPL49 CALM3 FIS1 MRPL15 MRPS15 COX16 NDUFB2 MCUB ATP5ME GADD45GIP1 PET100 PCK2 HIGD1A FASTKD5 TRIM14 FDXR UQCRFS1 NDUFS6 BAX BCL2L1 BOK AURKAIP1 SLC25A15 TIMM10 COX8A RPS3 RAD51 DDX28 ATP5MC1 SUCLG1 MPV17L2 ATP5MPL MRPL58 MRPS12 BA…
3401	Patient-Control_up	2199	GO:0005743	535	105	6.2479108272486e-18	3.07397212700631e-15	mitochondrial inner membrane	CC	ENSG00000005022 ENSG00000125356 ENSG00000180992 ENSG00000143801 ENSG00000130204 ENSG00000167085 ENSG00000174547 ENSG00000186010 ENSG00000131495 ENSG00000150779 ENSG00000166136 ENSG00000149792 ENSG00000137547 ENSG00000116898 ENSG00000133983 ENSG00000090266 ENSG00000005059 ENSG00000169020 ENSG00000229833 ENSG00000181061 ENSG00000161513 ENSG00000169021 ENSG00000145494 ENSG00000171552 ENSG00000176720…	SLC25A5 NDUFA1 MRPL14 PSEN2 TOMM40 PHB MRPL11 NDUFA13 NDUFA2 TIMM8B NDUFB8 MRPL49 MRPL15 MRPS15 COX16 NDUFB2 MCUB ATP5ME PET100 HIGD1A FDXR UQCRFS1 NDUFS6 BCL2L1 BOK AURKAIP1 SLC25A15 TIMM10 COX8A RPS3 ATP5MC1 MPV17L2 ATP5MPL MRPL58 MRPS12 RAB5IF SLC25A6 MRPL27 ROMO1 TIMM13 COX4I1 SLC25A11 NDUFA11 NDUFB9 MTFP1 UQCRQ GOT2 NDUFB3 MRPL54 MRPS18A ATP5PB TMEM126A COX6B1 NDUFB10 SQOR UQCR11 COA3 COX7C …
20061	Patient-Control_up	2199	GO:0043227	13941	1280	1.47902823383148e-17	7.27681891045089e-15	membrane-bounded organelle	CC	ENSG00000140534 ENSG00000126934 ENSG00000071553 ENSG00000143217 ENSG00000168701 ENSG00000096063 ENSG00000163472 ENSG00000204435 ENSG00000005022 ENSG00000178449 ENSG00000004142 ENSG00000144452 ENSG00000115661 ENSG00000135723 ENSG00000127824 ENSG00000177971 ENSG00000113368 ENSG00000244045 ENSG00000158402 ENSG00000164211 ENSG00000173926 ENSG00000213064 ENSG00000184216 ENSG00000131469 ENSG00000196976…	TICRR MAP2K2 ATP6AP1 NECTIN4 TMEM208 SRPK1 TMEM79 CSNK2B SLC25A5 COX14 POLDIP2 ABCA12 STK16 FHOD1 TUBA4A IMP3 LMNB1 TMEM199 CDC25C STARD4 MARCHF3 SFT2D2 IRAK1 RPL27 LAGE3 UBL4A VAT1 RND2 NDUFA1 G6PD CHI3L1 MREG MRPL14 PGLYRP2 CYP4F22 ABHD17C CEMIP GINS2 CYP4F3 CYP4F11 CYP4F2 CLTB RAB8A FAM32A PRELID1 LMAN2 SLC34A1 F12 OAZ1 VGF AEN ZDHHC12 RHCG CBARP ZNF584 KIF1C RAB5C JUP DOK3 SLC16A10 CCNA2 SP6 …
2521	Patient-Control_up	2199	GO:0005615	3988	457	2.87133368063668e-17	1.41269617087325e-14	extracellular space	CC	ENSG00000071553 ENSG00000143217 ENSG00000204435 ENSG00000127824 ENSG00000213064 ENSG00000131469 ENSG00000108828 ENSG00000160211 ENSG00000133048 ENSG00000161031 ENSG00000167461 ENSG00000169223 ENSG00000131187 ENSG00000128564 ENSG00000140519 ENSG00000108774 ENSG00000173801 ENSG00000091483 ENSG00000117009 ENSG00000103653 ENSG00000158481 ENSG00000128340 ENSG00000143369 ENSG00000049283 ENSG00000051620…	ATP6AP1 NECTIN4 CSNK2B TUBA4A SFT2D2 RPL27 VAT1 G6PD CHI3L1 PGLYRP2 RAB8A LMAN2 F12 VGF RHCG RAB5C JUP FH KMO CSK CD1C RAC2 ECM1 EPN3 HEBP2 FCGR3B ALOX12 PHB PRDX2 PCSK9 RPS18 NUDT1 C5orf46 GGCT GARS1 NME1 DPP3 PLTP TMED9 CTSA FSCN1 TIMM8B SLC2A1 GPI CCL18 MIF CD82 CST7 MYL12B LYPLA1 TOR1B PHGDH RNH1 IGFL3 RAET1G IGFL1 TPRG1L PSMB5 LAMP1 LGALS3BP RAET1E H2AZ1 ARL8B TWF2 SDC1 CSTB DDT CCL19 ULBP2 …
13191	Patient-Control_up	2199	GO:0031966	793	135	3.51939230892943e-17	1.73154101599328e-14	mitochondrial membrane	CC	ENSG00000005022 ENSG00000178449 ENSG00000108828 ENSG00000125356 ENSG00000180992 ENSG00000143801 ENSG00000117009 ENSG00000130204 ENSG00000104765 ENSG00000167085 ENSG00000174547 ENSG00000239672 ENSG00000186010 ENSG00000131495 ENSG00000150779 ENSG00000166136 ENSG00000069509 ENSG00000143753 ENSG00000152661 ENSG00000149792 ENSG00000160014 ENSG00000214253 ENSG00000137547 ENSG00000116898 ENSG00000133983…	SLC25A5 COX14 VAT1 NDUFA1 MRPL14 PSEN2 KMO TOMM40 BNIP3L PHB MRPL11 NME1 NDUFA13 NDUFA2 TIMM8B NDUFB8 FUNDC1 DEGS1 GJA1 MRPL49 CALM3 FIS1 MRPL15 MRPS15 COX16 NDUFB2 MCUB ATP5ME PET100 HIGD1A TRIM14 FDXR UQCRFS1 NDUFS6 BAX BCL2L1 BOK AURKAIP1 SLC25A15 TIMM10 COX8A RPS3 ATP5MC1 MPV17L2 ATP5MPL MRPL58 MRPS12 BAK1 RAB5IF UBB SLC25A6 MRPL27 MX1 ARG1 ROMO1 IFI27 IFI27L2 TIMM13 COX4I1 SLC25A11 IKBKE NDU…
8811	Patient-Control_up	2199	GO:0019866	605	111	1.17967224577044e-16	5.80398744919056e-14	organelle inner membrane	CC	ENSG00000005022 ENSG00000113368 ENSG00000125356 ENSG00000180992 ENSG00000143801 ENSG00000130204 ENSG00000167085 ENSG00000174547 ENSG00000186010 ENSG00000131495 ENSG00000150779 ENSG00000166136 ENSG00000198780 ENSG00000149792 ENSG00000137547 ENSG00000116898 ENSG00000133983 ENSG00000090266 ENSG00000005059 ENSG00000169020 ENSG00000229833 ENSG00000181061 ENSG00000161513 ENSG00000169021 ENSG00000145494…	SLC25A5 LMNB1 NDUFA1 MRPL14 PSEN2 TOMM40 PHB MRPL11 NDUFA13 NDUFA2 TIMM8B NDUFB8 FAM169A MRPL49 MRPL15 MRPS15 COX16 NDUFB2 MCUB ATP5ME PET100 HIGD1A FDXR UQCRFS1 NDUFS6 BCL2L1 BOK AURKAIP1 SLC25A15 TIMM10 COX8A RPS3 ATP5MC1 MPV17L2 ATP5MPL MRPL58 MRPS12 RAB5IF SLC25A6 MRPL27 ROMO1 SIGMAR1 IFI27 TIMM13 LMNB2 COX4I1 SLC25A11 NDUFA11 NDUFB9 MTFP1 UQCRQ GOT2 NDUFB3 MRPL54 MRPS18A ATP5PB TMEM126A COX6…
2216	Patient-Control_up	2199	GO:0044422	11221	1066	1.42282916202586e-16	7.00031947716725e-14	organelle part	CC	ENSG00000140534 ENSG00000126934 ENSG00000071553 ENSG00000168701 ENSG00000164087 ENSG00000138180 ENSG00000096063 ENSG00000163472 ENSG00000204435 ENSG00000005022 ENSG00000178449 ENSG00000004142 ENSG00000135723 ENSG00000127824 ENSG00000177971 ENSG00000113368 ENSG00000244045 ENSG00000158402 ENSG00000173926 ENSG00000184216 ENSG00000131469 ENSG00000196976 ENSG00000102178 ENSG00000108828 ENSG00000108830…	TICRR MAP2K2 ATP6AP1 TMEM208 POC1A CEP55 SRPK1 TMEM79 CSNK2B SLC25A5 COX14 POLDIP2 FHOD1 TUBA4A IMP3 LMNB1 TMEM199 CDC25C MARCHF3 IRAK1 RPL27 LAGE3 UBL4A VAT1 RND2 NDUFA1 G6PD CHI3L1 MREG MRPL14 CYP4F22 ABHD17C CEMIP GINS2 CYP4F3 CYP4F11 CYP4F2 CLTB RAB8A FAM32A PRELID1 LMAN2 SLC34A1 VGF AEN CBARP KIF1C RAB5C JUP DOK3 CCNA2 SP6 PSEN2 DUSP5 FH RPS12 PSENEN KMO DHCR24 OPN3 RRAGA ANAPC11 TMEM250 CD1…
34751	Patient-Control_up	2199	GO:0098798	305	71	1.78857557276496e-16	8.79979181800361e-14	mitochondrial protein complex	CC	ENSG00000125356 ENSG00000180992 ENSG00000130204 ENSG00000174547 ENSG00000186010 ENSG00000131495 ENSG00000150779 ENSG00000166136 ENSG00000149792 ENSG00000137547 ENSG00000116898 ENSG00000090266 ENSG00000005059 ENSG00000169020 ENSG00000169021 ENSG00000145494 ENSG00000087088 ENSG00000134809 ENSG00000159199 ENSG00000254858 ENSG00000156411 ENSG00000167862 ENSG00000128626 ENSG00000169100 ENSG00000108826…	NDUFA1 MRPL14 TOMM40 MRPL11 NDUFA13 NDUFA2 TIMM8B NDUFB8 MRPL49 MRPL15 MRPS15 NDUFB2 MCUB ATP5ME UQCRFS1 NDUFS6 BAX TIMM10 ATP5MC1 MPV17L2 ATP5MPL MRPL58 MRPS12 SLC25A6 MRPL27 ROMO1 TIMM13 COX4I1 NDUFA11 NDUFB9 UQCRQ NDUFB3 MRPL54 MRPS18A ATP5PB NDUFB10 COA3 COX7C COX5A MRPL12 NDUFA7 ATP5MF MRPL17 GRPEL1 NDUFB4 NDUFA4L2 NDUFB11 NDUFAB1 ATP5PF CHCHD1 COX6A1 NDUFS8 UQCRH BCKDK NDUFS3 TOMM22 CYC1 MR…
13201	Patient-Control_up	2199	GO:0031967	1338	194	1.89829705899367e-16	9.33962153024886e-14	organelle envelope	CC	ENSG00000005022 ENSG00000178449 ENSG00000113368 ENSG00000108828 ENSG00000125356 ENSG00000180992 ENSG00000169230 ENSG00000181026 ENSG00000143801 ENSG00000117009 ENSG00000128340 ENSG00000130204 ENSG00000104765 ENSG00000167085 ENSG00000106268 ENSG00000174547 ENSG00000101276 ENSG00000239672 ENSG00000186010 ENSG00000131495 ENSG00000150779 ENSG00000166136 ENSG00000069509 ENSG00000198780 ENSG00000120992…	SLC25A5 COX14 LMNB1 VAT1 NDUFA1 MRPL14 PRELID1 AEN PSEN2 KMO RAC2 TOMM40 BNIP3L PHB NUDT1 MRPL11 SLC52A3 NME1 NDUFA13 NDUFA2 TIMM8B NDUFB8 FUNDC1 FAM169A LYPLA1 PTGES TOR1B GCH1 DEGS1 GFER GJA1 MRPL49 CALM3 FIS1 MRPL15 MRPS15 COX16 NDUFB2 MCUB ATP5ME CALR ACKR2 PET100 SLC30A1 HIGD1A KPNA2 TRIM14 CPTP FDXR UQCRFS1 TXNL4A NDUFS6 BAX BCL2L1 BOK AURKAIP1 SLC25A15 TIMM10 CLCA2 COX8A RPS3 ATP5MC1 PGRMC…
13271	Patient-Control_up	2199	GO:0031975	1338	194	1.89829705899367e-16	9.33962153024886e-14	envelope	CC	ENSG00000005022 ENSG00000178449 ENSG00000113368 ENSG00000108828 ENSG00000125356 ENSG00000180992 ENSG00000169230 ENSG00000181026 ENSG00000143801 ENSG00000117009 ENSG00000128340 ENSG00000130204 ENSG00000104765 ENSG00000167085 ENSG00000106268 ENSG00000174547 ENSG00000101276 ENSG00000239672 ENSG00000186010 ENSG00000131495 ENSG00000150779 ENSG00000166136 ENSG00000069509 ENSG00000198780 ENSG00000120992…	SLC25A5 COX14 LMNB1 VAT1 NDUFA1 MRPL14 PRELID1 AEN PSEN2 KMO RAC2 TOMM40 BNIP3L PHB NUDT1 MRPL11 SLC52A3 NME1 NDUFA13 NDUFA2 TIMM8B NDUFB8 FUNDC1 FAM169A LYPLA1 PTGES TOR1B GCH1 DEGS1 GFER GJA1 MRPL49 CALM3 FIS1 MRPL15 MRPS15 COX16 NDUFB2 MCUB ATP5ME CALR ACKR2 PET100 SLC30A1 HIGD1A KPNA2 TRIM14 CPTP FDXR UQCRFS1 TXNL4A NDUFS6 BAX BCL2L1 BOK AURKAIP1 SLC25A15 TIMM10 CLCA2 COX8A RPS3 ATP5MC1 PGRMC…
22151	Patient-Control_up	2199	GO:0044421	4245	471	2.92392912435719e-15	1.43857312918374e-12	extracellular region part	CC	ENSG00000071553 ENSG00000143217 ENSG00000138180 ENSG00000204435 ENSG00000127824 ENSG00000213064 ENSG00000131469 ENSG00000108828 ENSG00000160211 ENSG00000133048 ENSG00000161031 ENSG00000167461 ENSG00000169223 ENSG00000131187 ENSG00000128564 ENSG00000140519 ENSG00000108774 ENSG00000173801 ENSG00000091483 ENSG00000117009 ENSG00000103653 ENSG00000158481 ENSG00000128340 ENSG00000143369 ENSG00000049283…	ATP6AP1 NECTIN4 CEP55 CSNK2B TUBA4A SFT2D2 RPL27 VAT1 G6PD CHI3L1 PGLYRP2 RAB8A LMAN2 F12 VGF RHCG RAB5C JUP FH KMO CSK CD1C RAC2 ECM1 EPN3 GFOD2 HEBP2 FCGR3B ALOX12 PHB PRDX2 PCSK9 RPS18 NUDT1 C5orf46 GGCT GARS1 NME1 RELL2 DPP3 PLTP TMED9 CTSA FSCN1 TIMM8B SLC2A1 GPI CCL18 MIF CD82 CST7 MYL12B LYPLA1 TOR1B PHGDH RNH1 IGFL3 RAET1G IGFL1 TPRG1L PSMB5 LAMP1 LGALS3BP RAET1E H2AZ1 ARL8B TWF2 SDC1 CST…
2181	Patient-Control_up	2199	GO:0005576	5199	556	3.60040011796785e-15	1.77139685804018e-12	extracellular region	CC	ENSG00000126934 ENSG00000071553 ENSG00000143217 ENSG00000138180 ENSG00000204435 ENSG00000127824 ENSG00000213064 ENSG00000228300 ENSG00000131469 ENSG00000108828 ENSG00000160211 ENSG00000133048 ENSG00000161031 ENSG00000103888 ENSG00000167461 ENSG00000169223 ENSG00000131187 ENSG00000128564 ENSG00000140519 ENSG00000108774 ENSG00000173801 ENSG00000091483 ENSG00000117009 ENSG00000103653 ENSG00000158481…	MAP2K2 ATP6AP1 NECTIN4 CEP55 CSNK2B TUBA4A SFT2D2 FAM174C RPL27 VAT1 G6PD CHI3L1 PGLYRP2 CEMIP RAB8A LMAN2 F12 VGF RHCG RAB5C JUP FH KMO CSK CD1C RAC2 ECM1 EPN3 GFOD2 HEBP2 FCGR3B ALOX12 PHB PRDX2 PCSK9 SUSD4 RPS18 ERVMER34-1 NUDT1 C5orf46 GGCT GARS1 PLA2G2F NME1 RELL2 DPP3 PLTP TMED9 CTSA NA FSCN1 TIMM8B SLC2A1 GPI CCL18 MIF SPINK5 CD82 SPINK7 CST7 MYL12B CORIN LYPLA1 TOR1B PHGDH RNH1 IGFL3 RAET…
9741	Patient-Control_up	2199	GO:0030141	951	145	3.11292324855141e-14	1.53155823828729e-11	secretory granule	CC	ENSG00000204435 ENSG00000144452 ENSG00000108828 ENSG00000108830 ENSG00000133048 ENSG00000099625 ENSG00000108774 ENSG00000173801 ENSG00000146094 ENSG00000143369 ENSG00000051620 ENSG00000162747 ENSG00000106268 ENSG00000106105 ENSG00000064601 ENSG00000105220 ENSG00000240972 ENSG00000133710 ENSG00000130294 ENSG00000143753 ENSG00000185896 ENSG00000108679 ENSG00000160213 ENSG00000196743 ENSG00000179218…	CSNK2B ABCA12 VAT1 RND2 CHI3L1 CBARP RAB5C JUP DOK3 ECM1 HEBP2 FCGR3B NUDT1 GARS1 CTSA GPI MIF SPINK5 KIF1A DEGS1 LAMP1 LGALS3BP CSTB GM2A CALR SERPINB12 PRSS3 CDA OSTF1 DDOST PSMB7 SERPINB3 TEX264 VCP CD36 BDNF TUBB4B TMPRSS4 HYAL3 PSMB1 KRTDAP HMOX2 SLPI SERPINB10 CMTM6 DNAJC5 FLG2 HRNR LRG1 ARG1 AGA LYZ PRKACA CLCN3 NFASC KLK1 QPCT KLK7 KLK8 KLK6 NA KLK5 KLK10 KLK11 KLK13 GRN TREML1 CXCR2 CXCR…
11071	Patient-Control_up	2199	GO:0031090	3407	388	5.23051676008773e-14	2.57341424596316e-11	organelle membrane	CC	ENSG00000126934 ENSG00000071553 ENSG00000163472 ENSG00000005022 ENSG00000178449 ENSG00000113368 ENSG00000244045 ENSG00000173926 ENSG00000184216 ENSG00000131469 ENSG00000108828 ENSG00000108830 ENSG00000125356 ENSG00000118242 ENSG00000180992 ENSG00000171954 ENSG00000136379 ENSG00000103888 ENSG00000186529 ENSG00000171903 ENSG00000186115 ENSG00000175416 ENSG00000167461 ENSG00000169223 ENSG00000181026…	MAP2K2 ATP6AP1 TMEM79 SLC25A5 COX14 LMNB1 TMEM199 MARCHF3 IRAK1 RPL27 VAT1 RND2 NDUFA1 MREG MRPL14 CYP4F22 ABHD17C CEMIP CYP4F3 CYP4F11 CYP4F2 CLTB RAB8A LMAN2 AEN CBARP RAB5C DOK3 PSEN2 PSENEN KMO DHCR24 RRAGA CD1C RAC2 TOMM40 FCGR3B BNIP3L PHB PCSK9 NUDT1 MRPL11 SLC52A3 NME1 GABARAP NDUFA13 TMED9 CTSA CLN8 NDUFA2 FMO2 TIMM8B SLC2A1 NDUFB8 GPI FUNDC1 KIF1A CHST12 FAM169A LAPTM4A LYPLA1 TOR1B GCH…
34771	Patient-Control_up	2199	GO:0098800	161	45	6.0806742148188e-14	2.99169171369085e-11	inner mitochondrial membrane protein complex	CC	ENSG00000125356 ENSG00000186010 ENSG00000131495 ENSG00000166136 ENSG00000090266 ENSG00000005059 ENSG00000169020 ENSG00000169021 ENSG00000145494 ENSG00000134809 ENSG00000159199 ENSG00000156411 ENSG00000169100 ENSG00000125995 ENSG00000131143 ENSG00000174886 ENSG00000147684 ENSG00000164405 ENSG00000119013 ENSG00000116459 ENSG00000140990 ENSG00000183978 ENSG00000127184 ENSG00000178741 ENSG00000267855…	NDUFA1 NDUFA13 NDUFA2 NDUFB8 NDUFB2 MCUB ATP5ME UQCRFS1 NDUFS6 TIMM10 ATP5MC1 ATP5MPL SLC25A6 ROMO1 COX4I1 NDUFA11 NDUFB9 UQCRQ NDUFB3 ATP5PB NDUFB10 COA3 COX7C COX5A NDUFA7 ATP5MF GRPEL1 NDUFB4 NDUFA4L2 NDUFB11 NDUFAB1 ATP5PF COX6A1 NDUFS8 UQCRH NDUFS3 CYC1 CHCHD10 PPIF ATP5MG SMDT1 NDUFA6 ATP5PO ATP5MC3 TIMM23
36271	Patient-Control_up	2199	GO:0099503	1125	162	1.35600798376542e-13	6.67155928012584e-11	secretory vesicle	CC	ENSG00000204435 ENSG00000144452 ENSG00000108828 ENSG00000108830 ENSG00000133048 ENSG00000175416 ENSG00000167461 ENSG00000099625 ENSG00000108774 ENSG00000173801 ENSG00000146094 ENSG00000143801 ENSG00000143369 ENSG00000051620 ENSG00000162747 ENSG00000184702 ENSG00000106268 ENSG00000106105 ENSG00000184840 ENSG00000064601 ENSG00000178750 ENSG00000105220 ENSG00000240972 ENSG00000133710 ENSG00000130294…	CSNK2B ABCA12 VAT1 RND2 CHI3L1 CLTB RAB8A CBARP RAB5C JUP DOK3 PSEN2 ECM1 HEBP2 FCGR3B SEPTIN5 NUDT1 GARS1 TMED9 CTSA STX19 GPI MIF SPINK5 KIF1A TPRG1L DEGS1 LAMP1 LGALS3BP CALM3 CSTB GM2A CALR SERPINB12 PRSS3 CDA OSTF1 DDOST PSMB7 SERPINB3 TEX264 VCP CD36 BDNF TUBB4B TMPRSS4 BCL2L1 HYAL3 PSMB1 KRTDAP HMOX2 SLPI SERPINB10 STX11 CMTM6 DNAJC5 FLG2 HRNR LRG1 ARG1 AGA LYZ PRKACA SLC6A9 CLCN3 NFASC KL…
22481	Patient-Control_up	2199	GO:0044455	269	59	9.8167721849774e-13	4.82985191500888e-10	mitochondrial membrane part	CC	ENSG00000125356 ENSG00000130204 ENSG00000186010 ENSG00000131495 ENSG00000166136 ENSG00000069509 ENSG00000214253 ENSG00000133983 ENSG00000090266 ENSG00000005059 ENSG00000169020 ENSG00000229833 ENSG00000169021 ENSG00000145494 ENSG00000134809 ENSG00000159199 ENSG00000156411 ENSG00000030110 ENSG00000101084 ENSG00000169100 ENSG00000125995 ENSG00000131143 ENSG00000174886 ENSG00000147684 ENSG00000164405…	NDUFA1 TOMM40 NDUFA13 NDUFA2 NDUFB8 FUNDC1 FIS1 COX16 NDUFB2 MCUB ATP5ME PET100 UQCRFS1 NDUFS6 TIMM10 ATP5MC1 ATP5MPL BAK1 RAB5IF SLC25A6 ROMO1 COX4I1 NDUFA11 NDUFB9 UQCRQ NDUFB3 ATP5PB NDUFB10 COA3 COX7C COX5A MCUR1 NDUFA7 ATP5MF COQ2 SFXN5 GRPEL1 NDUFB4 NDUFA4L2 NDUFB11 TMEM177 NDUFAB1 ATP5PF COX6A1 NDUFS8 UQCRH BDH1 NDUFS3 TOMM22 CYC1 CHCHD10 PPIF ATP5MG SMDT1 NDUFA6 ATP5PO ATP5MC3 COX7B TIMM23
20051	Patient-Control_up	2199	GO:0043226	15162	1345	1.3547817896434e-12	6.66552640504552e-10	organelle	CC	ENSG00000182584 ENSG00000140534 ENSG00000126934 ENSG00000071553 ENSG00000080644 ENSG00000143217 ENSG00000168701 ENSG00000164087 ENSG00000138180 ENSG00000096063 ENSG00000163472 ENSG00000204435 ENSG00000005022 ENSG00000178449 ENSG00000004142 ENSG00000144452 ENSG00000115661 ENSG00000135723 ENSG00000127824 ENSG00000177971 ENSG00000113368 ENSG00000244045 ENSG00000158402 ENSG00000164211 ENSG00000173926…	ACTL10 TICRR MAP2K2 ATP6AP1 CHRNA3 NECTIN4 TMEM208 POC1A CEP55 SRPK1 TMEM79 CSNK2B SLC25A5 COX14 POLDIP2 ABCA12 STK16 FHOD1 TUBA4A IMP3 LMNB1 TMEM199 CDC25C STARD4 MARCHF3 SFT2D2 IRAK1 RPL27 LAGE3 UBL4A VAT1 RND2 NDUFA1 G6PD CHI3L1 MREG MRPL14 PGLYRP2 CYP4F22 ABHD17C CEMIP GINS2 CYP4F3 CYP4F11 CYP4F2 CLTB RAB8A FAM32A PRELID1 LMAN2 SLC34A1 F12 OAZ1 VGF AEN ZDHHC12 RHCG CBARP ZNF584 KIF1C RAB5C JU…
12081	Patient-Control_up	2199	GO:0031410	2695	308	3.13384611893657e-11	1.54185229051679e-08	cytoplasmic vesicle	CC	ENSG00000126934 ENSG00000071553 ENSG00000204435 ENSG00000144452 ENSG00000115661 ENSG00000244045 ENSG00000164211 ENSG00000173926 ENSG00000184216 ENSG00000108828 ENSG00000108830 ENSG00000133048 ENSG00000118242 ENSG00000136379 ENSG00000103888 ENSG00000175416 ENSG00000167461 ENSG00000169223 ENSG00000131183 ENSG00000128564 ENSG00000140519 ENSG00000099625 ENSG00000108774 ENSG00000173801 ENSG00000146094…	MAP2K2 ATP6AP1 CSNK2B ABCA12 STK16 TMEM199 STARD4 MARCHF3 IRAK1 VAT1 RND2 CHI3L1 MREG ABHD17C CEMIP CLTB RAB8A LMAN2 SLC34A1 VGF RHCG CBARP RAB5C JUP DOK3 PSEN2 PSENEN RRAGA CD1C RAC2 ECM1 EPN3 HEBP2 FCGR3B SEPTIN5 PHB PCSK9 NUDT1 BLOC1S3 GARS1 FCHSD1 GABARAP TMED9 CTSA SLC2A1 STX19 GPI MIF SPINK5 LEPROTL1 KIF1A CST7 SLC31A1 LAPTM4A GCH1 TFR2 TPRG1L DEGS1 LAMP1 HPS6 LGALS3BP GJA1 CALM3 ARL8B CSTB…
33421	Patient-Control_up	2199	GO:0097708	2698	308	3.56903268758871e-11	1.75596408229364e-08	intracellular vesicle	CC	ENSG00000126934 ENSG00000071553 ENSG00000204435 ENSG00000144452 ENSG00000115661 ENSG00000244045 ENSG00000164211 ENSG00000173926 ENSG00000184216 ENSG00000108828 ENSG00000108830 ENSG00000133048 ENSG00000118242 ENSG00000136379 ENSG00000103888 ENSG00000175416 ENSG00000167461 ENSG00000169223 ENSG00000131183 ENSG00000128564 ENSG00000140519 ENSG00000099625 ENSG00000108774 ENSG00000173801 ENSG00000146094…	MAP2K2 ATP6AP1 CSNK2B ABCA12 STK16 TMEM199 STARD4 MARCHF3 IRAK1 VAT1 RND2 CHI3L1 MREG ABHD17C CEMIP CLTB RAB8A LMAN2 SLC34A1 VGF RHCG CBARP RAB5C JUP DOK3 PSEN2 PSENEN RRAGA CD1C RAC2 ECM1 EPN3 HEBP2 FCGR3B SEPTIN5 PHB PCSK9 NUDT1 BLOC1S3 GARS1 FCHSD1 GABARAP TMED9 CTSA SLC2A1 STX19 GPI MIF SPINK5 LEPROTL1 KIF1A CST7 SLC31A1 LAPTM4A GCH1 TFR2 TPRG1L DEGS1 LAMP1 HPS6 LGALS3BP GJA1 CALM3 ARL8B CSTB…
2008	Patient-Control_up	2199	GO:0043229	14157	1257	1.74655883596614e-10	8.5930694729534e-08	intracellular organelle	CC	ENSG00000182584 ENSG00000140534 ENSG00000126934 ENSG00000071553 ENSG00000168701 ENSG00000164087 ENSG00000138180 ENSG00000096063 ENSG00000163472 ENSG00000204435 ENSG00000005022 ENSG00000178449 ENSG00000004142 ENSG00000144452 ENSG00000115661 ENSG00000135723 ENSG00000127824 ENSG00000177971 ENSG00000113368 ENSG00000244045 ENSG00000158402 ENSG00000164211 ENSG00000173926 ENSG00000184216 ENSG00000131469…	ACTL10 TICRR MAP2K2 ATP6AP1 TMEM208 POC1A CEP55 SRPK1 TMEM79 CSNK2B SLC25A5 COX14 POLDIP2 ABCA12 STK16 FHOD1 TUBA4A IMP3 LMNB1 TMEM199 CDC25C STARD4 MARCHF3 IRAK1 RPL27 LAGE3 UBL4A VAT1 RND2 NDUFA1 G6PD CHI3L1 MREG MRPL14 CYP4F22 ABHD17C CEMIP GINS2 CYP4F3 CYP4F11 CYP4F2 CLTB RAB8A FAM32A PRELID1 LMAN2 SLC34A1 F12 OAZ1 VGF AEN ZDHHC12 RHCG CBARP ZNF584 KIF1C RAB5C JUP DOK3 SLC16A10 CCNA2 SP6 TEX2…
2667	Patient-Control_up	2199	GO:0070469	120	33	2.12396555879048e-10	1.04499105492492e-07	respiratory chain	CC	ENSG00000125356 ENSG00000186010 ENSG00000131495 ENSG00000166136 ENSG00000090266 ENSG00000181061 ENSG00000169021 ENSG00000145494 ENSG00000176340 ENSG00000101084 ENSG00000131143 ENSG00000174886 ENSG00000147684 ENSG00000164405 ENSG00000119013 ENSG00000126267 ENSG00000140990 ENSG00000127540 ENSG00000183978 ENSG00000127184 ENSG00000178741 ENSG00000267855 ENSG00000065518 ENSG00000185633 ENSG00000147123…	NDUFA1 NDUFA13 NDUFA2 NDUFB8 NDUFB2 HIGD1A UQCRFS1 NDUFS6 COX8A RAB5IF COX4I1 NDUFA11 NDUFB9 UQCRQ NDUFB3 COX6B1 NDUFB10 UQCR11 COA3 COX7C COX5A NDUFA7 NDUFB4 NDUFA4L2 NDUFB11 NDUFAB1 COX6A1 NDUFS8 UQCRH NDUFS3 CYC1 NDUFA6 COX7B
2010	Patient-Control_up	2199	GO:0043231	12183	1103	2.91372960845279e-10	1.43355496735877e-07	intracellular membrane-bounded organelle	CC	ENSG00000140534 ENSG00000126934 ENSG00000071553 ENSG00000168701 ENSG00000096063 ENSG00000163472 ENSG00000204435 ENSG00000005022 ENSG00000178449 ENSG00000004142 ENSG00000144452 ENSG00000135723 ENSG00000177971 ENSG00000113368 ENSG00000244045 ENSG00000158402 ENSG00000173926 ENSG00000184216 ENSG00000131469 ENSG00000196976 ENSG00000102178 ENSG00000108828 ENSG00000108830 ENSG00000125356 ENSG00000160211…	TICRR MAP2K2 ATP6AP1 TMEM208 SRPK1 TMEM79 CSNK2B SLC25A5 COX14 POLDIP2 ABCA12 FHOD1 IMP3 LMNB1 TMEM199 CDC25C MARCHF3 IRAK1 RPL27 LAGE3 UBL4A VAT1 RND2 NDUFA1 G6PD CHI3L1 MREG MRPL14 CYP4F22 CEMIP GINS2 CYP4F3 CYP4F11 CYP4F2 CLTB RAB8A FAM32A PRELID1 LMAN2 SLC34A1 F12 OAZ1 VGF AEN ZDHHC12 ZNF584 KIF1C RAB5C JUP SLC16A10 CCNA2 SP6 TEX2 PSEN2 DUSP5 FH RPS12 PSENEN KMO DHCR24 RRAGA ANAPC11 PERP TMEM…
3479	Patient-Control_up	2199	GO:0098803	104	30	3.90891415440542e-10	1.92318576396747e-07	respiratory chain complex	CC	ENSG00000125356 ENSG00000186010 ENSG00000131495 ENSG00000166136 ENSG00000090266 ENSG00000169021 ENSG00000145494 ENSG00000176340 ENSG00000131143 ENSG00000174886 ENSG00000147684 ENSG00000164405 ENSG00000119013 ENSG00000126267 ENSG00000140990 ENSG00000183978 ENSG00000127184 ENSG00000178741 ENSG00000267855 ENSG00000065518 ENSG00000185633 ENSG00000147123 ENSG00000004779 ENSG00000111775 ENSG00000110717…	NDUFA1 NDUFA13 NDUFA2 NDUFB8 NDUFB2 UQCRFS1 NDUFS6 COX8A COX4I1 NDUFA11 NDUFB9 UQCRQ NDUFB3 COX6B1 NDUFB10 COA3 COX7C COX5A NDUFA7 NDUFB4 NDUFA4L2 NDUFB11 NDUFAB1 COX6A1 NDUFS8 UQCRH NDUFS3 CYC1 NDUFA6 COX7B
1681	Patient-Control_up	2199	GO:0034774	365	64	2.51346165400755e-09	1.23662313377172e-06	secretory granule lumen	CC	ENSG00000204435 ENSG00000108828 ENSG00000133048 ENSG00000173801 ENSG00000143369 ENSG00000051620 ENSG00000064601 ENSG00000105220 ENSG00000240972 ENSG00000108679 ENSG00000160213 ENSG00000196743 ENSG00000158825 ENSG00000134996 ENSG00000136930 ENSG00000057149 ENSG00000164081 ENSG00000165280 ENSG00000188229 ENSG00000008018 ENSG00000124107 ENSG00000197915 ENSG00000171236 ENSG00000118520 ENSG00000038002…	CSNK2B VAT1 CHI3L1 JUP ECM1 HEBP2 CTSA GPI MIF LGALS3BP CSTB GM2A CDA OSTF1 PSMB7 SERPINB3 TEX264 VCP TUBB4B PSMB1 SLPI HRNR LRG1 ARG1 AGA LYZ QPCT GRN FRK S100A9 S100A12 S100A8 S100A7 PRDX6 CNN2 CTSH CREG1 QSOX1 S100A11 COTL1 APRT POMC PSMD3 GSTP1 HSPA6 PNP ALDOA IMPDH1 HPSE FABP5 PSMC3 PTGES2 ALDOC TCN1 PGM2 TRAPPC1 TOLLIP PYCARD GLA LCN2 GGH PPIA LTF CTSD
343	Patient-Control_up	2199	GO:0005746	107	29	3.76394112990701e-09	1.85185903591425e-06	mitochondrial respiratory chain	CC	ENSG00000125356 ENSG00000186010 ENSG00000131495 ENSG00000166136 ENSG00000090266 ENSG00000169021 ENSG00000145494 ENSG00000101084 ENSG00000131143 ENSG00000174886 ENSG00000147684 ENSG00000164405 ENSG00000119013 ENSG00000140990 ENSG00000183978 ENSG00000127184 ENSG00000178741 ENSG00000267855 ENSG00000065518 ENSG00000185633 ENSG00000147123 ENSG00000004779 ENSG00000111775 ENSG00000110717 ENSG00000173660…	NDUFA1 NDUFA13 NDUFA2 NDUFB8 NDUFB2 UQCRFS1 NDUFS6 RAB5IF COX4I1 NDUFA11 NDUFB9 UQCRQ NDUFB3 NDUFB10 COA3 COX7C COX5A NDUFA7 NDUFB4 NDUFA4L2 NDUFB11 NDUFAB1 COX6A1 NDUFS8 UQCRH NDUFS3 CYC1 NDUFA6 COX7B
7271	Patient-Control_up	2199	GO:0012505	5084	510	3.96859164500839e-09	1.95254708934413e-06	endomembrane system	CC	ENSG00000126934 ENSG00000071553 ENSG00000168701 ENSG00000096063 ENSG00000163472 ENSG00000204435 ENSG00000144452 ENSG00000113368 ENSG00000244045 ENSG00000173926 ENSG00000184216 ENSG00000131469 ENSG00000108828 ENSG00000108830 ENSG00000133048 ENSG00000118242 ENSG00000171954 ENSG00000136379 ENSG00000103888 ENSG00000186529 ENSG00000171903 ENSG00000186115 ENSG00000175416 ENSG00000167461 ENSG00000169223…	MAP2K2 ATP6AP1 TMEM208 SRPK1 TMEM79 CSNK2B ABCA12 LMNB1 TMEM199 MARCHF3 IRAK1 RPL27 VAT1 RND2 CHI3L1 MREG CYP4F22 ABHD17C CEMIP CYP4F3 CYP4F11 CYP4F2 CLTB RAB8A LMAN2 SLC34A1 F12 VGF AEN ZDHHC12 CBARP KIF1C RAB5C JUP DOK3 TEX2 PSEN2 RPS12 PSENEN DHCR24 RRAGA PERP CD1C RAC2 ECM1 EPN3 HEBP2 FCGR3B BNIP3L SEPTIN5 PHB SDF2L1 SGPL1 PCSK9 NUDT1 BLOC1S3 SLC52A3 GARS1 FCHSD1 GABARAP TMED9 CTSA CLN8 FMO2 …
2227	Patient-Control_up	2199	GO:0044433	1769	209	5.77524045831171e-09	2.84141830548936e-06	cytoplasmic vesicle part	CC	ENSG00000071553 ENSG00000204435 ENSG00000244045 ENSG00000173926 ENSG00000184216 ENSG00000108828 ENSG00000108830 ENSG00000133048 ENSG00000118242 ENSG00000136379 ENSG00000103888 ENSG00000175416 ENSG00000167461 ENSG00000099625 ENSG00000108774 ENSG00000173801 ENSG00000146094 ENSG00000205155 ENSG00000155876 ENSG00000158481 ENSG00000128340 ENSG00000143369 ENSG00000051620 ENSG00000162747 ENSG00000169174…	ATP6AP1 CSNK2B TMEM199 MARCHF3 IRAK1 VAT1 RND2 CHI3L1 MREG ABHD17C CEMIP CLTB RAB8A CBARP RAB5C JUP DOK3 PSENEN RRAGA CD1C RAC2 ECM1 HEBP2 FCGR3B PCSK9 CTSA GPI MIF KIF1A LAPTM4A TPRG1L DEGS1 LAMP1 HPS6 LGALS3BP GJA1 CALM3 ARL8B CSTB AP2S1 GM2A CALR SERPINB12 PDIA3 TGFA PRSS3 CDA OSTF1 DDOST MICALL1 PSMB7 SERPINB3 TEX264 CPTP VCP IRF7 CD36 TUBB4B AP1M2 GDE1 IRAK2 BCL2L1 HYAL3 ARF6 PSMB1 BOK HMOX2…
2473	Patient-Control_up	2199	GO:0060205	383	65	7.2159646464195e-09	3.5502546060384e-06	cytoplasmic vesicle lumen	CC	ENSG00000204435 ENSG00000108828 ENSG00000133048 ENSG00000173801 ENSG00000143369 ENSG00000051620 ENSG00000064601 ENSG00000105220 ENSG00000240972 ENSG00000108679 ENSG00000160213 ENSG00000196743 ENSG00000179218 ENSG00000158825 ENSG00000134996 ENSG00000136930 ENSG00000057149 ENSG00000164081 ENSG00000165280 ENSG00000188229 ENSG00000008018 ENSG00000124107 ENSG00000197915 ENSG00000171236 ENSG00000118520…	CSNK2B VAT1 CHI3L1 JUP ECM1 HEBP2 CTSA GPI MIF LGALS3BP CSTB GM2A CALR CDA OSTF1 PSMB7 SERPINB3 TEX264 VCP TUBB4B PSMB1 SLPI HRNR LRG1 ARG1 AGA LYZ QPCT GRN FRK S100A9 S100A12 S100A8 S100A7 PRDX6 CNN2 CTSH CREG1 QSOX1 S100A11 COTL1 APRT POMC PSMD3 GSTP1 HSPA6 PNP ALDOA IMPDH1 HPSE FABP5 PSMC3 PTGES2 ALDOC TCN1 PGM2 TRAPPC1 TOLLIP PYCARD GLA LCN2 GGH PPIA LTF CTSD
1334	Patient-Control_up	2199	GO:0031983	384	65	8.01799299109016e-09	3.94485255161636e-06	vesicle lumen	CC	ENSG00000204435 ENSG00000108828 ENSG00000133048 ENSG00000173801 ENSG00000143369 ENSG00000051620 ENSG00000064601 ENSG00000105220 ENSG00000240972 ENSG00000108679 ENSG00000160213 ENSG00000196743 ENSG00000179218 ENSG00000158825 ENSG00000134996 ENSG00000136930 ENSG00000057149 ENSG00000164081 ENSG00000165280 ENSG00000188229 ENSG00000008018 ENSG00000124107 ENSG00000197915 ENSG00000171236 ENSG00000118520…	CSNK2B VAT1 CHI3L1 JUP ECM1 HEBP2 CTSA GPI MIF LGALS3BP CSTB GM2A CALR CDA OSTF1 PSMB7 SERPINB3 TEX264 VCP TUBB4B PSMB1 SLPI HRNR LRG1 ARG1 AGA LYZ QPCT GRN FRK S100A9 S100A12 S100A8 S100A7 PRDX6 CNN2 CTSH CREG1 QSOX1 S100A11 COTL1 APRT POMC PSMD3 GSTP1 HSPA6 PNP ALDOA IMPDH1 HPSE FABP5 PSMC3 PTGES2 ALDOC TCN1 PGM2 TRAPPC1 TOLLIP PYCARD GLA LCN2 GGH PPIA LTF CTSD
360	Patient-Control_up	2199	GO:0005766	170	37	2.03040904196872e-08	9.9896124864861e-06	primary lysosome	CC	ENSG00000108828 ENSG00000108774 ENSG00000051620 ENSG00000064601 ENSG00000185896 ENSG00000196743 ENSG00000244038 ENSG00000057149 ENSG00000165280 ENSG00000188229 ENSG00000091317 ENSG00000101152 ENSG00000197915 ENSG00000118520 ENSG00000038002 ENSG00000090382 ENSG00000030582 ENSG00000111816 ENSG00000143556 ENSG00000117592 ENSG00000112299 ENSG00000143162 ENSG00000105514 ENSG00000148248 ENSG00000099940…	VAT1 RAB5C HEBP2 CTSA LAMP1 GM2A DDOST SERPINB3 VCP TUBB4B CMTM6 DNAJC5 HRNR ARG1 AGA LYZ GRN FRK S100A7 PRDX6 VNN1 CREG1 RAB3D SURF4 SNAP29 IMPDH1 FABP5 PTGES2 TRAPPC1 TOLLIP VAMP8 PYCARD GLA CKAP4 GGH ACPP TOM1
1921	Patient-Control_up	2199	GO:0042582	170	37	2.03040904196872e-08	9.9896124864861e-06	azurophil granule	CC	ENSG00000108828 ENSG00000108774 ENSG00000051620 ENSG00000064601 ENSG00000185896 ENSG00000196743 ENSG00000244038 ENSG00000057149 ENSG00000165280 ENSG00000188229 ENSG00000091317 ENSG00000101152 ENSG00000197915 ENSG00000118520 ENSG00000038002 ENSG00000090382 ENSG00000030582 ENSG00000111816 ENSG00000143556 ENSG00000117592 ENSG00000112299 ENSG00000143162 ENSG00000105514 ENSG00000148248 ENSG00000099940…	VAT1 RAB5C HEBP2 CTSA LAMP1 GM2A DDOST SERPINB3 VCP TUBB4B CMTM6 DNAJC5 HRNR ARG1 AGA LYZ GRN FRK S100A7 PRDX6 VNN1 CREG1 RAB3D SURF4 SNAP29 IMPDH1 FABP5 PTGES2 TRAPPC1 TOLLIP VAMP8 PYCARD GLA CKAP4 GGH ACPP TOM1
56	Patient-Control_up	2199	GO:0000323	822	112	2.25019989030542e-08	1.10709834603027e-05	lytic vacuole	CC	ENSG00000163472 ENSG00000244045 ENSG00000173926 ENSG00000108828 ENSG00000118242 ENSG00000108774 ENSG00000143801 ENSG00000155876 ENSG00000158481 ENSG00000051620 ENSG00000169174 ENSG00000170296 ENSG00000064601 ENSG00000077984 ENSG00000068697 ENSG00000185896 ENSG00000166189 ENSG00000152661 ENSG00000134108 ENSG00000115884 ENSG00000042753 ENSG00000196743 ENSG00000197641 ENSG00000123643 ENSG00000244038…	TMEM79 TMEM199 MARCHF3 VAT1 MREG RAB5C PSEN2 RRAGA CD1C HEBP2 PCSK9 GABARAP CTSA CST7 LAPTM4A LAMP1 HPS6 GJA1 ARL8B SDC1 AP2S1 GM2A SERPINB13 SLC36A1 DDOST SERPINB3 LAT2 VCP TUBB4B AP1M2 SLC66A1 IFI30 AKR1B10 HYAL3 ACP5 UBXN6 CMTM6 DNAJC5 HRNR RAB38 ARG1 AGA LYZ SHKBP1 AP5B1 PLA2G3 GRN ATP6V1C2 CXCR2 FRK PLBD1 S100A7 PRDX6 VNN1 CYB561 LAMTOR2 CTSH PPT2 CTNS CREG1 PLA2G4E SNAPIN AP1B1 BLOC1S2 BORC…
358	Patient-Control_up	2199	GO:0005764	822	112	2.25019989030542e-08	1.10709834603027e-05	lysosome	CC	ENSG00000163472 ENSG00000244045 ENSG00000173926 ENSG00000108828 ENSG00000118242 ENSG00000108774 ENSG00000143801 ENSG00000155876 ENSG00000158481 ENSG00000051620 ENSG00000169174 ENSG00000170296 ENSG00000064601 ENSG00000077984 ENSG00000068697 ENSG00000185896 ENSG00000166189 ENSG00000152661 ENSG00000134108 ENSG00000115884 ENSG00000042753 ENSG00000196743 ENSG00000197641 ENSG00000123643 ENSG00000244038…	TMEM79 TMEM199 MARCHF3 VAT1 MREG RAB5C PSEN2 RRAGA CD1C HEBP2 PCSK9 GABARAP CTSA CST7 LAPTM4A LAMP1 HPS6 GJA1 ARL8B SDC1 AP2S1 GM2A SERPINB13 SLC36A1 DDOST SERPINB3 LAT2 VCP TUBB4B AP1M2 SLC66A1 IFI30 AKR1B10 HYAL3 ACP5 UBXN6 CMTM6 DNAJC5 HRNR RAB38 ARG1 AGA LYZ SHKBP1 AP5B1 PLA2G3 GRN ATP6V1C2 CXCR2 FRK PLBD1 S100A7 PRDX6 VNN1 CYB561 LAMTOR2 CTSH PPT2 CTNS CREG1 PLA2G4E SNAPIN AP1B1 BLOC1S2 BORC…
16571	Patient-Control_up	2199	GO:0034709	12	9	2.46447583321373e-08	1.21252210994115e-05	methylosome	CC	ENSG00000143977 ENSG00000139343 ENSG00000167088 ENSG00000100028 ENSG00000100632 ENSG00000126457 ENSG00000182004 ENSG00000116455 ENSG00000125835	SNRPG SNRPF SNRPD1 SNRPD3 ERH PRMT1 SNRPE WDR77 SNRPB
7841	Patient-Control_up	2199	GO:0016469	61	20	2.96728784132525e-08	1.45990561793202e-05	proton-transporting two-sector ATPase complex	CC	ENSG00000071553 ENSG00000244045 ENSG00000169020 ENSG00000159199 ENSG00000156411 ENSG00000113732 ENSG00000143882 ENSG00000116459 ENSG00000241468 ENSG00000136888 ENSG00000154723 ENSG00000147416 ENSG00000114573 ENSG00000159720 ENSG00000182220 ENSG00000128524 ENSG00000108179 ENSG00000167283 ENSG00000241837 ENSG00000154518	ATP6AP1 TMEM199 ATP5ME ATP5MC1 ATP5MPL ATP6V0E1 ATP6V1C2 ATP5PB ATP5MF ATP6V1G1 ATP5PF ATP6V1B2 ATP6V1A ATP6V0D1 ATP6AP2 ATP6V1F PPIF ATP5MG ATP5PO ATP5MC3
366	Patient-Control_up	2199	GO:0005773	934	121	1.06227911081685e-07	5.22641322521891e-05	vacuole	CC	ENSG00000168701 ENSG00000163472 ENSG00000244045 ENSG00000173926 ENSG00000108828 ENSG00000118242 ENSG00000108774 ENSG00000143801 ENSG00000155876 ENSG00000158481 ENSG00000051620 ENSG00000169174 ENSG00000170296 ENSG00000064601 ENSG00000166105 ENSG00000077984 ENSG00000068697 ENSG00000185896 ENSG00000166189 ENSG00000152661 ENSG00000149328 ENSG00000134108 ENSG00000115884 ENSG00000042753 ENSG00000196743…	TMEM208 TMEM79 TMEM199 MARCHF3 VAT1 MREG RAB5C PSEN2 RRAGA CD1C HEBP2 PCSK9 GABARAP CTSA GLB1L3 CST7 LAPTM4A LAMP1 HPS6 GJA1 GLB1L2 ARL8B SDC1 AP2S1 GM2A SERPINB13 SLC36A1 DDOST SERPINB3 TEX264 LAT2 VCP TUBB4B AP1M2 SLC66A1 IFI30 AKR1B10 HYAL3 ACP5 UBXN6 CMTM6 DNAJC5 HRNR RAB38 ARG1 AGA LYZ SHKBP1 AP5B1 PLA2G3 GRN ATP6V1C2 CXCR2 FRK PLBD1 S100A7 PRDX6 VNN1 CYB561 LAMTOR2 CTSH PPT2 CTNS CREG1 PLA2…
1929	Patient-Control_up	2199	GO:0042599	17	10	1.28890656835563e-07	6.3414203163097e-05	lamellar body	CC	ENSG00000144452 ENSG00000133710 ENSG00000185896 ENSG00000188508 ENSG00000169035 ENSG00000167754 ENSG00000103811 ENSG00000166311 ENSG00000136026 ENSG00000078081	ABCA12 SPINK5 LAMP1 KRTDAP KLK7 KLK5 CTSH SMPD1 CKAP4 LAMP3
2592	Patient-Control_up	2199	GO:0070069	35	14	2.11470257153882e-07	0.00010404336651971	cytochrome complex	CC	ENSG00000169021 ENSG00000176340 ENSG00000241635 ENSG00000131143 ENSG00000164405 ENSG00000126267 ENSG00000183978 ENSG00000127184 ENSG00000178741 ENSG00000185633 ENSG00000111775 ENSG00000173660 ENSG00000179091 ENSG00000131174	UQCRFS1 COX8A UGT1A1 COX4I1 UQCRQ COX6B1 COA3 COX7C COX5A NDUFA4L2 COX6A1 UQCRH CYC1 COX7B
2212	Patient-Control_up	2199	GO:0044391	216	40	5.60590637738823e-07	0.000275810593767501	ribosomal subunit	CC	ENSG00000131469 ENSG00000180992 ENSG00000112306 ENSG00000231500 ENSG00000174547 ENSG00000149792 ENSG00000137547 ENSG00000116898 ENSG00000063177 ENSG00000136942 ENSG00000149273 ENSG00000254858 ENSG00000167862 ENSG00000128626 ENSG00000197756 ENSG00000166441 ENSG00000105193 ENSG00000108826 ENSG00000089157 ENSG00000108298 ENSG00000105372 ENSG00000198034 ENSG00000115268 ENSG00000183617 ENSG00000164587…	RPL27 MRPL14 RPS12 RPS18 MRPL11 MRPL49 MRPL15 MRPS15 RPL18 RPL35 RPS3 MPV17L2 MRPL58 MRPS12 RPL37A RPL27A RPS16 MRPL27 RPLP0 RPL19 RPS19 RPS4X RPS15 MRPL54 RPS14 MRPS18A MRPL12 MRPL17 RPS13 NDUFAB1 RBM3 MRPL37 MRPS28 RPS24 MRPS34 RPL36A MRPL51 RPS29 RPS27A MRPL53
353	Patient-Control_up	2199	GO:0005759	504	73	6.69817014051813e-07	0.000329549970913492	mitochondrial matrix	CC	ENSG00000005022 ENSG00000004142 ENSG00000180992 ENSG00000091483 ENSG00000106268 ENSG00000174547 ENSG00000172840 ENSG00000106105 ENSG00000183010 ENSG00000166136 ENSG00000149792 ENSG00000137547 ENSG00000116898 ENSG00000179271 ENSG00000100889 ENSG00000215251 ENSG00000161513 ENSG00000171552 ENSG00000149273 ENSG00000051180 ENSG00000182810 ENSG00000163541 ENSG00000254858 ENSG00000167862 ENSG00000128626…	SLC25A5 POLDIP2 MRPL14 FH NUDT1 MRPL11 PDP2 GARS1 PYCR1 NDUFB8 MRPL49 MRPL15 MRPS15 GADD45GIP1 PCK2 FASTKD5 FDXR BCL2L1 RPS3 RAD51 DDX28 SUCLG1 MPV17L2 MRPL58 MRPS12 MRPL27 LRRC59 CCNB1 PIN4 GOT2 MRPL54 MRPS18A CLPP ATP5PB QARS1 THEM5 ADPRHL2 MRPL12 NDUFA7 MRPL17 ALDH2 MCAT GRPEL1 SHMT2 NDUFAB1 C1QBP CHCHD1 UQCC2 NDUFS8 BDH1 BCKDK NDUFS3 TYMS SDHAF3 CDK1 MRPL37 MRPS28 NMNAT3 NAXE PPIF MRPS34 GSTZ…
3834	Patient-Control_up	2199	GO:1904813	142	30	8.42001840957423e-07	0.000414264905751052	ficolin-1-rich granule lumen	CC	ENSG00000204435 ENSG00000173801 ENSG00000105220 ENSG00000240972 ENSG00000160213 ENSG00000158825 ENSG00000134996 ENSG00000136930 ENSG00000165280 ENSG00000008018 ENSG00000171236 ENSG00000115828 ENSG00000103811 ENSG00000103187 ENSG00000108344 ENSG00000084207 ENSG00000173110 ENSG00000198805 ENSG00000149925 ENSG00000014216 ENSG00000164062 ENSG00000106348 ENSG00000178372 ENSG00000165916 ENSG00000109107…	CSNK2B JUP GPI MIF CSTB CDA OSTF1 PSMB7 VCP PSMB1 LRG1 QPCT CTSH COTL1 PSMD3 GSTP1 HSPA6 PNP ALDOA CAPN1 APEH IMPDH1 CALML5 PSMC3 ALDOC PGM2 CTSB KRT1 PPIA CTSD
2231	Patient-Control_up	2199	GO:0044437	709	94	1.0547475273451e-06	0.000518935783453789	vacuolar part	CC	ENSG00000163472 ENSG00000244045 ENSG00000108828 ENSG00000118242 ENSG00000108774 ENSG00000143801 ENSG00000155876 ENSG00000051620 ENSG00000169174 ENSG00000170296 ENSG00000064601 ENSG00000068697 ENSG00000185896 ENSG00000166189 ENSG00000134108 ENSG00000115884 ENSG00000042753 ENSG00000196743 ENSG00000197641 ENSG00000123643 ENSG00000244038 ENSG00000057149 ENSG00000164081 ENSG00000165280 ENSG00000188229…	TMEM79 TMEM199 VAT1 MREG RAB5C PSEN2 RRAGA HEBP2 PCSK9 GABARAP CTSA LAPTM4A LAMP1 HPS6 ARL8B SDC1 AP2S1 GM2A SERPINB13 SLC36A1 DDOST SERPINB3 TEX264 VCP TUBB4B AP1M2 SLC66A1 IFI30 UBXN6 CMTM6 DNAJC5 HRNR ARG1 AGA LYZ AP5B1 GRN ATP6V1C2 FRK S100A7 PRDX6 VNN1 CYB561 LAMTOR2 PPT2 CTNS CREG1 PLA2G4E SNAPIN AP1B1 BLOC1S2 BORCS8 AP1S1 SLC7A5 DPP4 RAB3D THBD SLC30A4 SURF4 SNAP29 ATP6V1G1 IMPDH1 HPSE FAB…
3647	Patient-Control_up	2199	GO:0101002	223	40	1.30858911652328e-06	0.000643825845329453	ficolin-1-rich granule	CC	ENSG00000204435 ENSG00000173801 ENSG00000146094 ENSG00000105220 ENSG00000240972 ENSG00000185896 ENSG00000160213 ENSG00000166634 ENSG00000158825 ENSG00000134996 ENSG00000136930 ENSG00000165280 ENSG00000008018 ENSG00000242550 ENSG00000171236 ENSG00000163531 ENSG00000115828 ENSG00000103811 ENSG00000081277 ENSG00000103187 ENSG00000108344 ENSG00000084207 ENSG00000173110 ENSG00000198805 ENSG00000149925…	CSNK2B JUP DOK3 GPI MIF LAMP1 CSTB SERPINB12 CDA OSTF1 PSMB7 VCP PSMB1 SERPINB10 LRG1 NFASC QPCT CTSH PKP1 COTL1 PSMD3 GSTP1 HSPA6 PNP ALDOA CAPN1 APEH IMPDH1 CALML5 PSMC3 ALDOC DYNLL1 PGM2 ATP6AP2 CTSB DSC1 KRT1 DSG1 PPIA CTSD
296	Patient-Control_up	2199	GO:0005683	7	6	1.7677600078054e-06	0.000869737923840259	U7 snRNP	CC	ENSG00000181817 ENSG00000143977 ENSG00000139343 ENSG00000100028 ENSG00000182004 ENSG00000125835	LSM10 SNRPG SNRPF SNRPD3 SNRPE SNRPB
760	Patient-Control_up	2199	GO:0016020	11345	1005	2.38976415376402e-06	0.0011757639636519	membrane	CC	ENSG00000126934 ENSG00000071553 ENSG00000080644 ENSG00000169684 ENSG00000143217 ENSG00000168701 ENSG00000138180 ENSG00000096063 ENSG00000119686 ENSG00000163472 ENSG00000204435 ENSG00000005022 ENSG00000178449 ENSG00000144452 ENSG00000115661 ENSG00000135723 ENSG00000113368 ENSG00000244045 ENSG00000173926 ENSG00000213064 ENSG00000184216 ENSG00000228300 ENSG00000183155 ENSG00000131469 ENSG00000102178…	MAP2K2 ATP6AP1 CHRNA3 CHRNA5 NECTIN4 TMEM208 CEP55 SRPK1 FLVCR2 TMEM79 CSNK2B SLC25A5 COX14 ABCA12 STK16 FHOD1 LMNB1 TMEM199 MARCHF3 SFT2D2 IRAK1 FAM174C RABIF RPL27 UBL4A SLC10A3 VAT1 RND2 NDUFA1 G6PD MREG MRPL14 PGLYRP2 CYP4F22 ABHD17C CEMIP CYP4F3 CYP4F11 CYP4F2 CLTB RAB8A LMAN2 SLC34A1 F12 AEN ZDHHC12 RHCG CBARP SLC6A8 RAB5C JUP DOK3 SLC16A10 GAREM1 TEX2 PSEN2 CLEC7A RPS12 PSENEN KMO DHCR24 O…
1744	Patient-Control_up	2199	GO:0035578	105	24	2.39974948374399e-06	0.00118067674600204	azurophil granule lumen	CC	ENSG00000108828 ENSG00000051620 ENSG00000064601 ENSG00000196743 ENSG00000057149 ENSG00000165280 ENSG00000188229 ENSG00000197915 ENSG00000118520 ENSG00000038002 ENSG00000090382 ENSG00000030582 ENSG00000111816 ENSG00000143556 ENSG00000117592 ENSG00000143162 ENSG00000106348 ENSG00000164687 ENSG00000148334 ENSG00000170043 ENSG00000078902 ENSG00000103490 ENSG00000102393 ENSG00000137563	VAT1 HEBP2 CTSA GM2A SERPINB3 VCP TUBB4B HRNR ARG1 AGA LYZ GRN FRK S100A7 PRDX6 CREG1 IMPDH1 FABP5 PTGES2 TRAPPC1 TOLLIP PYCARD GLA GGH
348	Patient-Control_up	2199	GO:0005753	22	10	2.94278084409597e-06	0.00144784817529522	mitochondrial proton-transporting ATP synthase complex	CC	ENSG00000169020 ENSG00000159199 ENSG00000156411 ENSG00000116459 ENSG00000241468 ENSG00000154723 ENSG00000108179 ENSG00000167283 ENSG00000241837 ENSG00000154518	ATP5ME ATP5MC1 ATP5MPL ATP5PB ATP5MF ATP5PF PPIF ATP5MG ATP5PO ATP5MC3
2358	Patient-Control_up	2199	GO:0045277	22	10	2.94278084409597e-06	0.00144784817529522	respiratory chain complex IV	CC	ENSG00000169021 ENSG00000176340 ENSG00000131143 ENSG00000126267 ENSG00000183978 ENSG00000127184 ENSG00000178741 ENSG00000185633 ENSG00000111775 ENSG00000131174	UQCRFS1 COX8A COX4I1 COX6B1 COA3 COX7C COX5A NDUFA4L2 COX6A1 COX7B
1326	Patient-Control_up	2199	GO:0031974	6440	603	2.95390036393881e-06	0.0014533189790579	membrane-enclosed lumen	CC	ENSG00000140534 ENSG00000096063 ENSG00000204435 ENSG00000005022 ENSG00000004142 ENSG00000135723 ENSG00000177971 ENSG00000113368 ENSG00000158402 ENSG00000184216 ENSG00000196976 ENSG00000102178 ENSG00000108828 ENSG00000133048 ENSG00000180992 ENSG00000131153 ENSG00000105058 ENSG00000169230 ENSG00000131183 ENSG00000128564 ENSG00000181026 ENSG00000173801 ENSG00000145386 ENSG00000189120 ENSG00000138166…	TICRR SRPK1 CSNK2B SLC25A5 POLDIP2 FHOD1 IMP3 LMNB1 CDC25C IRAK1 LAGE3 UBL4A VAT1 CHI3L1 MRPL14 GINS2 FAM32A PRELID1 SLC34A1 VGF AEN JUP CCNA2 SP6 DUSP5 FH RPS12 ANAPC11 TMEM250 BCL3 ECM1 EPN3 HNRNPUL2 MED27 HEBP2 RNASEK-C17orf49 BNIP3L PIM1 CEBPA TMEM217 ZNF593 PHB SDF2L1 RNASEH2A ALYREF RRP36 PCSK9 RPS18 NUDT1 TCF15 MRPL11 MCM5 BIRC5 PDP2 GARS1 NDUFA13 PYCR1 CTSA TIMM8B NDUFB8 LSM10 GPI POLR2I …
2012	Patient-Control_up	2199	GO:0043233	6440	603	2.95390036393881e-06	0.0014533189790579	organelle lumen	CC	ENSG00000140534 ENSG00000096063 ENSG00000204435 ENSG00000005022 ENSG00000004142 ENSG00000135723 ENSG00000177971 ENSG00000113368 ENSG00000158402 ENSG00000184216 ENSG00000196976 ENSG00000102178 ENSG00000108828 ENSG00000133048 ENSG00000180992 ENSG00000131153 ENSG00000105058 ENSG00000169230 ENSG00000131183 ENSG00000128564 ENSG00000181026 ENSG00000173801 ENSG00000145386 ENSG00000189120 ENSG00000138166…	TICRR SRPK1 CSNK2B SLC25A5 POLDIP2 FHOD1 IMP3 LMNB1 CDC25C IRAK1 LAGE3 UBL4A VAT1 CHI3L1 MRPL14 GINS2 FAM32A PRELID1 SLC34A1 VGF AEN JUP CCNA2 SP6 DUSP5 FH RPS12 ANAPC11 TMEM250 BCL3 ECM1 EPN3 HNRNPUL2 MED27 HEBP2 RNASEK-C17orf49 BNIP3L PIM1 CEBPA TMEM217 ZNF593 PHB SDF2L1 RNASEH2A ALYREF RRP36 PCSK9 RPS18 NUDT1 TCF15 MRPL11 MCM5 BIRC5 PDP2 GARS1 NDUFA13 PYCR1 CTSA TIMM8B NDUFB8 LSM10 GPI POLR2I …
2564	Patient-Control_up	2199	GO:0070013	6440	603	2.95390036393881e-06	0.0014533189790579	intracellular organelle lumen	CC	ENSG00000140534 ENSG00000096063 ENSG00000204435 ENSG00000005022 ENSG00000004142 ENSG00000135723 ENSG00000177971 ENSG00000113368 ENSG00000158402 ENSG00000184216 ENSG00000196976 ENSG00000102178 ENSG00000108828 ENSG00000133048 ENSG00000180992 ENSG00000131153 ENSG00000105058 ENSG00000169230 ENSG00000131183 ENSG00000128564 ENSG00000181026 ENSG00000173801 ENSG00000145386 ENSG00000189120 ENSG00000138166…	TICRR SRPK1 CSNK2B SLC25A5 POLDIP2 FHOD1 IMP3 LMNB1 CDC25C IRAK1 LAGE3 UBL4A VAT1 CHI3L1 MRPL14 GINS2 FAM32A PRELID1 SLC34A1 VGF AEN JUP CCNA2 SP6 DUSP5 FH RPS12 ANAPC11 TMEM250 BCL3 ECM1 EPN3 HNRNPUL2 MED27 HEBP2 RNASEK-C17orf49 BNIP3L PIM1 CEBPA TMEM217 ZNF593 PHB SDF2L1 RNASEH2A ALYREF RRP36 PCSK9 RPS18 NUDT1 TCF15 MRPL11 MCM5 BIRC5 PDP2 GARS1 NDUFA13 PYCR1 CTSA TIMM8B NDUFB8 LSM10 GPI POLR2I …
2340	Patient-Control_up	2199	GO:0045259	23	10	4.83016045317201e-06	0.00237643894296063	proton-transporting ATP synthase complex	CC	ENSG00000169020 ENSG00000159199 ENSG00000156411 ENSG00000116459 ENSG00000241468 ENSG00000154723 ENSG00000108179 ENSG00000167283 ENSG00000241837 ENSG00000154518	ATP5ME ATP5MC1 ATP5MPL ATP5PB ATP5MF ATP5PF PPIF ATP5MG ATP5PO ATP5MC3
3481	Patient-Control_up	2199	GO:0098805	1963	211	5.79605787279257e-06	0.00285166047341394	whole membrane	CC	ENSG00000126934 ENSG00000071553 ENSG00000080644 ENSG00000163472 ENSG00000005022 ENSG00000244045 ENSG00000173926 ENSG00000184216 ENSG00000108828 ENSG00000108830 ENSG00000118242 ENSG00000136379 ENSG00000103888 ENSG00000175416 ENSG00000167461 ENSG00000131183 ENSG00000099625 ENSG00000108774 ENSG00000146094 ENSG00000143801 ENSG00000205155 ENSG00000117009 ENSG00000155876 ENSG00000103653 ENSG00000158481…	MAP2K2 ATP6AP1 CHRNA3 TMEM79 SLC25A5 TMEM199 MARCHF3 IRAK1 VAT1 RND2 MREG ABHD17C CEMIP CLTB RAB8A SLC34A1 CBARP RAB5C DOK3 PSEN2 PSENEN KMO RRAGA CSK CD1C RAC2 TOMM40 FCGR3B BNIP3L PCSK9 NME1 GABARAP CTSA SLC2A1 FUNDC1 KIF1A LAPTM4A TPRG1L DEGS1 LAMP1 HPS6 GJA1 CALM3 ARL8B FIS1 AP2S1 CALR SERPINB12 SLC36A1 PDIA3 TGFA DDOST MICALL1 TRIM14 TEX264 CPTP LAT2 SMPD2 IRF7 CD36 AP1M2 SLC66A1 BAX IRAK2 B…
416	Patient-Control_up	2199	GO:0005840	281	45	7.02418553290655e-06	0.00345589928219002	ribosome	CC	ENSG00000131469 ENSG00000180992 ENSG00000112306 ENSG00000231500 ENSG00000174547 ENSG00000149792 ENSG00000137547 ENSG00000116898 ENSG00000179271 ENSG00000063177 ENSG00000136942 ENSG00000175756 ENSG00000149273 ENSG00000254858 ENSG00000167862 ENSG00000128626 ENSG00000197756 ENSG00000166441 ENSG00000105193 ENSG00000108826 ENSG00000089157 ENSG00000108298 ENSG00000105372 ENSG00000198034 ENSG00000115268…	RPL27 MRPL14 RPS12 RPS18 MRPL11 MRPL49 MRPL15 MRPS15 GADD45GIP1 RPL18 RPL35 AURKAIP1 RPS3 MPV17L2 MRPL58 MRPS12 RPL37A RPL27A RPS16 MRPL27 RPLP0 RPL19 RPS19 RPS4X RPS15 MRPL54 RPS14 MRPS18A MRPL12 NDUFA7 MRPL17 RPS13 NDUFAB1 CHCHD1 RPL22L1 RBM3 MRPL37 MRPS28 RPS24 MRPS34 RPL36A MRPL51 RPS29 RPS27A MRPL53
375	Patient-Control_up	2199	GO:0005783	2140	226	8.87639226908247e-06	0.00436718499638858	endoplasmic reticulum	CC	ENSG00000126934 ENSG00000071553 ENSG00000168701 ENSG00000096063 ENSG00000244045 ENSG00000131469 ENSG00000133048 ENSG00000171954 ENSG00000103888 ENSG00000186529 ENSG00000171903 ENSG00000186115 ENSG00000169223 ENSG00000131187 ENSG00000128564 ENSG00000160446 ENSG00000129250 ENSG00000136478 ENSG00000143801 ENSG00000205155 ENSG00000116133 ENSG00000104765 ENSG00000128228 ENSG00000166224 ENSG00000169174…	MAP2K2 ATP6AP1 TMEM208 SRPK1 TMEM199 RPL27 CHI3L1 CYP4F22 CEMIP CYP4F3 CYP4F11 CYP4F2 LMAN2 F12 VGF ZDHHC12 KIF1C TEX2 PSEN2 PSENEN DHCR24 BNIP3L SDF2L1 SGPL1 PCSK9 GABARAP TMED9 CTSA CLN8 FMO2 NDUFB8 SPINK5 CST7 SLC28A3 LYPLA1 PTGES TOR1B RRS1 RAET1G DEGS1 HPS6 GJA1 SLC35A2 FIS1 HM13 ASGR2 ULBP2 ULBP1 CALR SLC30A1 KEAP1 SLC36A1 PDIA3 TGFA DDOST PIGW MANF TEX264 SULT2B1 ZC3H12A VCP RPL18 SRD5A3 G…
46	Patient-Control_up	2199	GO:0000276	12	7	1.19956715008193e-05	0.0059018703784031	mitochondrial proton-transporting ATP synthase complex, coupling factor F(o)	CC	ENSG00000169020 ENSG00000159199 ENSG00000116459 ENSG00000241468 ENSG00000154723 ENSG00000167283 ENSG00000154518	ATP5ME ATP5MC1 ATP5PB ATP5MF ATP5PF ATP5MG ATP5MC3
344	Patient-Control_up	2199	GO:0005747	67	17	1.61720986250679e-05	0.00795667252353342	mitochondrial respiratory chain complex I	CC	ENSG00000125356 ENSG00000186010 ENSG00000131495 ENSG00000166136 ENSG00000090266 ENSG00000145494 ENSG00000174886 ENSG00000147684 ENSG00000119013 ENSG00000140990 ENSG00000267855 ENSG00000065518 ENSG00000147123 ENSG00000004779 ENSG00000110717 ENSG00000213619 ENSG00000184983	NDUFA1 NDUFA13 NDUFA2 NDUFB8 NDUFB2 NDUFS6 NDUFA11 NDUFB9 NDUFB3 NDUFB10 NDUFA7 NDUFB4 NDUFB11 NDUFAB1 NDUFS8 NDUFS3 NDUFA6
1076	Patient-Control_up	2199	GO:0030964	67	17	1.61720986250679e-05	0.00795667252353342	NADH dehydrogenase complex	CC	ENSG00000125356 ENSG00000186010 ENSG00000131495 ENSG00000166136 ENSG00000090266 ENSG00000145494 ENSG00000174886 ENSG00000147684 ENSG00000119013 ENSG00000140990 ENSG00000267855 ENSG00000065518 ENSG00000147123 ENSG00000004779 ENSG00000110717 ENSG00000213619 ENSG00000184983	NDUFA1 NDUFA13 NDUFA2 NDUFB8 NDUFB2 NDUFS6 NDUFA11 NDUFB9 NDUFB3 NDUFB10 NDUFA7 NDUFB4 NDUFB11 NDUFAB1 NDUFS8 NDUFS3 NDUFA6
2352	Patient-Control_up	2199	GO:0045271	67	17	1.61720986250679e-05	0.00795667252353342	respiratory chain complex I	CC	ENSG00000125356 ENSG00000186010 ENSG00000131495 ENSG00000166136 ENSG00000090266 ENSG00000145494 ENSG00000174886 ENSG00000147684 ENSG00000119013 ENSG00000140990 ENSG00000267855 ENSG00000065518 ENSG00000147123 ENSG00000004779 ENSG00000110717 ENSG00000213619 ENSG00000184983	NDUFA1 NDUFA13 NDUFA2 NDUFB8 NDUFB2 NDUFS6 NDUFA11 NDUFB9 NDUFB3 NDUFB10 NDUFA7 NDUFB4 NDUFB11 NDUFAB1 NDUFS8 NDUFS3 NDUFA6
1909	Patient-Control_up	2199	GO:0042470	117	24	1.72170810707095e-05	0.00847080388678908	melanosome	CC	ENSG00000118242 ENSG00000108774 ENSG00000117394 ENSG00000185896 ENSG00000167004 ENSG00000044574 ENSG00000101152 ENSG00000123892 ENSG00000166794 ENSG00000117450 ENSG00000197157 ENSG00000040531 ENSG00000107165 ENSG00000132341 ENSG00000185624 ENSG00000042493 ENSG00000164175 ENSG00000089248 ENSG00000147416 ENSG00000144566 ENSG00000164733 ENSG00000185664 ENSG00000137563 ENSG00000117984	MREG RAB5C SLC2A1 LAMP1 PDIA3 HSPA5 DNAJC5 RAB38 PPIB PRDX1 SND1 CTNS TYRP1 RAN P4HB CAPG SLC45A2 ERP29 ATP6V1B2 RAB5A CTSB PMEL GGH CTSD
2424	Patient-Control_up	2199	GO:0048770	117	24	1.72170810707095e-05	0.00847080388678908	pigment granule	CC	ENSG00000118242 ENSG00000108774 ENSG00000117394 ENSG00000185896 ENSG00000167004 ENSG00000044574 ENSG00000101152 ENSG00000123892 ENSG00000166794 ENSG00000117450 ENSG00000197157 ENSG00000040531 ENSG00000107165 ENSG00000132341 ENSG00000185624 ENSG00000042493 ENSG00000164175 ENSG00000089248 ENSG00000147416 ENSG00000144566 ENSG00000164733 ENSG00000185664 ENSG00000137563 ENSG00000117984	MREG RAB5C SLC2A1 LAMP1 PDIA3 HSPA5 DNAJC5 RAB38 PPIB PRDX1 SND1 CTNS TYRP1 RAN P4HB CAPG SLC45A2 ERP29 ATP6V1B2 RAB5A CTSB PMEL GGH CTSD
93	Patient-Control_up	2199	GO:0000779	125	25	1.83439748160004e-05	0.00902523560947219	condensed chromosome, centromeric region	CC	ENSG00000089685 ENSG00000169689 ENSG00000182628 ENSG00000117650 ENSG00000172216 ENSG00000203760 ENSG00000175279 ENSG00000122952 ENSG00000137100 ENSG00000134057 ENSG00000153044 ENSG00000087586 ENSG00000186871 ENSG00000166451 ENSG00000152253 ENSG00000169679 ENSG00000167513 ENSG00000165480 ENSG00000166851 ENSG00000164109 ENSG00000100162 ENSG00000086827 ENSG00000115163 ENSG00000178999 ENSG00000154839	BIRC5 CENPX SKA2 NEK2 CEBPB CENPW CENPS ZWINT DCTN3 CCNB1 CENPH AURKA ERCC6L CENPN SPC25 BUB1 CDT1 SKA3 PLK1 MAD2L1 CENPM ZW10 CENPA AURKB SKA1
15951	Patient-Control_down	2452	GO:0005509	765	113	1.9718028466834e-17	1.03914010020215e-14	calcium ion binding	MF	ENSG00000130032 ENSG00000118997 ENSG00000127831 ENSG00000149043 ENSG00000130477 ENSG00000127990 ENSG00000101333 ENSG00000264230 ENSG00000148600 ENSG00000170743 ENSG00000162591 ENSG00000123104 ENSG00000152689 ENSG00000107736 ENSG00000105499 ENSG00000187957 ENSG00000179915 ENSG00000101335 ENSG00000135048 ENSG00000185055 ENSG00000198719 ENSG00000204961 ENSG00000123119 ENSG00000163815 ENSG00000110975…	PRRG3 DNAH7 VIL1 SYT8 UNC13A SGCE PLCB4 ANXA8L1 CDHR1 SYT9 MEGF6 ITPR2 RASGRP3 CDH23 PLA2G4C DNER NRXN1 MYL9 CEMIP2 EFCAB10 DLL1 PCDHA9 NECAB1 CLEC3B SYT10 MATN4 RCN3 TNNT3 PCDHB2 PCDHB9 MICU3 CDHR3 CUBN FBN3 PADI2 EFEMP1 ANXA1 KCNIP4 PLCB2 EPDR1 CAPS CALB2 NPNT EYS MGP S100A1 THBS3 NINL NCALD SYT7 SCUBE3 DST TTYH1 AOC3 DGKG LRP4 CRB1 TNNT2 SULF1 SYT17 EFCAB1 COLEC11 ITPR1 TLL1 PCDHGB4 PCDHGB3 PC…
1452	Patient-Control_down	2452	GO:0005201	182	36	8.93054239209268e-10	4.70639584063284e-07	extracellular matrix structural constituent	MF	ENSG00000188517 ENSG00000169031 ENSG00000197614 ENSG00000142871 ENSG00000171502 ENSG00000174348 ENSG00000084636 ENSG00000154175 ENSG00000206561 ENSG00000215018 ENSG00000142449 ENSG00000168477 ENSG00000196739 ENSG00000124749 ENSG00000115380 ENSG00000168743 ENSG00000111341 ENSG00000169231 ENSG00000058085 ENSG00000204248 ENSG00000091136 ENSG00000206384 ENSG00000091128 ENSG00000183798 ENSG00000114270…	COL25A1 COL4A3 MFAP5 CCN1 COL24A1 PODN COL16A1 ABI3BP COLQ COL28A1 FBN3 TNXB COL27A1 COL21A1 EFEMP1 NPNT MGP THBS3 LAMC2 COL11A2 LAMB1 COL6A6 LAMB4 EMILIN3 COL7A1 SBSPON ADIPOQ CILP LAMA3 LAMA5 ELN OGN COL8A1 THBS1 COL4A5 POSTN
6031	Patient-Control_down	2452	GO:0043169	4679	382	1.00523493712132e-08	5.29758811862938e-06	cation binding	MF	ENSG00000130032 ENSG00000159176 ENSG00000161638 ENSG00000172901 ENSG00000138376 ENSG00000271447 ENSG00000118997 ENSG00000143156 ENSG00000140470 ENSG00000186526 ENSG00000127528 ENSG00000022267 ENSG00000127831 ENSG00000196724 ENSG00000112320 ENSG00000185345 ENSG00000154359 ENSG00000080823 ENSG00000278318 ENSG00000118503 ENSG00000149043 ENSG00000205702 ENSG00000204149 ENSG00000186777 ENSG00000130477…	PRRG3 CSRP1 ITGA5 LVRN BARD1 MMP28 DNAH7 NME7 ADAMTS17 CYP4F8 KLF2 FHL1 VIL1 ZNF418 SOBP PRKN LONRF1 MOK ZNF229 TNFAIP3 SYT8 CYP2D7 AGAP6 ZNF732 UNC13A LHX2 SGCE THNSL2 PLCB4 ZDHHC15 YPEL1 PRKD1 PDE4B WEE1 AMY2B PRDM16 FOXP2 ARHGEF28 TIPARP ANXA8L1 CDC42BPA PHF1 ZNF852 CDHR1 ESRRG SYT9 FREM2 SESN1 MB MEGF6 LMO3 ZFP82 HHIP ADHFE1 RBM20 ASXL3 ZNF14 ZNF660 PRKAA2 ZNF334 TSSK3 CADPS2 ZNF66 OSR1 TRAF5…
6573	Patient-Control_down	2452	GO:0046872	4580	374	1.54085062072548e-08	8.12028277122329e-06	metal ion binding	MF	ENSG00000130032 ENSG00000159176 ENSG00000161638 ENSG00000172901 ENSG00000138376 ENSG00000271447 ENSG00000118997 ENSG00000143156 ENSG00000140470 ENSG00000186526 ENSG00000127528 ENSG00000022267 ENSG00000127831 ENSG00000196724 ENSG00000112320 ENSG00000185345 ENSG00000154359 ENSG00000080823 ENSG00000278318 ENSG00000118503 ENSG00000149043 ENSG00000205702 ENSG00000204149 ENSG00000186777 ENSG00000130477…	PRRG3 CSRP1 ITGA5 LVRN BARD1 MMP28 DNAH7 NME7 ADAMTS17 CYP4F8 KLF2 FHL1 VIL1 ZNF418 SOBP PRKN LONRF1 MOK ZNF229 TNFAIP3 SYT8 CYP2D7 AGAP6 ZNF732 UNC13A LHX2 SGCE PLCB4 ZDHHC15 YPEL1 PRKD1 PDE4B WEE1 AMY2B PRDM16 FOXP2 ARHGEF28 TIPARP ANXA8L1 CDC42BPA PHF1 ZNF852 CDHR1 ESRRG SYT9 FREM2 MB MEGF6 LMO3 ZFP82 HHIP ADHFE1 RBM20 ASXL3 ZNF14 ZNF660 PRKAA2 ZNF334 TSSK3 CADPS2 ZNF66 OSR1 TRAF5 PDE11A ITPR2…
1755	Patient-Control_down	2452	GO:0008307	45	15	5.75133811981709e-08	3.0309551891436e-05	structural constituent of muscle	MF	ENSG00000159176 ENSG00000182253 ENSG00000104369 ENSG00000101605 ENSG00000101335 ENSG00000133392 ENSG00000154358 ENSG00000171345 ENSG00000154556 ENSG00000196091 ENSG00000162614 ENSG00000198467 ENSG00000140416 ENSG00000154553 ENSG00000198947	CSRP1 SYNM JPH1 MYOM1 MYL9 MYH11 OBSCN KRT19 SORBS2 MYBPC1 NEXN TPM2 TPM1 PDLIM3 DMD
16502	Patient-Control_down	2452	GO:0008092	1037	109	1.18873118319473e-07	6.26461333543622e-05	cytoskeletal protein binding	MF	ENSG00000159176 ENSG00000163431 ENSG00000182253 ENSG00000087495 ENSG00000112208 ENSG00000127831 ENSG00000185345 ENSG00000132122 ENSG00000130598 ENSG00000184588 ENSG00000150764 ENSG00000101605 ENSG00000172554 ENSG00000104728 ENSG00000130592 ENSG00000159433 ENSG00000175084 ENSG00000107736 ENSG00000182168 ENSG00000159763 ENSG00000128833 ENSG00000104237 ENSG00000101335 ENSG00000134775 ENSG00000121653…	CSRP1 LMOD1 SYNM PHACTR3 BAG2 VIL1 PRKN SPATA6 TNNI2 PDE4B DIXDC1 MYOM1 SNTG2 ARHGEF10 LSP1 STARD9 DES CDH23 UNC5C PIP MYO5C RP1 MYL9 FHOD3 MAPK8IP1 CAPZA3 OBSL1 MYOC MYO3A KCNMA1 IFT88 CNN1 CROCC LMOD3 TNNT3 SVIL CDHR3 DCDC1 TNS1 MYH11 KIF26B CNTRL FARP1 MYO15B OBSCN MAP6 HAUS7 TNS4 PFN4 NCALD SYNE2 DST SAXO2 CRYAB DAAM2 SHROOM4 TNNT2 BRSK1 SORBS2 SAXO1 PPP1R9A MYBPC1 CDH7 CDH19 SORBS1 MTUS2 CDH…
6574	Patient-Control_down	2452	GO:0046873	464	58	6.10860658619584e-07	0.000321923567092521	metal ion transmembrane transporter activity	MF	ENSG00000151704 ENSG00000067191 ENSG00000158445 ENSG00000006283 ENSG00000118432 ENSG00000075461 ENSG00000123104 ENSG00000196660 ENSG00000184709 ENSG00000158296 ENSG00000196557 ENSG00000164418 ENSG00000163873 ENSG00000156113 ENSG00000063127 ENSG00000145936 ENSG00000074370 ENSG00000136546 ENSG00000185774 ENSG00000153956 ENSG00000165646 ENSG00000005379 ENSG00000064651 ENSG00000007402 ENSG00000162687…	KCNJ1 CACNB1 KCNB1 CACNA1G CNR1 CACNG4 ITPR2 SLC30A10 LRRC26 SLC13A3 CACNA1H GRIK2 GRIK3 KCNMA1 SLC6A16 KCNMB1 ATP2A3 SCN7A KCNIP4 CACNA2D1 SLC18A2 TSPOAP1 SLC12A2 CACNA2D2 KCNT2 SLC6A20 NALCN SLC9A4 SLC9A2 CACNG8 SLC1A2 TTYH1 ATP2B3 TRPC1 KCNN4 KCNAB1 KCNK5 GRIK4 ATP2B1 ITPR1 SLC4A8 SLC4A5 RYR3 KCNJ3 RASA3 ATP2B2 SLC6A2 TRPC6 SLC13A2 KCNH2 SLC20A1 ATP1A2 SLC6A1 KCNH8 ATP7B SCN11A CACNB2 SCN9A
6029	Patient-Control_down	2452	GO:0043167	6886	517	9.88760551158665e-07	0.000521076810460617	ion binding	MF	ENSG00000130032 ENSG00000159176 ENSG00000161638 ENSG00000172901 ENSG00000138376 ENSG00000271447 ENSG00000118997 ENSG00000151704 ENSG00000143156 ENSG00000197375 ENSG00000140470 ENSG00000186526 ENSG00000127528 ENSG00000022267 ENSG00000127831 ENSG00000196724 ENSG00000112320 ENSG00000185345 ENSG00000154359 ENSG00000080823 ENSG00000278318 ENSG00000118503 ENSG00000149043 ENSG00000205702 ENSG00000188517…	PRRG3 CSRP1 ITGA5 LVRN BARD1 MMP28 DNAH7 KCNJ1 NME7 SLC22A5 ADAMTS17 CYP4F8 KLF2 FHL1 VIL1 ZNF418 SOBP PRKN LONRF1 MOK ZNF229 TNFAIP3 SYT8 CYP2D7 COL25A1 AGAP6 ZNF732 UNC13A LHX2 SGCE THNSL2 PLCB4 ZDHHC15 YPEL1 PRKD1 FGFR1 ACOX2 PDE4B WEE1 AMY2B RAD51B PRDM16 FOXP2 ARHGEF28 TIPARP ANXA8L1 CDC42BPA CDKL2 PHF1 ZNF852 ARHGAP44 CDHR1 ESRRG RASD2 CNGA1 ACTA2 SYT9 FREM2 SESN1 CSAD MB PAK5 MEGF6 LMO3 ST…
313	Patient-Control_down	2452	GO:0001786	58	15	2.26905804410502e-06	0.00119579358924334	phosphatidylserine binding	MF	ENSG00000149043 ENSG00000170743 ENSG00000172020 ENSG00000110975 ENSG00000137501 ENSG00000011347 ENSG00000073605 ENSG00000103528 ENSG00000183087 ENSG00000116745 ENSG00000067715 ENSG00000006747 ENSG00000149596 ENSG00000196549 ENSG00000137801	SYT8 SYT9 GAP43 SYT10 SYTL2 SYT7 GSDMB SYT17 GAS6 RPE65 SYT1 SCIN JPH2 MME THBS1
3990	Patient-Control_down	2452	GO:0022836	363	47	2.67429461962687e-06	0.00140935326454336	gated channel activity	MF	ENSG00000151704 ENSG00000067191 ENSG00000125675 ENSG00000187730 ENSG00000158445 ENSG00000198515 ENSG00000006283 ENSG00000118432 ENSG00000075461 ENSG00000123104 ENSG00000184709 ENSG00000196557 ENSG00000164418 ENSG00000163873 ENSG00000152578 ENSG00000156113 ENSG00000154864 ENSG00000151834 ENSG00000145936 ENSG00000094755 ENSG00000145864 ENSG00000136546 ENSG00000185774 ENSG00000153956 ENSG00000005379…	KCNJ1 CACNB1 GRIA3 GABRD KCNB1 CNGA1 CACNA1G CNR1 CACNG4 ITPR2 LRRC26 CACNA1H GRIK2 GRIK3 GRIA4 KCNMA1 PIEZO2 GABRA2 KCNMB1 GABRP GABRB2 SCN7A KCNIP4 CACNA2D1 TSPOAP1 CACNA2D2 KCNT2 NALCN CACNG8 TTYH1 KCNN4 KCNAB1 KCNK5 CLIC5 GRIK4 ITPR1 RYR3 KCNJ3 RASA3 GLRB GRIA2 KCNH2 KCNH8 CFTR SCN11A CACNB2 SCN9A
39922	Patient-Control_down	2452	GO:0022839	353	46	2.85768836725717e-06	0.00150600176954453	ion gated channel activity	MF	ENSG00000151704 ENSG00000067191 ENSG00000125675 ENSG00000187730 ENSG00000158445 ENSG00000198515 ENSG00000006283 ENSG00000118432 ENSG00000075461 ENSG00000123104 ENSG00000184709 ENSG00000196557 ENSG00000164418 ENSG00000163873 ENSG00000152578 ENSG00000156113 ENSG00000151834 ENSG00000145936 ENSG00000094755 ENSG00000145864 ENSG00000136546 ENSG00000185774 ENSG00000153956 ENSG00000005379 ENSG00000007402…	KCNJ1 CACNB1 GRIA3 GABRD KCNB1 CNGA1 CACNA1G CNR1 CACNG4 ITPR2 LRRC26 CACNA1H GRIK2 GRIK3 GRIA4 KCNMA1 GABRA2 KCNMB1 GABRP GABRB2 SCN7A KCNIP4 CACNA2D1 TSPOAP1 CACNA2D2 KCNT2 NALCN CACNG8 TTYH1 KCNN4 KCNAB1 KCNK5 CLIC5 GRIK4 ITPR1 RYR3 KCNJ3 RASA3 GLRB GRIA2 KCNH2 KCNH8 CFTR SCN11A CACNB2 SCN9A
429	Patient-Control_down	2452	GO:0003779	458	55	4.07587388970773e-06	0.00214798553987597	actin binding	MF	ENSG00000163431 ENSG00000087495 ENSG00000127831 ENSG00000185345 ENSG00000130598 ENSG00000150764 ENSG00000101605 ENSG00000172554 ENSG00000130592 ENSG00000159763 ENSG00000128833 ENSG00000134775 ENSG00000177938 ENSG00000095777 ENSG00000156113 ENSG00000130176 ENSG00000058453 ENSG00000163380 ENSG00000130595 ENSG00000197321 ENSG00000079308 ENSG00000133392 ENSG00000266714 ENSG00000131746 ENSG00000176732…	LMOD1 PHACTR3 VIL1 PRKN TNNI2 DIXDC1 MYOM1 SNTG2 LSP1 PIP MYO5C FHOD3 CAPZA3 MYO3A KCNMA1 CNN1 CROCC LMOD3 TNNT3 SVIL TNS1 MYH11 MYO15B TNS4 PFN4 NCALD SYNE2 DST DAAM2 SHROOM4 TNNT2 PPP1R9A MYBPC1 SORBS1 ADCY8 NEXN SLC6A2 SYNPO2 TRPC6 FERMT2 CORO6 TPM2 TPM1 ERMN SCIN CLMN FLNC PDLIM3 TAGLN MYO3B MYH3 LIMCH1 CACNB2 CAMK2B DMD
3991	Patient-Control_down	2452	GO:0022838	454	54	6.59389359473619e-06	0.00347498192442597	substrate-specific channel activity	MF	ENSG00000151704 ENSG00000067191 ENSG00000125675 ENSG00000187730 ENSG00000158445 ENSG00000198515 ENSG00000006283 ENSG00000165269 ENSG00000118432 ENSG00000075461 ENSG00000123104 ENSG00000266964 ENSG00000184709 ENSG00000196557 ENSG00000164418 ENSG00000163873 ENSG00000152578 ENSG00000156113 ENSG00000154864 ENSG00000151834 ENSG00000147606 ENSG00000145936 ENSG00000094755 ENSG00000145864 ENSG00000136546…	KCNJ1 CACNB1 GRIA3 GABRD KCNB1 CNGA1 CACNA1G AQP7 CNR1 CACNG4 ITPR2 FXYD1 LRRC26 CACNA1H GRIK2 GRIK3 GRIA4 KCNMA1 PIEZO2 GABRA2 SLC26A7 KCNMB1 GABRP GABRB2 SCN7A KCNIP4 CACNA2D1 TSPOAP1 CACNA2D2 KCNT2 NALCN CACNG8 TTYH1 TRPC1 AQP6 KCNN4 KCNAB1 KCNK5 CLIC5 GRIK4 ITPR1 RYR3 SLC14A1 KCNJ3 RASA3 GLRB TRPC6 GRIA2 KCNH2 KCNH8 CFTR SCN11A CACNB2 SCN9A
1615	Patient-Control_down	2452	GO:0005544	56	14	7.5651637371708e-06	0.00398684128948901	calcium-dependent phospholipid binding	MF	ENSG00000149043 ENSG00000264230 ENSG00000170743 ENSG00000105499 ENSG00000110975 ENSG00000139117 ENSG00000135046 ENSG00000011347 ENSG00000103528 ENSG00000067715 ENSG00000144550 ENSG00000111731 ENSG00000166501 ENSG00000138772	SYT8 ANXA8L1 SYT9 PLA2G4C SYT10 CPNE8 ANXA1 SYT7 SYT17 SYT1 CPNE9 C2CD5 PRKCB ANXA3
26202	Patient-Control_down	2452	GO:0015318	874	88	1.13142712976038e-05	0.00596262097383721	inorganic molecular entity transmembrane transporter activity	MF	ENSG00000138207 ENSG00000151704 ENSG00000067191 ENSG00000021488 ENSG00000125675 ENSG00000187730 ENSG00000158445 ENSG00000198515 ENSG00000006283 ENSG00000165269 ENSG00000118432 ENSG00000075461 ENSG00000139209 ENSG00000123104 ENSG00000196660 ENSG00000266964 ENSG00000184709 ENSG00000158296 ENSG00000196557 ENSG00000197496 ENSG00000164418 ENSG00000164037 ENSG00000163873 ENSG00000152779 ENSG00000152578…	RBP4 KCNJ1 CACNB1 SLC7A9 GRIA3 GABRD KCNB1 CNGA1 CACNA1G AQP7 CNR1 CACNG4 SLC38A4 ITPR2 SLC30A10 FXYD1 LRRC26 SLC13A3 CACNA1H SLC2A10 GRIK2 SLC9B1 GRIK3 SLC16A12 GRIA4 KCNMA1 SLC6A16 PIEZO2 ATP6V1B1 GABRA2 SLC26A7 KCNMB1 GABRP ATP2A3 GABRB2 SCN7A KCNIP4 SLC2A13 CACNA2D1 SLC18A2 TSPOAP1 SLC12A2 CACNA2D2 KCNT2 SLC6A20 NALCN SLC9A4 SLC9A2 CACNG8 ATP6AP1L SLC1A2 TTYH1 ATP2B3 TRPC1 AQP6 KCNN4 KCNAB1 K…
9231	Patient-Control_down	2452	GO:0072341	90	18	1.19970849804256e-05	0.0063224637846843	modified amino acid binding	MF	ENSG00000149043 ENSG00000170743 ENSG00000172020 ENSG00000110975 ENSG00000137501 ENSG00000011347 ENSG00000073605 ENSG00000103528 ENSG00000183087 ENSG00000116745 ENSG00000067715 ENSG00000110195 ENSG00000006747 ENSG00000213366 ENSG00000149596 ENSG00000196549 ENSG00000124713 ENSG00000137801	SYT8 SYT9 GAP43 SYT10 SYTL2 SYT7 GSDMB SYT17 GAS6 RPE65 SYT1 FOLR1 SCIN GSTM2 JPH2 MME GNMT THBS1
40272	Patient-Control_down	2452	GO:0022890	641	69	1.20113351832999e-05	0.00632997364159907	inorganic cation transmembrane transporter activity	MF	ENSG00000151704 ENSG00000067191 ENSG00000125675 ENSG00000158445 ENSG00000198515 ENSG00000006283 ENSG00000118432 ENSG00000075461 ENSG00000123104 ENSG00000196660 ENSG00000184709 ENSG00000158296 ENSG00000196557 ENSG00000197496 ENSG00000164418 ENSG00000164037 ENSG00000163873 ENSG00000152578 ENSG00000156113 ENSG00000063127 ENSG00000154864 ENSG00000116039 ENSG00000145936 ENSG00000074370 ENSG00000136546…	KCNJ1 CACNB1 GRIA3 KCNB1 CNGA1 CACNA1G CNR1 CACNG4 ITPR2 SLC30A10 LRRC26 SLC13A3 CACNA1H SLC2A10 GRIK2 SLC9B1 GRIK3 GRIA4 KCNMA1 SLC6A16 PIEZO2 ATP6V1B1 KCNMB1 ATP2A3 SCN7A KCNIP4 SLC2A13 CACNA2D1 SLC18A2 TSPOAP1 SLC12A2 CACNA2D2 KCNT2 SLC6A20 NALCN SLC9A4 SLC9A2 CACNG8 ATP6AP1L SLC1A2 TTYH1 ATP2B3 TRPC1 KCNN4 KCNAB1 KCNK5 GRIK4 ATP2B1 ITPR1 SLC4A8 SLC4A5 RYR3 KCNJ3 RASA3 ATP2B2 SLC6A2 TRPC6 GRIA…
4040	Patient-Control_down	2452	GO:0030020	45	12	1.65858056171594e-05	0.008740719560243	extracellular matrix structural constituent conferring tensile strength	MF	ENSG00000188517 ENSG00000169031 ENSG00000171502 ENSG00000084636 ENSG00000215018 ENSG00000196739 ENSG00000124749 ENSG00000204248 ENSG00000206384 ENSG00000114270 ENSG00000144810 ENSG00000188153	COL25A1 COL4A3 COL24A1 COL16A1 COL28A1 COL27A1 COL21A1 COL11A2 COL6A6 COL7A1 COL8A1 COL4A5
38061	Patient-Control_down	2452	GO:0009653	2981	323	4.09319694842336e-27	7.957174867735e-24	anatomical structure morphogenesis	BP	ENSG00000159176 ENSG00000161638 ENSG00000138207 ENSG00000119699 ENSG00000146013 ENSG00000173546 ENSG00000163431 ENSG00000185985 ENSG00000076716 ENSG00000135541 ENSG00000127528 ENSG00000022267 ENSG00000127831 ENSG00000174804 ENSG00000112320 ENSG00000185345 ENSG00000118503 ENSG00000004776 ENSG00000164741 ENSG00000188517 ENSG00000146350 ENSG00000130477 ENSG00000256525 ENSG00000106689 ENSG00000176887…	CSRP1 ITGA5 RBP4 TGFB3 GFRA3 CSPG4 LMOD1 SLITRK2 GPC4 AHI1 KLF2 FHL1 VIL1 FZD4 SOBP PRKN TNFAIP3 HSPB6 DLC1 COL25A1 TBC1D32 UNC13A POLG2 LHX2 SOX11 NYAP2 PTPRM PRKD1 FGFR1 WEE1 FOXP2 TIPARP SMURF2 COL4A3 MYOM1 SOCS3 ODAPH ANGPT1 ARHGAP44 NECTIN3 LGR5 MYOCD SPEF2 CDHR1 CDON ACTA2 FREM2 ELF5 SOX8 HHIP ASXL3 CSRNP1 HAS2 HIF3A OSR1 PHLDB2 CCN1 DNAH11 CDH23 SCGB3A1 UNC5C CACNA1H HOXB2 CCDC40 HOXB3 RP1…
39921	Patient-Control_down	2452	GO:0009887	1142	157	2.22933821322517e-22	4.33383348650973e-19	animal organ morphogenesis	BP	ENSG00000138207 ENSG00000119699 ENSG00000076716 ENSG00000135541 ENSG00000022267 ENSG00000174804 ENSG00000112320 ENSG00000118503 ENSG00000164741 ENSG00000176887 ENSG00000173482 ENSG00000077782 ENSG00000128573 ENSG00000163659 ENSG00000108854 ENSG00000101605 ENSG00000174792 ENSG00000177707 ENSG00000152582 ENSG00000064309 ENSG00000107796 ENSG00000005513 ENSG00000164161 ENSG00000141431 ENSG00000144655…	RBP4 TGFB3 GPC4 AHI1 FHL1 FZD4 SOBP TNFAIP3 DLC1 SOX11 PTPRM FGFR1 FOXP2 TIPARP SMURF2 MYOM1 ODAPH NECTIN3 SPEF2 CDON ACTA2 SOX8 HHIP ASXL3 CSRNP1 HAS2 OSR1 CCN1 DNAH11 HOXB2 CCDC40 HOXB3 RP1 ANKRD6 HOXB8 GREB1L VSX1 NTN5 DKK1 GATA6 DLL1 ITGA8 NTF4 MYO3A COCH SATB2 ESR1 PKP2 VAX2 ATP6V1B1 MATN4 FOXI1 IGFBP5 HOXC8 HOXC4 FOXA1 MEGF11 NTNG1 GREM1 SOX9 ROR2 COL27A1 LIF EFEMP1 ERRFI1 WDR60 ACP4 KIF26B…
148111	Patient-Control_down	2452	GO:0048856	6499	555	4.75817870542702e-22	9.24989940335013e-19	anatomical structure development	BP	ENSG00000159176 ENSG00000161638 ENSG00000138207 ENSG00000170345 ENSG00000119699 ENSG00000146013 ENSG00000173546 ENSG00000163431 ENSG00000185985 ENSG00000076716 ENSG00000135541 ENSG00000127528 ENSG00000022267 ENSG00000164509 ENSG00000127831 ENSG00000174804 ENSG00000112320 ENSG00000168026 ENSG00000185345 ENSG00000118503 ENSG00000004776 ENSG00000164741 ENSG00000188517 ENSG00000132122 ENSG00000146350…	CSRP1 ITGA5 RBP4 FOS TGFB3 GFRA3 CSPG4 LMOD1 SLITRK2 GPC4 AHI1 KLF2 FHL1 IL31RA VIL1 FZD4 SOBP TTC21A PRKN TNFAIP3 HSPB6 DLC1 COL25A1 SPATA6 TBC1D32 JPH1 UNC13A PTH1R POLG2 LHX2 SGCE SOX11 NYAP2 PTPRM NTM LRRN1 PRKD1 ADAMTSL4 FGFR1 WEE1 PRDM16 FOXP2 TIPARP SRRM4 SMURF2 DIXDC1 COL4A3 MYOM1 SOCS3 SNTG2 ODAPH ANGPT1 RBM24 ARHGEF10 ARHGAP44 NECTIN3 WDR35 LGR5 MYOCD SPEF2 CDHR1 ARMC2 CDON ACTA2 FREM2 …
84261	Patient-Control_down	2452	GO:0032502	6999	584	4.18091138556756e-21	8.12769173354335e-18	developmental process	BP	ENSG00000159176 ENSG00000161638 ENSG00000138207 ENSG00000170345 ENSG00000119699 ENSG00000146013 ENSG00000173546 ENSG00000163431 ENSG00000185985 ENSG00000076716 ENSG00000135541 ENSG00000127528 ENSG00000022267 ENSG00000164509 ENSG00000127831 ENSG00000174804 ENSG00000112320 ENSG00000168026 ENSG00000185345 ENSG00000118503 ENSG00000004776 ENSG00000164741 ENSG00000188517 ENSG00000132122 ENSG00000146350…	CSRP1 ITGA5 RBP4 FOS TGFB3 GFRA3 CSPG4 LMOD1 SLITRK2 GPC4 AHI1 KLF2 FHL1 IL31RA VIL1 FZD4 SOBP TTC21A PRKN TNFAIP3 HSPB6 DLC1 COL25A1 SPATA6 TBC1D32 JPH1 UNC13A PTH1R POLG2 LHX2 SGCE SOX11 NYAP2 ZDHHC15 PTPRM NTM LRRN1 PRKD1 ADAMTSL4 FGFR1 WEE1 PRDM16 FOXP2 ARHGEF28 TIPARP SRRM4 SMURF2 DIXDC1 COL4A3 MYOM1 SOCS3 SNTG2 ODAPH ANGPT1 RBM24 CDKL2 ARHGEF10 ARHGAP44 NECTIN3 WDR35 LGR5 MYOCD SPEF2 CDHR1 …
146961	Patient-Control_down	2452	GO:0048731	5319	469	2.29425530606936e-20	4.46003231499883e-17	system development	BP	ENSG00000161638 ENSG00000138207 ENSG00000170345 ENSG00000119699 ENSG00000146013 ENSG00000173546 ENSG00000185985 ENSG00000076716 ENSG00000135541 ENSG00000127528 ENSG00000022267 ENSG00000164509 ENSG00000174804 ENSG00000112320 ENSG00000185345 ENSG00000118503 ENSG00000004776 ENSG00000164741 ENSG00000188517 ENSG00000146350 ENSG00000104369 ENSG00000130477 ENSG00000160801 ENSG00000106689 ENSG00000127990…	ITGA5 RBP4 FOS TGFB3 GFRA3 CSPG4 SLITRK2 GPC4 AHI1 KLF2 FHL1 IL31RA FZD4 SOBP PRKN TNFAIP3 HSPB6 DLC1 COL25A1 TBC1D32 JPH1 UNC13A PTH1R LHX2 SGCE SOX11 NYAP2 PTPRM NTM LRRN1 PRKD1 FGFR1 WEE1 PRDM16 FOXP2 TIPARP SRRM4 SMURF2 DIXDC1 COL4A3 MYOM1 SOCS3 SNTG2 ODAPH ANGPT1 RBM24 ARHGEF10 ARHGAP44 NECTIN3 WDR35 LGR5 MYOCD SPEF2 CDHR1 CDON ACTA2 FREM2 ELF5 MB RGS9 LDB2 SOX8 MFAP5 HHIP VXN RBM20 ASXL3 CS…
30021	Patient-Control_down	2452	GO:0007267	1811	206	4.17079327909271e-19	8.10802213455622e-16	cell-cell signaling	BP	ENSG00000138207 ENSG00000067191 ENSG00000076716 ENSG00000174804 ENSG00000185345 ENSG00000118503 ENSG00000149043 ENSG00000130477 ENSG00000176887 ENSG00000101333 ENSG00000125675 ENSG00000077782 ENSG00000169047 ENSG00000108854 ENSG00000150764 ENSG00000187730 ENSG00000198643 ENSG00000139292 ENSG00000185269 ENSG00000100302 ENSG00000158445 ENSG00000170743 ENSG00000006283 ENSG00000118432 ENSG00000162409…	RBP4 CACNB1 GPC4 FZD4 PRKN TNFAIP3 SYT8 UNC13A SOX11 PLCB4 GRIA3 FGFR1 IRS1 SMURF2 DIXDC1 GABRD FAM3D LGR5 NOTUM RASD2 KCNB1 SYT9 CACNA1G CNR1 PRKAA2 ADRB1 CACNG4 CADPS2 APCDD1L ITPR2 GRIK2 ANKRD6 RAPGEF3 NRXN1 PER2 GRIK3 MAPK8IP1 CHGA IL6 GRIA4 RAB26 DKK1 DLL1 CADPS CYP46A1 NTF4 GHRL MYOC ESR1 COLQ PKP2 VAX2 DRD4 SYT10 GABRA2 NRXN2 PCDHB2 PCDHB9 TRHDE HTR4 ADRB2 KCNMB1 CDHR3 SCG5 JADE1 FOXA1 ENP…
31141	Patient-Control_down	2452	GO:0007399	2556	265	4.25590670717957e-19	8.27348263875709e-16	nervous system development	BP	ENSG00000170345 ENSG00000146013 ENSG00000173546 ENSG00000185985 ENSG00000076716 ENSG00000135541 ENSG00000174804 ENSG00000185345 ENSG00000164741 ENSG00000188517 ENSG00000146350 ENSG00000130477 ENSG00000106689 ENSG00000176887 ENSG00000144460 ENSG00000173482 ENSG00000182667 ENSG00000175928 ENSG00000184304 ENSG00000077782 ENSG00000166483 ENSG00000142611 ENSG00000128573 ENSG00000139767 ENSG00000150764…	FOS GFRA3 CSPG4 SLITRK2 GPC4 AHI1 FZD4 PRKN DLC1 COL25A1 TBC1D32 UNC13A LHX2 SOX11 NYAP2 PTPRM NTM LRRN1 PRKD1 FGFR1 WEE1 PRDM16 FOXP2 SRRM4 DIXDC1 SNTG2 ARHGEF10 ARHGAP44 SPEF2 CDHR1 CDON RGS9 SOX8 HHIP VXN CNR1 DCLK2 AMIGO2 DNAH11 FABP7 CDH23 UNC5C TENM1 HOXB2 HOXB3 RP1 CRIM1 SECISBP2 KLF15 DNER HOXB8 NRXN1 PER2 IL6 VSX1 NTN5 DKK1 MET DLL1 ITGA8 WRN CYP46A1 NTF4 OBSL1 GHRL MYOC IFT88 SATB2 GAP4…
84251	Patient-Control_down	2452	GO:0032501	8616	678	5.34836623434256e-19	1.03972239595619e-15	multicellular organismal process	BP	ENSG00000159176 ENSG00000161638 ENSG00000138207 ENSG00000170345 ENSG00000119699 ENSG00000138376 ENSG00000146013 ENSG00000173546 ENSG00000151704 ENSG00000163431 ENSG00000185985 ENSG00000182253 ENSG00000197375 ENSG00000067191 ENSG00000076716 ENSG00000135541 ENSG00000127528 ENSG00000022267 ENSG00000164509 ENSG00000127831 ENSG00000174804 ENSG00000173198 ENSG00000112320 ENSG00000168026 ENSG00000185345…	CSRP1 ITGA5 RBP4 FOS TGFB3 BARD1 GFRA3 CSPG4 KCNJ1 LMOD1 SLITRK2 SYNM SLC22A5 CACNB1 GPC4 AHI1 KLF2 FHL1 IL31RA VIL1 FZD4 CYSLTR1 SOBP TTC21A PRKN TNFAIP3 HSPB6 DLC1 COL25A1 SPATA6 TBC1D32 JPH1 UNC13A PTH1R TDRP POLG2 PEAR1 LHX2 SGCE SOX11 TNNI2 TAC3 NYAP2 PTPRM NTM LRRN1 PRKD1 FGFR1 PDE4B WEE1 RAD51B PRDM16 FOXP2 TIPARP SRRM4 SMURF2 DIXDC1 COL4A3 BBS1 GABRD FOSB MYOM1 SOCS3 SNTG2 ODAPH ANGPT1 RB…
30091	Patient-Control_down	2452	GO:0007275	5961	505	1.42287831447766e-18	2.76607544334457e-15	multicellular organism development	BP	ENSG00000161638 ENSG00000138207 ENSG00000170345 ENSG00000119699 ENSG00000146013 ENSG00000173546 ENSG00000185985 ENSG00000076716 ENSG00000135541 ENSG00000127528 ENSG00000022267 ENSG00000164509 ENSG00000174804 ENSG00000112320 ENSG00000185345 ENSG00000118503 ENSG00000004776 ENSG00000164741 ENSG00000188517 ENSG00000132122 ENSG00000146350 ENSG00000104369 ENSG00000130477 ENSG00000160801 ENSG00000256525…	ITGA5 RBP4 FOS TGFB3 GFRA3 CSPG4 SLITRK2 GPC4 AHI1 KLF2 FHL1 IL31RA FZD4 SOBP PRKN TNFAIP3 HSPB6 DLC1 COL25A1 SPATA6 TBC1D32 JPH1 UNC13A PTH1R POLG2 LHX2 SGCE SOX11 NYAP2 PTPRM NTM LRRN1 PRKD1 FGFR1 WEE1 PRDM16 FOXP2 TIPARP SRRM4 SMURF2 DIXDC1 COL4A3 MYOM1 SOCS3 SNTG2 ODAPH ANGPT1 RBM24 ARHGEF10 ARHGAP44 NECTIN3 WDR35 LGR5 MYOCD SPEF2 CDHR1 CDON ACTA2 FREM2 ELF5 MB RGS9 LDB2 SOX8 MFAP5 HHIP VXN R…
14474	Patient-Control_down	2452	GO:0048468	2303	243	2.2363150102591e-18	4.3473963799437e-15	cell development	BP	ENSG00000159176 ENSG00000146013 ENSG00000163431 ENSG00000185985 ENSG00000135541 ENSG00000127528 ENSG00000174804 ENSG00000168026 ENSG00000185345 ENSG00000188517 ENSG00000130477 ENSG00000160801 ENSG00000106689 ENSG00000176887 ENSG00000144460 ENSG00000173482 ENSG00000182667 ENSG00000184304 ENSG00000143382 ENSG00000077782 ENSG00000166483 ENSG00000139767 ENSG00000150764 ENSG00000101605 ENSG00000104728…	CSRP1 GFRA3 LMOD1 SLITRK2 AHI1 KLF2 FZD4 TTC21A PRKN COL25A1 UNC13A PTH1R LHX2 SOX11 NYAP2 PTPRM NTM PRKD1 ADAMTSL4 FGFR1 WEE1 SRRM4 DIXDC1 MYOM1 ARHGEF10 ARHGAP44 NECTIN3 LGR5 SPEF2 CDHR1 ARMC2 CDON ACTA2 SOX8 HAS2 CNR1 DCLK2 OSR1 CDH23 UNC5C DNAH1 PABPC1L TENM1 HOXB3 RP1 RAPGEF3 SECISBP2 DNER NRXN1 FHOD3 PER2 IL6 VSX1 NTN5 DKK1 MET DLL1 ITGA8 NTF4 CAPZA3 OBSL1 GHRL MYOC COCH YBX2 IFT88 SATB2 GA…
145041	Patient-Control_down	2452	GO:0048513	3899	356	6.88428017685223e-17	1.33830406638007e-13	animal organ development	BP	ENSG00000138207 ENSG00000170345 ENSG00000119699 ENSG00000076716 ENSG00000135541 ENSG00000127528 ENSG00000022267 ENSG00000164509 ENSG00000174804 ENSG00000112320 ENSG00000118503 ENSG00000164741 ENSG00000146350 ENSG00000104369 ENSG00000160801 ENSG00000106689 ENSG00000127990 ENSG00000176887 ENSG00000173482 ENSG00000077782 ENSG00000142611 ENSG00000128573 ENSG00000163659 ENSG00000108854 ENSG00000150764…	RBP4 FOS TGFB3 GPC4 AHI1 KLF2 FHL1 IL31RA FZD4 SOBP TNFAIP3 DLC1 TBC1D32 JPH1 PTH1R LHX2 SGCE SOX11 PTPRM FGFR1 PRDM16 FOXP2 TIPARP SMURF2 DIXDC1 COL4A3 MYOM1 SOCS3 ODAPH ANGPT1 RBM24 NECTIN3 WDR35 LGR5 MYOCD SPEF2 CDON ACTA2 FREM2 ELF5 MB LDB2 SOX8 MFAP5 HHIP RBM20 ASXL3 CSRNP1 HAS2 AARD DCLK2 AMIGO2 OSR1 PHLDB2 CCN1 DNAH11 FABP7 CDH23 UNC5C SPEG CACNA1H HOXB2 CCDC40 HOXB3 RP1 ANKRD6 SECISBP2 AD…
39932	Patient-Control_down	2452	GO:0009888	2271	235	9.95139401135882e-17	1.93455099580815e-13	tissue development	BP	ENSG00000159176 ENSG00000161638 ENSG00000138207 ENSG00000170345 ENSG00000119699 ENSG00000076716 ENSG00000135541 ENSG00000127528 ENSG00000164509 ENSG00000127831 ENSG00000174804 ENSG00000164741 ENSG00000146350 ENSG00000160801 ENSG00000106689 ENSG00000176887 ENSG00000143382 ENSG00000077782 ENSG00000128573 ENSG00000163659 ENSG00000108854 ENSG00000101605 ENSG00000184557 ENSG00000174792 ENSG00000112183…	CSRP1 ITGA5 RBP4 FOS TGFB3 GPC4 AHI1 KLF2 IL31RA VIL1 FZD4 DLC1 TBC1D32 PTH1R LHX2 SOX11 ADAMTSL4 FGFR1 FOXP2 TIPARP SMURF2 MYOM1 SOCS3 ODAPH RBM24 LGR5 MYOCD CDON ACTA2 FREM2 ELF5 LDB2 SOX8 HHIP HAS2 OSR1 PHLDB2 CCN1 UNC5C HOXB2 CCDC40 HOXB3 ANKRD6 RAPGEF3 KLF15 DNER GREB1L FHOD3 IL6 NTN5 DKK1 MET GATA6 DLL1 ITGA8 NTF4 OBSL1 GHRL COCH SATB2 LUC7L GAP43 ESR1 CLEC3B PKP2 VAX2 ATF3 MATN4 RCN3 LMOD3…
73201	Patient-Control_down	2452	GO:0022610	1614	182	1.75120297581452e-16	3.40433858498344e-13	biological adhesion	BP	ENSG00000099866 ENSG00000159176 ENSG00000161638 ENSG00000185985 ENSG00000076716 ENSG00000107186 ENSG00000174804 ENSG00000164741 ENSG00000187800 ENSG00000127990 ENSG00000173482 ENSG00000182667 ENSG00000169031 ENSG00000181885 ENSG00000154188 ENSG00000177707 ENSG00000148600 ENSG00000064309 ENSG00000150893 ENSG00000170961 ENSG00000139211 ENSG00000181143 ENSG00000144824 ENSG00000142871 ENSG00000107736…	MADCAM1 CSRP1 ITGA5 SLITRK2 GPC4 MPDZ FZD4 DLC1 PEAR1 SGCE PTPRM NTM COL4A3 CLDN7 ANGPT1 NECTIN3 CDHR1 CDON FREM2 HAS2 AMIGO2 MUC16 PHLDB2 CCN1 CDH23 TENM1 ITGA9 ADAMTS18 NRXN1 MYL9 IL6 DLL1 ITGA8 PCDHA9 MYOC COL16A1 ABI3BP PKP2 LGALS4 NRXN2 PCDHB2 PCDHB9 COL28A1 EPHA7 CDHR3 FUT9 SOX13 ZDHHC2 CADM3 FOXA1 MEGF11 RGCC NTNG1 GREM1 SOX9 TNXB NPHP1 MDGA1 ACHE LIF ANXA1 KIF26B PAK3 CEACAM6 NLRP3 CCN2 H…
29181	Patient-Control_down	2452	GO:0007155	1607	181	2.41735384490777e-16	4.69933587450071e-13	cell adhesion	BP	ENSG00000099866 ENSG00000159176 ENSG00000161638 ENSG00000185985 ENSG00000076716 ENSG00000107186 ENSG00000174804 ENSG00000164741 ENSG00000187800 ENSG00000127990 ENSG00000173482 ENSG00000182667 ENSG00000169031 ENSG00000181885 ENSG00000154188 ENSG00000177707 ENSG00000148600 ENSG00000064309 ENSG00000150893 ENSG00000170961 ENSG00000139211 ENSG00000181143 ENSG00000144824 ENSG00000142871 ENSG00000107736…	MADCAM1 CSRP1 ITGA5 SLITRK2 GPC4 MPDZ FZD4 DLC1 PEAR1 SGCE PTPRM NTM COL4A3 CLDN7 ANGPT1 NECTIN3 CDHR1 CDON FREM2 HAS2 AMIGO2 MUC16 PHLDB2 CCN1 CDH23 TENM1 ITGA9 ADAMTS18 NRXN1 MYL9 IL6 DLL1 ITGA8 PCDHA9 MYOC COL16A1 ABI3BP PKP2 LGALS4 NRXN2 PCDHB2 PCDHB9 COL28A1 EPHA7 CDHR3 FUT9 SOX13 ZDHHC2 CADM3 FOXA1 MEGF11 RGCC NTNG1 GREM1 SOX9 TNXB NPHP1 MDGA1 ACHE LIF ANXA1 KIF26B PAK3 CEACAM6 NLRP3 CCN2 H…
148231	Patient-Control_down	2452	GO:0048869	4874	420	6.21948167959049e-16	1.20906723851239e-12	cellular developmental process	BP	ENSG00000159176 ENSG00000161638 ENSG00000170345 ENSG00000119699 ENSG00000146013 ENSG00000173546 ENSG00000163431 ENSG00000185985 ENSG00000135541 ENSG00000127528 ENSG00000022267 ENSG00000164509 ENSG00000127831 ENSG00000174804 ENSG00000168026 ENSG00000185345 ENSG00000164741 ENSG00000188517 ENSG00000132122 ENSG00000130477 ENSG00000160801 ENSG00000256525 ENSG00000106689 ENSG00000176887 ENSG00000144460…	CSRP1 ITGA5 FOS TGFB3 GFRA3 CSPG4 LMOD1 SLITRK2 AHI1 KLF2 FHL1 IL31RA VIL1 FZD4 TTC21A PRKN DLC1 COL25A1 SPATA6 UNC13A PTH1R POLG2 LHX2 SOX11 NYAP2 PTPRM NTM PRKD1 ADAMTSL4 FGFR1 WEE1 PRDM16 ARHGEF28 TIPARP SRRM4 DIXDC1 MYOM1 SOCS3 ANGPT1 RBM24 ARHGEF10 ARHGAP44 NECTIN3 LGR5 MYOCD SPEF2 CDHR1 FNDC5 ARMC2 CDON ACTA2 ELF5 MB SOX8 LMO3 HHIP VXN HAS2 CNR1 ADRB1 TSSK3 DCLK2 HDX OSR1 PHLDB2 CCN1 SLC30A…
21804	Patient-Control_down	2452	GO:0098742	284	57	1.2197263490683e-15	2.37114802258877e-12	cell-cell adhesion via plasma-membrane adhesion molecules	BP	ENSG00000161638 ENSG00000185985 ENSG00000076716 ENSG00000173482 ENSG00000181885 ENSG00000177707 ENSG00000148600 ENSG00000139211 ENSG00000107736 ENSG00000009694 ENSG00000179915 ENSG00000204961 ENSG00000112852 ENSG00000177839 ENSG00000128536 ENSG00000162706 ENSG00000162631 ENSG00000112139 ENSG00000086548 ENSG00000179820 ENSG00000156284 ENSG00000149571 ENSG00000134376 ENSG00000253953 ENSG00000262209…	ITGA5 SLITRK2 GPC4 PTPRM CLDN7 NECTIN3 CDHR1 AMIGO2 CDH23 TENM1 NRXN1 PCDHA9 PCDHB2 PCDHB9 CDHR3 CADM3 NTNG1 MDGA1 CEACAM6 MYADM CLDN8 KIRREL3 CRB1 PCDHGB4 PCDHGB3 PCDHGB1 PCDHGA8 PCDHGB2 FGFRL1 PCDH10 CDH7 CDH19 CDH5 PCDH11X FAT3 GPC6 NEXN DCHS2 CDH4 PCDH19 LRRC4C LRFN5 CLDN19 CNTN6 PTPRT ADIPOQ EPCAM CNTN4 CDH2 CLDN10 DSG2 MPZ CLDN3 PCDHGA6 PCDHGB6 PCDHGA7 PCDHGA5
73971	Patient-Control_down	2452	GO:0030154	4652	403	1.54338352365094e-15	3.00033756997743e-12	cell differentiation	BP	ENSG00000159176 ENSG00000161638 ENSG00000170345 ENSG00000119699 ENSG00000146013 ENSG00000173546 ENSG00000163431 ENSG00000185985 ENSG00000135541 ENSG00000127528 ENSG00000022267 ENSG00000164509 ENSG00000127831 ENSG00000174804 ENSG00000168026 ENSG00000185345 ENSG00000188517 ENSG00000132122 ENSG00000130477 ENSG00000160801 ENSG00000106689 ENSG00000176887 ENSG00000144460 ENSG00000173482 ENSG00000182667…	CSRP1 ITGA5 FOS TGFB3 GFRA3 CSPG4 LMOD1 SLITRK2 AHI1 KLF2 FHL1 IL31RA VIL1 FZD4 TTC21A PRKN COL25A1 SPATA6 UNC13A PTH1R LHX2 SOX11 NYAP2 PTPRM NTM PRKD1 ADAMTSL4 FGFR1 WEE1 PRDM16 ARHGEF28 TIPARP SRRM4 DIXDC1 MYOM1 SOCS3 ANGPT1 RBM24 ARHGEF10 ARHGAP44 NECTIN3 LGR5 MYOCD SPEF2 CDHR1 FNDC5 ARMC2 CDON ACTA2 ELF5 MB SOX8 LMO3 HHIP VXN HAS2 CNR1 ADRB1 TSSK3 DCLK2 HDX OSR1 PHLDB2 CCN1 FABP7 CDH23 SCGB3…
1576	Patient-Control_down	2452	GO:0003008	2462	245	2.03842241183258e-15	3.96269316860254e-12	system process	BP	ENSG00000161638 ENSG00000138207 ENSG00000170345 ENSG00000151704 ENSG00000163431 ENSG00000182253 ENSG00000197375 ENSG00000067191 ENSG00000127831 ENSG00000174804 ENSG00000112320 ENSG00000185345 ENSG00000004776 ENSG00000130598 ENSG00000166863 ENSG00000173482 ENSG00000077782 ENSG00000184588 ENSG00000128573 ENSG00000139767 ENSG00000169031 ENSG00000174483 ENSG00000187730 ENSG00000101605 ENSG00000154188…	ITGA5 RBP4 FOS KCNJ1 LMOD1 SYNM SLC22A5 CACNB1 VIL1 FZD4 SOBP PRKN HSPB6 TNNI2 TAC3 PTPRM FGFR1 PDE4B FOXP2 SRRM4 COL4A3 BBS1 GABRD MYOM1 ANGPT1 MGAT3 WDR35 MYOCD RPGR CNGA1 ACTA2 MB PAK5 RGS9 CACNA1G RETREG1 HAS2 CNR1 ADRB1 CACNG4 DES DNAH11 ITPR2 FABP7 CDH23 PIP FXYD1 CACNA1H PRCD HOXB2 TRDN GRIK2 RP1 KLF15 HOXB8 NRXN1 MYL9 PER2 CHGA VSX1 DKK1 CSMD1 LRIT3 GATA6 DLL1 ITGA8 NTF4 GHRL MYOC MYO3A C…
33181	Patient-Control_down	2452	GO:0008015	565	86	3.6767658955334e-15	7.14763290091692e-12	blood circulation	BP	ENSG00000067191 ENSG00000130598 ENSG00000166863 ENSG00000173482 ENSG00000184588 ENSG00000169031 ENSG00000154188 ENSG00000118965 ENSG00000107796 ENSG00000006283 ENSG00000118432 ENSG00000043591 ENSG00000075461 ENSG00000175084 ENSG00000123104 ENSG00000266964 ENSG00000196557 ENSG00000173917 ENSG00000186439 ENSG00000132326 ENSG00000100604 ENSG00000198719 ENSG00000157017 ENSG00000156113 ENSG00000057294…	CACNB1 TNNI2 TAC3 PTPRM PDE4B COL4A3 ANGPT1 WDR35 ACTA2 CACNA1G CNR1 ADRB1 CACNG4 DES ITPR2 FXYD1 CACNA1H HOXB2 TRDN PER2 CHGA DLL1 GHRL KCNMA1 PKP2 TNNT3 ADRB2 KCNMB1 ENPEP ATP2A3 VIP KCNIP4 CCN2 CACNA2D1 CHRM3 CACNA2D2 SEMA3A S100A1 LEP POPDC2 NCALD AGTR1 AKAP9 PLN FOXC1 PTGS2 ATP2B3 TRPC1 BMP6 TNNT2 ATP2B1 ITPR1 UCN SLC4A5 GAS6 CDH5 RYR3 CHRM2 KCNJ3 ATP2B2 TBC1D8 GNB3 KCNH2 CES1 TPM1 PDE5A HSD…
4551	Patient-Control_down	2452	GO:0001655	344	63	3.74013634047142e-15	7.27082504587643e-12	urogenital system development	BP	ENSG00000138207 ENSG00000135541 ENSG00000176887 ENSG00000077782 ENSG00000163659 ENSG00000169031 ENSG00000154188 ENSG00000139292 ENSG00000141052 ENSG00000107796 ENSG00000005513 ENSG00000170961 ENSG00000143867 ENSG00000163884 ENSG00000141449 ENSG00000198719 ENSG00000077943 ENSG00000032742 ENSG00000091831 ENSG00000135333 ENSG00000129514 ENSG00000138792 ENSG00000166923 ENSG00000125398 ENSG00000128342…	RBP4 AHI1 SOX11 FGFR1 TIPARP COL4A3 ANGPT1 LGR5 MYOCD ACTA2 SOX8 HAS2 OSR1 KLF15 GREB1L DLL1 ITGA8 IFT88 ESR1 EPHA7 FOXA1 ENPEP GREM1 SOX9 LIF ANXA1 KIF26B GPC3 NPNT FSTL3 AGTR1 FOXC1 KIRREL3 BMP6 LRP4 TBX18 POU3F3 SULF1 PRLR EGR1 PDGFA EMX2 RGN TNS2 DCHS2 ID4 WDPCP CPLANE1 RARB SFRP1 MYC ADIPOQ EPCAM CEP290 GDNF LAMA5 PDGFB MME NPHP3 ZBTB16 FOXD1 SIX1 ADAMTS1
15811	Patient-Control_down	2452	GO:0003013	576	87	4.0177078661549e-15	7.81042409180512e-12	circulatory system process	BP	ENSG00000067191 ENSG00000130598 ENSG00000166863 ENSG00000173482 ENSG00000184588 ENSG00000169031 ENSG00000154188 ENSG00000118965 ENSG00000107796 ENSG00000006283 ENSG00000118432 ENSG00000043591 ENSG00000075461 ENSG00000175084 ENSG00000123104 ENSG00000266964 ENSG00000196557 ENSG00000173917 ENSG00000186439 ENSG00000132326 ENSG00000100604 ENSG00000198719 ENSG00000157017 ENSG00000156113 ENSG00000057294…	CACNB1 TNNI2 TAC3 PTPRM PDE4B COL4A3 ANGPT1 WDR35 ACTA2 CACNA1G CNR1 ADRB1 CACNG4 DES ITPR2 FXYD1 CACNA1H HOXB2 TRDN PER2 CHGA DLL1 GHRL KCNMA1 PKP2 TNNT3 ADRB2 KCNMB1 ENPEP ATP2A3 VIP KCNIP4 CCN2 CACNA2D1 CHRM3 CACNA2D2 SEMA3A S100A1 LEP POPDC2 NCALD AGTR1 AKAP13 AKAP9 PLN FOXC1 PTGS2 ATP2B3 TRPC1 BMP6 TNNT2 ATP2B1 ITPR1 UCN SLC4A5 GAS6 CDH5 RYR3 CHRM2 KCNJ3 ATP2B2 TBC1D8 GNB3 KCNH2 CES1 TPM1 PD…
195341	Patient-Control_down	2452	GO:0072001	305	58	8.48456931032433e-15	1.64940027392705e-11	renal system development	BP	ENSG00000138207 ENSG00000135541 ENSG00000176887 ENSG00000077782 ENSG00000163659 ENSG00000169031 ENSG00000154188 ENSG00000139292 ENSG00000141052 ENSG00000107796 ENSG00000005513 ENSG00000170961 ENSG00000143867 ENSG00000163884 ENSG00000141449 ENSG00000198719 ENSG00000077943 ENSG00000032742 ENSG00000135333 ENSG00000138792 ENSG00000166923 ENSG00000125398 ENSG00000128342 ENSG00000162849 ENSG00000147257…	RBP4 AHI1 SOX11 FGFR1 TIPARP COL4A3 ANGPT1 LGR5 MYOCD ACTA2 SOX8 HAS2 OSR1 KLF15 GREB1L DLL1 ITGA8 IFT88 EPHA7 ENPEP GREM1 SOX9 LIF KIF26B GPC3 NPNT FSTL3 AGTR1 FOXC1 KIRREL3 BMP6 LRP4 TBX18 POU3F3 SULF1 EGR1 PDGFA EMX2 RGN TNS2 DCHS2 WDPCP CPLANE1 RARB SFRP1 MYC ADIPOQ EPCAM CEP290 GDNF LAMA5 PDGFB MME NPHP3 ZBTB16 FOXD1 SIX1 ADAMTS1
1580	Patient-Control_down	2452	GO:0003012	473	76	8.55953618199604e-15	1.66397383378003e-11	muscle system process	BP	ENSG00000163431 ENSG00000182253 ENSG00000004776 ENSG00000130598 ENSG00000184588 ENSG00000101605 ENSG00000141052 ENSG00000107796 ENSG00000198125 ENSG00000006283 ENSG00000175084 ENSG00000266964 ENSG00000196557 ENSG00000186439 ENSG00000163884 ENSG00000101335 ENSG00000100604 ENSG00000141448 ENSG00000157017 ENSG00000034971 ENSG00000156113 ENSG00000130176 ENSG00000057294 ENSG00000163380 ENSG00000130595…	LMOD1 SYNM HSPB6 TNNI2 PDE4B MYOM1 MYOCD ACTA2 MB CACNA1G DES FXYD1 CACNA1H TRDN KLF15 MYL9 CHGA GATA6 GHRL MYOC KCNMA1 CNN1 PKP2 LMOD3 TNNT3 ADRB2 IGFBP5 DTNA MYH11 ERRFI1 SCN7A STAC2 CCN2 CACNA2D1 CHRM3 NPNT LEP AKAP13 PLN PTGS2 PDE9A CRYAB TNNT2 SULF1 ATP2B1 SORBS2 CKMT2 UCN MYBPC1 SORBS1 CHRM2 KCNJ3 PPARGC1A HAND2 KCNH2 TPM2 TPM1 PDE5A ATP1A2 CASQ2 GSTM2 ACTG2 GDNF ABAT AKAP6 DOCK5 EDN2 BBS2 …
220721	Patient-Control_down	2452	GO:0099536	779	105	1.35683651878209e-14	2.63769019251238e-11	synaptic signaling	BP	ENSG00000067191 ENSG00000185345 ENSG00000149043 ENSG00000130477 ENSG00000101333 ENSG00000125675 ENSG00000187730 ENSG00000100302 ENSG00000158445 ENSG00000170743 ENSG00000006283 ENSG00000118432 ENSG00000075461 ENSG00000081803 ENSG00000164418 ENSG00000179915 ENSG00000163873 ENSG00000152578 ENSG00000167964 ENSG00000107984 ENSG00000163618 ENSG00000036530 ENSG00000225950 ENSG00000157017 ENSG00000206561…	CACNB1 PRKN SYT8 UNC13A PLCB4 GRIA3 GABRD RASD2 KCNB1 SYT9 CACNA1G CNR1 CACNG4 CADPS2 GRIK2 NRXN1 GRIK3 GRIA4 RAB26 DKK1 CADPS CYP46A1 NTF4 GHRL COLQ DRD4 SYT10 GABRA2 NRXN2 PCDHB2 PCDHB9 HTR4 ADRB2 KCNMB1 CDHR3 NTNG1 DTNA CELF4 GABRP ROR2 GABRB2 ACHE ACP4 FARP1 SLC18A2 TSPOAP1 CHRM3 SLC12A2 CACNA2D2 CALB2 RIMS1 NRG1 STX2 SYT7 SORCS3 SLC1A2 AKAP9 PTGS2 KAT2A GRIK4 BRSK1 NRXN3 SLC4A8 NTRK2 UCN PPP…
220731	Patient-Control_down	2452	GO:0099537	774	104	2.2479430259731e-14	4.3700012424917e-11	trans-synaptic signaling	BP	ENSG00000067191 ENSG00000185345 ENSG00000149043 ENSG00000130477 ENSG00000101333 ENSG00000125675 ENSG00000187730 ENSG00000100302 ENSG00000158445 ENSG00000170743 ENSG00000006283 ENSG00000118432 ENSG00000075461 ENSG00000081803 ENSG00000164418 ENSG00000179915 ENSG00000163873 ENSG00000152578 ENSG00000167964 ENSG00000107984 ENSG00000163618 ENSG00000036530 ENSG00000225950 ENSG00000157017 ENSG00000206561…	CACNB1 PRKN SYT8 UNC13A PLCB4 GRIA3 GABRD RASD2 KCNB1 SYT9 CACNA1G CNR1 CACNG4 CADPS2 GRIK2 NRXN1 GRIK3 GRIA4 RAB26 DKK1 CADPS CYP46A1 NTF4 GHRL COLQ DRD4 SYT10 GABRA2 NRXN2 PCDHB2 PCDHB9 HTR4 ADRB2 KCNMB1 CDHR3 NTNG1 DTNA CELF4 GABRP ROR2 GABRB2 ACHE ACP4 FARP1 SLC18A2 TSPOAP1 CHRM3 SLC12A2 CACNA2D2 CALB2 RIMS1 STX2 SYT7 SORCS3 SLC1A2 AKAP9 PTGS2 KAT2A GRIK4 BRSK1 NRXN3 SLC4A8 NTRK2 UCN PPP1R9A …
30031	Patient-Control_down	2452	GO:0007268	764	103	2.43048994497042e-14	4.7248724530225e-11	chemical synaptic transmission	BP	ENSG00000067191 ENSG00000185345 ENSG00000149043 ENSG00000130477 ENSG00000101333 ENSG00000125675 ENSG00000187730 ENSG00000100302 ENSG00000158445 ENSG00000170743 ENSG00000006283 ENSG00000118432 ENSG00000075461 ENSG00000081803 ENSG00000164418 ENSG00000179915 ENSG00000163873 ENSG00000152578 ENSG00000167964 ENSG00000107984 ENSG00000163618 ENSG00000036530 ENSG00000225950 ENSG00000157017 ENSG00000206561…	CACNB1 PRKN SYT8 UNC13A PLCB4 GRIA3 GABRD RASD2 KCNB1 SYT9 CACNA1G CNR1 CACNG4 CADPS2 GRIK2 NRXN1 GRIK3 GRIA4 RAB26 DKK1 CADPS CYP46A1 NTF4 GHRL COLQ DRD4 SYT10 GABRA2 NRXN2 PCDHB2 PCDHB9 HTR4 ADRB2 KCNMB1 CDHR3 NTNG1 DTNA CELF4 GABRP ROR2 GABRB2 ACHE ACP4 SLC18A2 TSPOAP1 CHRM3 SLC12A2 CACNA2D2 CALB2 RIMS1 STX2 SYT7 SORCS3 SLC1A2 AKAP9 PTGS2 KAT2A GRIK4 BRSK1 NRXN3 SLC4A8 NTRK2 UCN PPP1R9A PTCHD1…
218981	Patient-Control_down	2452	GO:0098916	764	103	2.43048994497042e-14	4.7248724530225e-11	anterograde trans-synaptic signaling	BP	ENSG00000067191 ENSG00000185345 ENSG00000149043 ENSG00000130477 ENSG00000101333 ENSG00000125675 ENSG00000187730 ENSG00000100302 ENSG00000158445 ENSG00000170743 ENSG00000006283 ENSG00000118432 ENSG00000075461 ENSG00000081803 ENSG00000164418 ENSG00000179915 ENSG00000163873 ENSG00000152578 ENSG00000167964 ENSG00000107984 ENSG00000163618 ENSG00000036530 ENSG00000225950 ENSG00000157017 ENSG00000206561…	CACNB1 PRKN SYT8 UNC13A PLCB4 GRIA3 GABRD RASD2 KCNB1 SYT9 CACNA1G CNR1 CACNG4 CADPS2 GRIK2 NRXN1 GRIK3 GRIA4 RAB26 DKK1 CADPS CYP46A1 NTF4 GHRL COLQ DRD4 SYT10 GABRA2 NRXN2 PCDHB2 PCDHB9 HTR4 ADRB2 KCNMB1 CDHR3 NTNG1 DTNA CELF4 GABRP ROR2 GABRB2 ACHE ACP4 SLC18A2 TSPOAP1 CHRM3 SLC12A2 CACNA2D2 CALB2 RIMS1 STX2 SYT7 SORCS3 SLC1A2 AKAP9 PTGS2 KAT2A GRIK4 BRSK1 NRXN3 SLC4A8 NTRK2 UCN PPP1R9A PTCHD1…
7263	Patient-Control_down	2452	GO:0022008	1756	185	7.11648658199722e-14	1.38344499154026e-10	neurogenesis	BP	ENSG00000146013 ENSG00000173546 ENSG00000185985 ENSG00000135541 ENSG00000174804 ENSG00000185345 ENSG00000188517 ENSG00000130477 ENSG00000106689 ENSG00000176887 ENSG00000144460 ENSG00000173482 ENSG00000182667 ENSG00000184304 ENSG00000077782 ENSG00000166483 ENSG00000142611 ENSG00000139767 ENSG00000150764 ENSG00000104728 ENSG00000006740 ENSG00000148600 ENSG00000064309 ENSG00000005513 ENSG00000164161…	GFRA3 CSPG4 SLITRK2 AHI1 FZD4 PRKN COL25A1 UNC13A LHX2 SOX11 NYAP2 PTPRM NTM PRKD1 FGFR1 WEE1 PRDM16 SRRM4 DIXDC1 ARHGEF10 ARHGAP44 CDHR1 CDON SOX8 HHIP VXN CNR1 DCLK2 FABP7 CDH23 UNC5C TENM1 HOXB3 RP1 SECISBP2 KLF15 DNER NRXN1 PER2 IL6 VSX1 NTN5 DKK1 MET DLL1 NTF4 OBSL1 GHRL MYOC IFT88 SATB2 GAP43 NRBP2 VAX2 SH3RF1 GFRA1 EPHA7 FUT9 SOX13 HOXC8 FOXA1 SH3TC2 NTNG1 ASPA SOX9 ROR2 GABRB2 MDGA1 LIF A…
[truncated: 237 more rows]
